# Supplementary material for: PLIN5 Promotes Lipid Reconstitution in Goat Intramuscular Fat via the PPARγ Signaling Pathway
Source: Biology (Basel). 2025 Nov 4;14(11):1547. doi: 10.3390/biology14111547 (PMC12649955; doi:10.3390/biology14111547)
Supplement: Supplementary file 1 [file biology-14-01547-s001.zip]

Archive with 5 entries (5 files):
- Supplementary figure S7.pdf
- Supplementary figure S8.pdf
- Supplementary figureS1-S6.pdf
- supplementary table S4A-I.xlsx
- Supplementary tables S1-S3.pdf
