# Supplementary material for: PLIN5 Promotes Lipid Reconstitution in Goat Intramuscular Fat via the PPARγ Signaling Pathway
Source: Biology (Basel). 2025 Nov 4;14(11):1547. doi: 10.3390/biology14111547 (PMC12649955; doi:10.3390/biology14111547)
Supplement: Supplementary file 1 [file biology-14-01547-s001.zip › supplementary table S4A-I.xlsx]

## Sheet: supplementary TableS4A-S4B
supplementary table 4A
PC	TG	PE	DG	Cer	SM	PS	PI	LPC	CL	BisMePA	Hex1Cer	MePC	FA	LPE	PG	PA	PEt	GM3	LBPA	WE	Hex2Cer	AcCa	LPI	CerPE	PFAA	LPS	SPH	Hex3Cer	MG	MGDG	SM	LBPA	DAP	CerP	LPS	Ch	LSM	BisMePE
669	380	293	147	86	65	62	55	48	37	29	28	27	22	21	19	18	17	15	14	12	12	10	10	7	5	5	4	4	3	3	3	2	2	1	1	1	1	1
supplementary table 4B
|r|	pos_QC1	pos_QC2	pos_QC3
pos_QC1	1	0.99	0.995
pos_QC2	0.99	1	0.992
pos_QC3	0.995	0.992	1

## Sheet: supplementary Table S4C-D
Figure4C	Figure4D
Compound_ID	Name	LipidGroup	AdductIon	Class	Chain_length	Unsaturated_keys	Formula	RT [min]	m/z	neg_OE1	neg_OE2	neg_OE3	neg_OE4	neg_OE5	neg_OE6	neg_NC1	neg_NC2	neg_NC3	neg_NC4	neg_NC5	neg_NC6	FC	log2FC	Pvalue	ROC	VIP
Com_100_neg	CerPE(d44:2)	CerPE(d44:2)	M-H	CerPE	44	2	C46 H90 N2 O6 P1	13.7657	797.654	99171.4	91862.2	91101.8	87043.1	84559.8	105265	121752	131275	115338	114706	96935.5	108491	0.81192	-0.300591	0.00353165	0.944444	2.03977
Com_103_neg	FA(14:0)	FA(14:0)	M-H	FA	14	0	C14 H27 O2	10.5674	227.202	50686.3	50463.3	53184.1	53177.2	58526.4	53662.5	51286.3	51545.3	56580.2	58089.9	55467.9	54960.4	0.974902	-0.0366703	0.41345	0.666667	0.699752
Com_104_neg	FA(16:0)	FA(16:0)	M-H	FA	16	0	C16 H31 O2	11.7761	255.233	357583	401033	386389	401951	424990	383294	377953	364442	394540	355193	384011	356135	1.05509	0.0773601	0.10471	0.805556	1.30224
Com_105_neg	FA(16:0)+COOH:(s)	FA(16:0)+COOH:(s)	M-H	FA	16	0	C17 H31 O4	1.78677	299.223	12622.4	17663.3	4703.78	4491.8	40606.8	12582.5	4982.98	4608.79	3776.62	3319.29	10683	16065.2	2.1335	1.09322	0.161776	0.75	1.14618
Com_106_neg	FA(16:1)	FA(16:1)	M-H	FA	16	1	C16 H29 O2	10.7337	253.217	106348	120713	119078	127841	128940	121320	109445	106329	119961	109109	118978	113659	1.06902	0.0962874	0.0900286	0.833333	1.35517
Com_107_neg	FA(17:0)+CHO:(s)	FA(17:0)+CHO:(s)	M-H	FA	17	0	C18 H33 O3	4.95964	297.244	67224.4	63199.9	78051.5	151643	165632	103665	94657	154330	90642.7	210479	92204.7	111423	0.835061	-0.260047	0.384582	0.666667	0.851614
Com_108_neg	FA(18:0)	FA(18:0)	M-H	FA	18	0	C18 H35 O2	12.4226	283.264	300771	312606	262598	299084	326119	281684	312952	277413	297530	276472	303925	310565	1.00225	0.00324328	0.978749	0.472222	0.0918032
Com_109_neg	FA(18:0)+COOH:(s)	FA(18:0)+COOH:(s)	M-H	FA	18	0	C19 H35 O4	6.77815	327.254	234409	208315	248761	210603	220844	253902	296442	279971	218974	260389	235602	269539	0.882067	-0.18104	0.0589729	0.833333	1.48472
Com_10_neg	CL(18:0/19:0COOH/18:1/20:1)	CL(75:2COOH)	M-H	CL	75	2	C84 H157 O19 P2	12.3526	1532.08	43004.6	51422.7	60713.5	43475.4	42607.4	61984.8	68551.1	69131.7	45011.6	50240.7	64277.7	46663.9	0.881736	-0.181582	0.283198	0.75	0.889219
Com_110_neg	FA(18:1)	FA(18:1)	M-H	FA	18	1	C18 H33 O2	6.79258	281.249	5.28126e+06	4.231e+06	5.75531e+06	4.08233e+06	4.50741e+06	5.3376e+06	7.02248e+06	6.14606e+06	5.40717e+06	5.67643e+06	5.58271e+06	5.86492e+06	0.81779	-0.290198	0.0161504	0.916667	1.80274
Com_111_neg	FA(18:2)	FA(18:2)	M-H	FA	18	2	C18 H31 O2	5.00929	279.233	178344	141150	163255	149827	152657	150307	147925	146333	130626	150658	143941	155689	1.06898	0.0962323	0.147823	0.722222	1.18003
Com_112_neg	FA(19:0)+CHO:(s)	FA(19:0)+CHO:(s)	M-H	FA	19	0	C20 H37 O3	5.88039	325.275	33727.3	26072.1	29486.1	26706.3	25712.8	27292.7	36170.5	33443.6	34684.8	32803.4	32174.6	31544.8	0.841529	-0.248914	0.00645612	0.888889	2.01675
Com_113_neg	FA(20:1)	FA(20:1)	M-H	FA	20	1	C20 H37 O2	8.10233	309.28	553020	359120	461456	473377	482537	689161	940537	516491	498576	451209	501082	566982	0.868713	-0.203049	0.380853	0.666667	0.735575
Com_114_neg	FA(20:2)	FA(20:2)	M-H	FA	20	2	C20 H35 O2	7.18467	307.264	52818.1	36832	44945.2	36671.9	35172.6	51036	51453.1	50514.5	46038.6	52105.8	44947.6	46210.4	0.883976	-0.17792	0.131994	0.722222	1.26297
Com_115_neg	FA(20:3)	FA(20:3)	M-H	FA	20	3	C20 H33 O2	6.30488	305.249	89409.1	63411.2	79454.3	75583.3	74453.8	91781.8	84656.8	63400.1	76701.5	87888.9	74533.5	81696.2	1.01113	0.015962	0.903327	0.472222	0.126463
Com_116_neg	FA(20:4)	FA(20:4)	M-H	FA	20	4	C20 H31 O2	4.61532	303.233	1.22182e+06	1.07779e+06	1.10202e+06	1.14736e+06	1.38557e+06	1.21876e+06	1.05183e+06	920184	1.15488e+06	1.04263e+06	1.02076e+06	1.26581e+06	1.10799	0.147949	0.104784	0.777778	1.29906
Com_117_neg	FA(22:0)+COOH:(s)	FA(22:0)+COOH:(s)	M-H	FA	22	0	C23 H43 O4	6.59501	383.317	4319.24	5585.83	745.548	1326.37	15854.5	8264.57	504.282	1762.86	1190.4	1162.19	4062.51	6352.55	2.40083	1.26353	0.232505	0.722222	0.984643
Com_118_neg	FA(22:1)	FA(22:1)	M-H	FA	22	1	C22 H41 O2	9.4331	337.311	68380.7	48248.7	55366.7	60662.6	57401.9	57062.2	64774.2	63361.8	61493	67063	60297.8	68769	0.899844	-0.152253	0.0685564	0.833333	1.48546
Com_119_neg	FA(22:3)	FA(22:3)	M-H	FA	22	3	C22 H37 O2	13.4626	333.28	29433.5	31097.7	35763.6	33121.3	29936	34661.1	33011.1	31334.8	29270.7	33515.6	34117.1	31468.7	1.00672	0.00966504	0.896198	0.472222	0.113562
Com_11_neg	CL(18:1/18:1/18:1)	CL(54:3)	M-H	CL	54	3	C63 H117 O16 P2	14.8996	1191.78	163550	439963	455286	137432	385236	409475	420709	423021	336540	383323	436213	396944	0.830684	-0.267628	0.252719	0.527778	0.988963
Com_120_neg	FA(22:4)	FA(22:4)	M-H	FA	22	4	C22 H35 O2	12.5762	331.264	239059	271496	274074	247368	284338	270096	263052	252312	282835	266330	278047	276660	0.979741	-0.0295282	0.5227	0.583333	0.548503
Com_121_neg	FA(22:5)	FA(22:5)	M-H	FA	22	5	C22 H33 O2	4.96878	329.249	185862	136218	175042	157176	142614	168256	140504	142209	142659	139159	145506	154369	1.11657	0.159069	0.0881482	0.75	1.44452
Com_122_neg	FA(22:6)	FA(22:6)	M-H	FA	22	6	C22 H31 O2	4.1489	327.233	185185	110907	130072	121790	126556	165265	119684	121525	110111	127947	141485	152976	1.08536	0.118179	0.468852	0.638889	0.639137
Com_123_neg	FA(24:1)	FA(24:1)	M-H	FA	24	1	C24 H45 O2	10.9732	365.343	42540.5	32312.9	41006.1	30262	21419.4	46136	20068.1	37192.5	29107.3	28335.1	26915	29685.9	1.24736	0.318873	0.182419	0.805556	1.09733
Com_124_neg	FA(28:7)	FA(28:7)	M-H	FA	28	7	C28 H41 O2	6.79435	409.311	52777.5	56343.8	52353.2	53705	54202.8	49178.8	61532.1	51577.3	62540.3	51944.2	60716.4	57245.7	0.92188	-0.117349	0.0824288	0.722222	1.42412
Com_125_neg	GD1a(d34:1)	GD1a(d34:1)	M-2H	GD1a	34	1	C82 H142 N4 O39	8.85343	903.463	34689.9	3805.3	8632.72	9073.31	9691.63	6286.69	12929.9	9125.64	6058.54	7706.97	4315.14	6849.58	1.5362	0.619366	0.522494	0.583333	0.546366
Com_126_neg	GM3(d33:1)	GM3(d33:1)	M-H	GM3	33	1	C56 H101 N2 O21	9.01763	1137.69	42273.9	33899.9	36705.8	38157.9	35497.4	39847.4	41892.5	39643.1	36326.8	33647.3	35153.3	37274.3	1.01092	0.0156661	0.818575	0.583333	0.212958
Com_127_neg	GM3(d34:1)	GM3(d34:1)	M-H	GM3	34	1	C57 H103 N2 O21	9.54958	1151.71	4.05016e+06	3.3285e+06	3.87769e+06	3.46529e+06	3.62886e+06	3.72922e+06	3.9969e+06	4.04408e+06	3.54256e+06	3.43933e+06	3.29359e+06	3.60072e+06	1.00742	0.0106597	0.860304	0.583333	0.150059
Com_128_neg	GM3(d34:2)	GM3(d34:2)	M-H	GM3	34	2	C57 H101 N2 O21	8.65882	1149.69	192740	136056	145091	146303	144031	161599	176136	174161	145197	134790	135674	150099	1.01066	0.0152935	0.893415	0.472222	0.122048
Com_129_neg	GM3(d35:1)	GM3(d35:1)	M-H	GM3	35	1	C58 H105 N2 O21	10.11	1165.72	131937	102036	96692.2	99118.8	103072	110799	121131	124050	108552	98033.9	102080	107244	0.973626	-0.0385605	0.64319	0.611111	0.396102
Com_12_neg	CL(18:1/18:1/18:1/18:1)	CL(72:4)	M-H	CL	72	4	C81 H149 O17 P2	16.9115	1456.03	822220	540729	697741	683609	720524	726664	814248	682796	806160	836624	877475	777472	0.874178	-0.194002	0.0673294	0.777778	1.45871
Com_130_neg	GM3(d36:2)	GM3(d36:2)	M-H	GM3	36	2	C59 H105 N2 O21	9.92412	1177.72	50048	32371.7	29131.1	25522.9	36223.2	36291.7	31642	68428	27942.7	29961.1	38632.6	32080.8	0.916486	-0.125815	0.731219	0.5	0.296802
Com_131_neg	GM3(d38:1)	GM3(d38:1)	M-H	GM3	38	1	C61 H111 N2 O21	11.95	1207.77	82568.3	68381.5	65534.3	67757.9	53682.9	58446.6	70736	80759.9	67073.3	61298.5	61881.4	64665.2	0.975289	-0.0360977	0.696206	0.472222	0.336679
Com_132_neg	GM3(d40:1)	GM3(d40:1)	M-H	GM3	40	1	C63 H115 N2 O21	13.183	1235.8	817673	681427	707910	681298	704300	712652	741874	792821	755144	623108	585735	667640	1.03335	0.0473259	0.530679	0.583333	0.533986
Com_133_neg	GM3(d40:2)	GM3(d40:2)	M-H	GM3	40	2	C63 H113 N2 O21	12.1921	1233.78	222948	183180	174441	172260	170581	169758	200952	199323	193626	129470	172070	180531	1.01598	0.0228723	0.792512	0.583333	0.341685
Com_134_neg	GM3(d41:1)	GM3(d41:1)	M-H	GM3	41	1	C64 H117 N2 O21	13.6697	1249.82	155018	125568	128215	120553	121169	139371	142665	141923	117607	115803	117922	117361	1.0486	0.0684696	0.423328	0.722222	0.675857
Com_135_neg	GM3(d41:2)	GM3(d41:2)	M-H	GM3	41	2	C64 H115 N2 O21	12.411	1247.8	100521	77730.6	89396.6	93847.3	80226.5	92698.2	98902.2	89439.1	94980.6	78324	82667.7	88985	1.0021	0.00303035	0.982857	0.5	0.165297
Com_136_neg	GM3(d42:1)	GM3(d42:1)	M-H	GM3	42	1	C65 H119 N2 O21	14.0862	1263.83	1.44493e+06	1.0173e+06	1.19227e+06	1.09585e+06	1.14994e+06	1.26885e+06	1.25823e+06	1.33822e+06	1.10196e+06	1.09339e+06	932667	1.092e+06	1.05174	0.0727725	0.494943	0.638889	0.578436
Com_137_neg	GM3(d42:2)	GM3(d42:2)	M-H	GM3	42	2	C65 H117 N2 O21	12.9911	1261.82	3.00521e+06	2.54998e+06	2.4406e+06	2.67337e+06	2.68967e+06	2.94051e+06	2.95251e+06	3.05402e+06	2.66085e+06	2.42384e+06	2.20375e+06	2.56873e+06	1.02746	0.0390834	0.621078	0.583333	0.439439
Com_138_neg	GM3(d42:3)	GM3(d42:3)	M-H	GM3	42	3	C65 H115 N2 O21	12.0335	1259.8	692070	481915	516429	557702	556439	555446	678233	628263	591630	538764	520313	521215	0.965957	-0.0499696	0.602032	0.583333	0.441967
Com_139_neg	GM3(d43:2)	GM3(d43:2)	M-H	GM3	43	2	C66 H119 N2 O21	13.4772	1275.83	61604.8	52069.8	61864.1	59975.7	56438	63619.5	59362.9	58872.7	58819.3	54456.1	51438.9	52578.7	1.05974	0.0837056	0.181625	0.777778	1.08915
Com_13_neg	CL(18:1/18:1/18:1/18:2)	CL(72:5)	M-H	CL	72	5	C81 H147 O17 P2	16.6861	1454.01	490758	284869	370363	377130	396295	414756	376067	339644	433360	443696	446313	371520	0.968294	-0.0464826	0.6569	0.555556	0.395008
Com_140_neg	GM3(d44:2)	GM3(d44:2)	M-H	GM3	44	2	C67 H121 N2 O21	13.9317	1289.85	154441	113308	117717	121961	132371	134682	137080	148653	126537	119027	101028	117500	1.03288	0.0466741	0.640531	0.555556	0.417848
Com_141_neg	Hex1Cer(d16:0/17:1)	Hex1Cer(d33:1)	M+HCOO	Hex1Cer	33	1	C40 H76 N1 O10	10.2159	730.547	56102.4	53296.7	53324.7	52086.9	56143.7	57089.5	55504.1	48218.9	52515.2	46175.9	65064.7	55532.4	1.01558	0.0223046	0.698067	0.638889	0.5305
Com_142_neg	Hex1Cer(d16:0/18:2)	Hex1Cer(d34:2)	M+HCOO	Hex1Cer	34	2	C41 H76 N1 O10	9.97111	742.547	90234	84875.8	91760.5	86771.9	88970.1	80653.7	74838.2	80494.7	91351.7	71656.6	100307	93720.7	1.02127	0.0303628	0.65083	0.527778	0.542879
Com_143_neg	Hex1Cer(d18:1/14:0)	Hex1Cer(d32:1)	M+HCOO	Hex1Cer	32	1	C39 H74 N1 O10	9.62176	716.532	98963.3	89480.6	91717.3	84629.4	81443.1	104773	86546.9	91821.6	89739.3	92255.6	100668	100283	0.981637	-0.0267387	0.662739	0.638889	0.423058
Com_147_neg	Hex1Cer(d18:1/22:1)	Hex1Cer(d40:2)	M+HCOO	Hex1Cer	40	2	C47 H88 N1 O10	13.3615	826.641	204451	184297	185539	214095	180812	232993	200585	165056	255726	181439	267272	223862	0.929089	-0.106111	0.497024	0.583333	0.656272
Com_14_neg	CL(18:1/18:1/18:1/20:4)	CL(74:7)	M-H	CL	74	7	C83 H147 O17 P2	16.6757	1478.01	119904	71893.6	96004.4	98246	91739.7	102568	94317.7	83278.1	107225	109699	115252	98141.1	0.95467	-0.0669253	0.550301	0.583333	0.531117
Com_150_neg	Hex1Cer(d18:2/24:0)	Hex1Cer(d42:2)	M+HCOO	Hex1Cer	42	2	C49 H92 N1 O10	14.5749	854.673	157860	99874.1	89182.1	159846	106232	175830	112803	107009	129813	114693	160778	142428	1.02775	0.039494	0.98098	0.444444	0.13018
Com_151_neg	Hex1Cer(d20:1/20:1)	Hex1Cer(d40:2)	M+HCOO	Hex1Cer	40	2	C47 H88 N1 O10	13.67	826.641	106981	69163.1	75433.3	83845.1	84599.3	121188	87482.1	84143.6	99349	78159.2	115888	107868	0.944701	-0.0820701	0.550071	0.638889	0.553569
Com_152_neg	Hex1Cer(d40:1)	Hex1Cer(d40:1)	M+HCOO	Hex1Cer	40	1	C47 H90 N1 O10	13.7288	828.657	47044.5	43627	48447	41482.9	40278.8	46200	49704.9	45786.3	48849.8	46675	55985.5	47917.7	0.905605	-0.143047	0.0390071	0.833333	1.60628
Com_153_neg	Hex1Cer(d41:2)	Hex1Cer(d41:2)	M+HCOO	Hex1Cer	41	2	C48 H90 N1 O10	13.8378	840.657	74639.8	54771.7	52145.9	73616.3	58437	77925.9	60331.4	59884.7	66358	61895.3	77524.6	71576	0.984824	-0.0220617	0.785047	0.444444	0.265858
Com_154_neg	Hex1Cer(d42:2)	Hex1Cer(d42:2)	M+HCOO	Hex1Cer	42	2	C49 H92 N1 O10	14.6747	854.673	48240	25180.5	22980.3	46068.5	26346.6	57397	32771.5	25078.9	47216.8	36751.2	59491.2	48427.5	0.905804	-0.142729	0.559576	0.611111	0.521911
Com_155_neg	Hex1Cer(d42:3)	Hex1Cer(d42:3)	M+HCOO	Hex1Cer	42	3	C49 H90 N1 O10	13.6234	852.657	133397	112488	99208.6	137394	106416	154754	125488	114375	127540	105585	144546	131693	0.992565	-0.0107658	0.86357	0.5	0.236744
Com_156_neg	Hex1Cer(d43:2)	Hex1Cer(d43:2)	M+HCOO	Hex1Cer	43	2	C50 H94 N1 O10	14.6458	868.688	52698	32290.2	30683	48936.9	32470.1	55688.1	32558.4	36084.6	44901.7	36922.1	43050.4	49261.1	1.04114	0.0581653	0.889224	0.472222	0.157353
Com_157_neg	Hex1Cer(d44:2)	Hex1Cer(d44:2)	M+HCOO	Hex1Cer	44	2	C51 H96 N1 O10	14.9839	882.704	95442.6	49322.1	46029.2	98562.7	54061.6	122212	68496.8	59933.3	77840.5	68380.2	107427	84031.9	0.998971	-0.00148569	0.777993	0.444444	0.268935
Com_158_neg	Hex1Cer(t21:0/21:1)	Hex1Cer(t42:1)	M+HCOO	Hex1Cer	42	1	C49 H94 N1 O11	13.8674	872.683	130598	99344.2	103260	108557	118131	124008	116581	127149	119001	121533	111587	108829	0.970508	-0.0431877	0.520829	0.611111	0.566867
Com_15_neg	CL(18:1/18:1/18:2)	CL(54:4)	M-H	CL	54	4	C63 H115 O16 P2	14.3163	1189.77	161257	182871	143720	164045	168283	165470	185119	172730	142186	176806	168101	239119	0.909216	-0.137305	0.298678	0.722222	0.886743
Com_165_neg	Hex2Cer(d40:2)	Hex2Cer(d40:2)	M+HCOO	Hex2Cer	40	2	C53 H98 N1 O15	12.9894	988.694	53082.3	57906.5	60216.3	49298.9	56594	50515.5	65516.1	59089.2	60330	53484.4	62024	61260.9	0.905749	-0.142817	0.0415853	0.888889	1.57712
Com_166_neg	Hex2Cer(d42:2)	Hex2Cer(d42:2)	M+HCOO	Hex2Cer	42	2	C55 H102 N1 O15	14.396	1016.73	18849	16368.4	15494.9	14195.4	15436.2	12202.4	13548	11896.5	12676.1	13410.8	14189.9	16918.7	1.11987	0.163335	0.181464	0.75	1.11552
Com_169_neg	Hex3Cer(d18:1/24:1)	Hex3Cer(d42:2)	M+HCOO	Hex3Cer	42	2	C61 H112 N1 O20	13.7642	1178.78	251156	210536	197295	220268	209323	199932	221328	223481	208815	207166	224954	240260	0.971724	-0.0413813	0.485634	0.666667	0.60234
Com_16_neg	CL(18:1/18:1/18:2/18:2)	CL(72:6)	M-H	CL	72	6	C81 H145 O17 P2	16.4614	1452	164301	97621.9	120151	137721	137645	143867	139848	123855	140144	149693	153654	136046	0.950269	-0.0735919	0.464012	0.611111	0.629255
Com_170_neg	Hex3Cer(d40:1)	Hex3Cer(d40:1)	M+HCOO	Hex3Cer	40	1	C59 H110 N1 O20	13.9372	1152.76	58821.3	51993.4	51838.9	55185.7	50331.4	44173.7	53143.3	48928	49233.8	43273.1	44664	44573.6	1.10052	0.138183	0.0933359	0.777778	1.3414
Com_171_neg	LBPA(14:0/18:1)	LBPA(32:1)	M-H	LBPA	32	1	C38 H72 O10 P1	9.33287	719.487	16175	17515.7	17068.4	21719.9	17600.7	18952.5	19250.3	18873.1	18652.8	17313.8	16812.9	16207.5	1.01794	0.0256576	0.771569	0.472222	0.322028
Com_172_neg	LBPA(16:0/16:0)	LBPA(32:0)	M-H	LBPA	32	0	C38 H74 O10 P1	11.1627	721.503	28938.7	26203.7	26741.6	25790.9	40581.1	39313.2	29266.5	31901.9	41532.5	48054.7	40300.8	37851.6	0.819409	-0.287344	0.100782	0.805556	1.31442
Com_173_neg	LBPA(16:0/18:1)	LBPA(34:1)	M-H	LBPA	34	1	C40 H76 O10 P1	10.7466	747.518	168597	143844	147506	152396	169236	134364	158468	118850	142141	120104	149600	150838	1.09041	0.124867	0.185954	0.694444	1.12649
Com_174_neg	LBPA(16:1/18:1)	LBPA(34:2)	M-H	LBPA	34	2	C40 H74 O10 P1	10.1383	745.503	241999	148705	236288	180017	277870	276186	305177	215119	149408	217318	128908	304495	1.03078	0.0437328	0.757555	0.527778	0.291158
Com_175_neg	LBPA(17:0/18:1)	LBPA(35:1)	M-H	LBPA	35	1	C41 H78 O10 P1	11.8277	761.534	83964.9	86465.2	100026	98027.2	98211.6	110251	93073.2	68946.7	91639	85538.6	150114	81134.1	1.0114	0.0163466	0.749237	0.694444	0.395928
Com_176_neg	LBPA(18:0/20:4)	LBPA(38:4)	M-H	LBPA	38	4	C44 H78 O10 P1	11.439	797.534	52685.5	36637	40144.2	39515.8	39465.8	53089.8	40733.2	37576.8	35851.1	43256.5	42236.1	37647.4	1.10214	0.140301	0.262876	0.611111	0.949836
Com_178_neg	LBPA(18:1/18:2)	LBPA(36:3)	M-H	LBPA	36	3	C42 H76 O10 P1	10.4572	771.518	202816	199661	171108	177813	184499	196190	188548	168902	178034	189406	217703	197237	0.993206	-0.00983518	0.904704	0.5	0.267123
Com_179_neg	LBPA(18:1/18:3)	LBPA(36:4)	M-H	LBPA	36	4	C42 H74 O10 P1	9.82659	769.503	31222.2	30918	33762.4	21268.8	38145.9	35744.5	32253.8	29801.9	22290.8	27246.7	22884.3	20610.2	1.23196	0.300953	0.0948813	0.805556	1.32816
Com_17_neg	CL(18:1/18:1/20:4)	CL(56:6)	M-H	CL	56	6	C65 H115 O16 P2	14.7777	1213.77	206973	201915	202239	195933	196453	157994	207451	192383	142886	200339	181189	227892	1.00813	0.0116823	0.856725	0.527778	0.165095
Com_180_neg	LBPA(18:1/20:1)	LBPA(38:2)	M-H	LBPA	38	2	C44 H82 O10 P1	11.5925	801.565	219316	184823	208207	189805	194902	244468	220784	222252	221206	223441	189205	209501	0.965121	-0.0512176	0.465479	0.694444	0.62814
Com_181_neg	LBPA(18:1/20:2)	LBPA(38:3)	M-H	LBPA	38	3	C44 H80 O10 P1	10.9875	799.549	473963	334197	356474	342134	331230	389926	328660	353874	325056	325453	327518	341667	1.11272	0.154095	0.140169	0.861111	1.26497
Com_182_neg	LBPA(18:1/20:3)	LBPA(38:4)	M-H	LBPA	38	4	C44 H78 O10 P1	10.1438	797.534	97487.3	71633.1	77469.8	70804	78717.1	77390.4	70054.7	74469.5	70039.8	65459.5	74216.4	67539.6	1.12263	0.166881	0.0683944	0.888889	1.50128
Com_183_neg	LBPA(18:1/20:4)	LBPA(38:5)	M-H	LBPA	38	5	C44 H76 O10 P1	9.61763	795.518	489860	354884	374417	305317	308982	424141	389335	394868	368994	307800	364028	364761	1.03097	0.0440004	0.822458	0.5	0.328611
Com_184_neg	LBPA(18:1/22:4)	LBPA(40:5)	M-H	LBPA	40	5	C46 H80 O10 P1	10.3142	823.549	80726.9	76538.2	86968.7	81832.3	85854.4	83718.1	84456	80481	82678	72539.9	98564.5	77285.2	0.999262	-0.0010649	0.951191	0.583333	0.329593
Com_185_neg	LBPA(18:1/22:5)	LBPA(40:6)	M-H	LBPA	40	6	C46 H78 O10 P1	9.6412	821.534	45021.9	40766.1	47877.2	38258.9	42899.6	41995.7	37184.7	40849.6	37271.3	33055.7	39563	52217.5	1.06945	0.0968674	0.3204	0.75	0.870645
Com_186_neg	LPA(18:0)	LPA(18:0)	M-H	LPA	18	0	C21 H42 O7 P1	3.73038	437.267	57604.7	33541.3	28543.7	37532.7	37859.6	36838.6	34792.4	31226	34294.8	32529.7	30107.9	31747.7	1.19118	0.252389	0.174437	0.777778	1.16412
Com_187_neg	LPA(18:1)	LPA(18:1)	M-H	LPA	18	1	C21 H40 O7 P1	2.2122	435.252	44851	48378.9	49980.3	58156.8	43675.8	59729.6	60961.3	54217.4	35461.1	51308.1	39072.1	61186.7	1.00849	0.0121972	0.840358	0.555556	0.268548
Com_188_neg	LPC(13:1)	LPC(13:1)	M+HCOO	LPC	13	1	C22 H43 N1 O8 P1	2.88067	480.273	82401.9	57955.4	34056.3	80576	72523.1	57206.6	84704.9	80492.7	71874.5	57580.1	49446.6	85402.7	0.895734	-0.158857	0.443913	0.611111	0.666759
Com_189_neg	LPC(14:0)	LPC(14:0)	M+HCOO	LPC	14	0	C23 H47 N1 O9 P1	1.56641	512.299	93162.9	151697	192800	152762	97893.9	184172	185819	226959	131799	231005	157863	207094	0.764979	-0.386508	0.0988015	0.805556	1.33965
Com_18_neg	CL(20:4/16:1/18:1/18:1)	CL(72:7)	M-H	CL	72	7	C81 H143 O17 P2	16.622	1449.98	162810	115043	144517	157755	161730	153414	166036	126177	163508	168442	166247	150033	0.951966	-0.071018	0.48577	0.75	0.590652
Com_190_neg	LPC(15:0)	LPC(15:0)	M+HCOO	LPC	15	0	C24 H49 N1 O9 P1	1.91675	526.315	29877.6	44738.4	51806	42975	29079.5	53554	58285.4	62954.4	38766.5	62238.5	47071	60488.9	0.764181	-0.388015	0.0651384	0.833333	1.46351
Com_191_neg	LPC(16:0)	LPC(16:0)	M+HCOO	LPC	16	0	C25 H51 N1 O9 P1	2.36263	540.331	1.51484e+06	2.5501e+06	2.7618e+06	2.11019e+06	1.64268e+06	2.58181e+06	2.81514e+06	3.10787e+06	1.86177e+06	3.2699e+06	2.2022e+06	3.14575e+06	0.802397	-0.317612	0.136965	0.805556	1.21726
Com_192_neg	LPC(16:1)	LPC(16:1)	M+HCOO	LPC	16	1	C25 H49 N1 O9 P1	1.71221	538.315	723266	479069	916975	517076	348545	601141	837153	943809	598897	1.06008e+06	729108	1.01038e+06	0.692368	-0.530388	0.0401262	0.861111	1.59827
Com_193_neg	LPC(17:0)	LPC(17:0)	M+HCOO	LPC	17	0	C26 H53 N1 O9 P1	3.42299	554.346	50115.9	34048.2	38321.5	30508.6	32361.1	35001.6	39086.8	39417	43057.7	43050.5	48062.2	47982.7	0.845391	-0.24231	0.0611879	0.833333	1.51709
Com_194_neg	LPC(17:1)	LPC(17:1)	M+HCOO	LPC	17	1	C26 H51 N1 O9 P1	2.05613	552.331	40470.4	61793.5	75357.9	54675.1	35497	72532.4	77269.7	78098.9	55828.1	93087.7	62469.8	85083.7	0.753204	-0.408887	0.0711543	0.861111	1.44573
Com_195_neg	LPC(18:0)	LPC(18:0)	M+HCOO	LPC	18	0	C27 H55 N1 O9 P1	4.55036	568.362	1.11706e+06	911433	1.14551e+06	842716	842126	1.05116e+06	1.17152e+06	1.22281e+06	1.489e+06	1.2612e+06	1.46893e+06	1.18979e+06	0.757379	-0.400914	0.00323871	1	2.05319
Com_196_neg	LPC(18:1)	LPC(18:1)	M+HCOO	LPC	18	1	C27 H53 N1 O9 P1	2.58559	566.346	4.46052e+06	7.48685e+06	9.1266e+06	6.10223e+06	4.14327e+06	7.70459e+06	9.65539e+06	1.03026e+07	7.32052e+06	1.19572e+07	8.86032e+06	1.01875e+07	0.669556	-0.578724	0.0197638	0.888889	1.79822
Com_197_neg	LPC(18:2)	LPC(18:2)	M+HCOO	LPC	18	2	C27 H51 N1 O9 P1	2.06343	564.331	304724	134485	148421	143671	135336	149376	196459	186433	166033	198769	183125	209431	0.891044	-0.166431	0.273404	0.833333	0.94623
Com_198_neg	LPC(18:3)	LPC(18:3)	M+HCOO	LPC	18	3	C27 H49 N1 O9 P1	1.65785	562.315	21316.4	22154.2	54490.3	25614.4	16359.5	41376.6	28113.5	60087.3	24167.2	53399.6	36578.5	75110.2	0.653477	-0.613791	0.127013	0.777778	1.22998
Com_199_neg	LPC(19:1)	LPC(19:1)	M+HCOO	LPC	19	1	C28 H55 N1 O9 P1	3.23788	580.362	49499.9	17140.1	18069	20210.5	18592.1	18111.5	28243.1	25315.7	20926.3	20201.2	20805.2	30563.3	0.969657	-0.0444538	0.59259	0.805556	0.473909
Com_19_neg	CL(20:4/16:1/18:1/18:2)	CL(72:8)	M-H	CL	72	8	C81 H141 O17 P2	16.3818	1447.96	72786.6	49754.4	61843.2	67692.6	70464	74329.6	64653.3	52823.8	74696.9	76304.3	76210.1	64874.4	0.96901	-0.0454169	0.713521	0.638889	0.322133
Com_1_neg	CL(16:0/16:1/18:1/18:1)	CL(68:3)	M-H	CL	68	3	C77 H143 O17 P2	16.6332	1401.98	75986.3	47890.8	66694.1	66565.6	67346.7	69192.4	65875.3	57559.2	70341.5	74786.2	70933.7	67676.4	0.966853	-0.0486313	0.603304	0.583333	0.448897
Com_200_neg	LPC(20:1)	LPC(20:1)	M+HCOO	LPC	20	1	C29 H57 N1 O9 P1	4.71523	594.378	143679	103980	98268.6	80477.8	81823.1	102119	129538	116752	127197	117962	125587	108300	0.841468	-0.24902	0.0794836	0.833333	1.46857
Com_201_neg	LPC(20:3)	LPC(20:3)	M+HCOO	LPC	20	3	C29 H53 N1 O9 P1	2.36508	590.346	88707.8	42058.3	45059.6	50790.8	43439.6	46982.4	58615.4	53715.8	44171.5	56538.6	45208.2	66220.4	0.977097	-0.0334268	0.711781	0.694444	0.31709
Com_202_neg	LPC(20:4)	LPC(20:4)	M+HCOO	LPC	20	4	C29 H51 N1 O9 P1	1.86651	588.331	545567	391360	549647	331294	200058	458202	570883	592787	447878	705542	631758	650590	0.68792	-0.539687	0.0436853	0.916667	1.62662
Com_203_neg	LPC(22:1)	LPC(22:1)	M+HCOO	LPC	22	1	C31 H61 N1 O9 P1	6.9554	622.409	68843.2	47901.6	46527.2	48624.7	39849.8	50603.3	66977.9	59533.6	45781.1	46064.2	51449	52599.8	0.937793	-0.092658	0.485799	0.611111	0.598494
Com_204_neg	LPC(22:4)	LPC(22:4)	M+HCOO	LPC	22	4	C31 H55 N1 O9 P1	2.77827	616.362	92793.6	36229.3	48192.8	46333	43042.1	36813.8	57010.5	51426.1	41839.6	45320	45219.2	67938.8	0.982674	-0.0252154	0.715171	0.638889	0.336431
Com_205_neg	LPC(22:5)	LPC(22:5)	M+HCOO	LPC	22	5	C31 H53 N1 O9 P1	2.07372	614.346	55658.4	22724.2	26322.3	24131.2	23665.2	27382.6	36147.3	33231.9	27687.1	38403.3	30193.4	45328.6	0.852563	-0.230121	0.23232	0.833333	1.00022
Com_206_neg	LPC(22:6)	LPC(22:6)	M+HCOO	LPC	22	6	C31 H51 N1 O9 P1	1.73338	612.331	140086	59981.5	84667.6	49579.1	30170.8	71341.5	75514	83148.5	62467.8	98873.5	83001.3	86875.4	0.889659	-0.168676	0.362692	0.694444	0.793802
Com_207_neg	LPC(24:1)	LPC(24:1)	M+HCOO	LPC	24	1	C33 H65 N1 O9 P1	8.15499	650.44	28257.7	22107.4	23185.6	28842.1	27846.1	25581.5	25372.1	26125.9	27522	21974.4	23752.4	22548.3	1.05788	0.0811753	0.370365	0.694444	0.749821
Com_209_neg	LPC(28:4)	LPC(28:4)	M+HCOO	LPC	28	4	C37 H69 N1 O8 P1	9.42967	686.477	46599.2	44379.6	46864.8	42583	45279.7	44908.2	51789.4	49135.7	49478.1	48690.8	45562.6	48430.2	0.923326	-0.115088	0.00508275	0.944444	1.97673
Com_20_neg	CL(20:4/18:1/21:3COOH)	CL(59:8COOH)	M-H	CL	59	8	C68 H115 O18 P2	14.7766	1281.76	57119.7	87101.7	73377.6	79808.9	73036.7	60279	76224.4	69725.3	49074.5	80274.2	68491.7	91973	0.988436	-0.0167813	0.966972	0.472222	0.171243
Com_210_neg	LPE(14:0)	LPE(14:0)	M-H	LPE	14	0	C19 H39 N1 O6 P1	2.09259	408.252	83801.5	64451.8	70480.9	78732.2	64492.3	83664.9	69954.6	67612.9	88974.7	76736.7	74209.6	71914.8	0.99159	-0.012185	0.871278	0.472222	0.17737
Com_211_neg	LPE(14:1)	LPE(14:1)	M-H	LPE	14	1	C19 H39 N1 O6 P1	2.09377	408.252	88856.2	67520.9	74048.5	76548.7	60893	81110.3	77168.2	71426	85290.4	79724.5	70561.5	74647.2	0.978553	-0.0312781	0.675442	0.555556	0.370117
Com_212_neg	LPE(15:0)	LPE(15:0)	M-H	LPE	15	0	C20 H41 N1 O6 P1	2.64101	422.268	43565.7	33456.8	37795.1	35391.2	30804.6	39871.4	37827.6	33221.5	44445.5	38046.6	44068.4	38224.1	0.936612	-0.0944764	0.345613	0.694444	0.847342
Com_213_neg	LPE(15:1)	LPE(15:1)	M-H	LPE	15	1	C20 H41 N1 O6 P1	2.6402	422.268	46563.2	33726.5	37863.8	35385.7	31298.8	40131.7	36951.9	32971.4	46701.8	38854.3	41077.5	38282.1	0.957974	-0.061941	0.552112	0.638889	0.574929
Com_214_neg	LPE(16:0)	LPE(16:0)	M-H	LPE	16	0	C21 H43 N1 O7 P1	2.77782	452.278	530172	288642	245360	299597	294052	293447	319830	293136	257303	297022	280073	383240	1.06592	0.0920943	0.759017	0.5	0.276176
Com_215_neg	LPE(16:1)	LPE(16:1)	M-H	LPE	16	1	C21 H41 N1 O7 P1	1.89483	450.263	317054	177414	98858.6	210139	167057	195464	223797	201997	154754	209480	113704	240469	1.01904	0.0272118	0.967109	0.555556	0.174964
Com_216_neg	LPE(17:0)	LPE(17:0)	M-H	LPE	17	0	C22 H45 N1 O6 P1	4.56882	450.299	122286	93200.3	95045.8	95286.9	84163.7	109481	102144	96807.7	121057	96721.9	107760	92792.7	0.971131	-0.0422617	0.636202	0.611111	0.475121
Com_217_neg	LPE(17:1)	LPE(17:1)	M-H	LPE	17	1	C22 H43 N1 O7 P1	2.35603	464.278	48963	24118	25304.8	31546.8	27248.7	28641.9	29274	29366.1	25187.5	28117.7	21201.6	36131.4	1.09774	0.134533	0.566303	0.472222	0.487184
Com_218_neg	LPE(17:2)	LPE(17:2)	M-H	LPE	17	2	C22 H43 N1 O6 P1	2.86487	448.283	37255.3	23577	28164.9	23713.1	19982.7	30441.6	31364.4	26939.2	37213.4	31062.4	30559	29180	0.875568	-0.191709	0.180348	0.75	1.13388
Com_219_neg	LPE(18:0)	LPE(18:0)	M-H	LPE	18	0	C23 H47 N1 O7 P1	4.83263	480.31	1.8147e+06	1.52345e+06	1.32289e+06	1.23455e+06	1.05012e+06	1.56494e+06	1.39275e+06	1.2928e+06	1.47445e+06	1.27552e+06	1.64872e+06	1.46197e+06	0.995838	-0.00601729	0.862063	0.5	0.377941
Com_21_neg	CL(21:0COOH/18:0/18:1/21:1COOH)	CL(78:2COOHCOOH)	M-H	CL	78	2	C87 H161 O21 P2	12.3969	1604.1	78154.1	66406.6	81398.1	70023.5	71186.1	68853.4	73909.7	80678.4	69925	70636.4	68774.1	47906.3	1.05874	0.0823513	0.431129	0.583333	0.672865
Com_220_neg	LPE(18:1)	LPE(18:1)	M-H	LPE	18	1	C23 H45 N1 O7 P1	3.02665	478.294	9.12492e+06	4.42671e+06	3.95303e+06	4.29968e+06	4.0138e+06	4.17268e+06	5.19296e+06	4.65215e+06	4.20619e+06	4.4997e+06	4.35367e+06	5.78172e+06	1.04547	0.0641546	0.999148	0.75	0.137908
Com_221_neg	LPE(18:2)	LPE(18:2)	M-H	LPE	18	2	C23 H43 N1 O7 P1	2.13662	476.278	167974	101619	105573	113635	92881.9	108895	126090	110648	88182.9	115886	92875.5	145958	1.01609	0.0230316	0.921498	0.527778	0.0871223
Com_222_neg	LPE(18:3)	LPE(18:3)	M-H	LPE	18	3	C23 H43 N1 O6 P1	12.2815	460.283	74329.2	76372	74364.2	76132.5	75549.1	68339.5	69273.2	68071.5	74531.8	74454	68564.3	76342.9	1.03211	0.0456023	0.259106	0.638889	0.93305
Com_223_neg	LPE(20:1)	LPE(20:1)	M-H	LPE	20	1	C25 H49 N1 O7 P1	5.0005	506.325	15543.5	206047	180891	182917	194264	205651	220763	209480	183997	183905	193313	250168	0.793568	-0.333575	0.307026	0.75	0.905255
Com_224_neg	LPE(20:2)	LPE(20:2)	M-H	LPE	20	2	C25 H47 N1 O7 P1	3.38742	504.31	55238.7	25513	22827.6	27822.1	28367.2	26421.9	32382.5	30367.2	22597.5	28678.9	23198.9	39544.5	1.0533	0.0749113	0.885698	0.583333	0.123341
Com_225_neg	LPE(20:3)	LPE(20:3)	M-H	LPE	20	3	C25 H45 N1 O7 P1	2.63101	502.294	63303.6	83521.5	94708.6	78338.3	58283.9	98106.1	84704.5	95497.6	65000.6	121209	73255.2	98027.6	0.885748	-0.175032	0.365324	0.666667	0.7922
Com_226_neg	LPE(20:4)	LPE(20:4)	M-H	LPE	20	4	C25 H43 N1 O7 P1	1.93242	500.278	404694	597632	847945	569835	352450	790458	737759	873799	597728	1.00665e+06	729912	814955	0.748406	-0.418106	0.0792732	0.805556	1.42851
Com_227_neg	LPE(22:1)	LPE(22:1)	M-H	LPE	22	1	C27 H53 N1 O7 P1	7.13049	534.357	147184	117741	94963.8	106629	94072.8	111666	104323	101736	98555.6	85055.6	108893	102838	1.11781	0.16068	0.216189	0.694444	1.07114
Com_228_neg	LPE(22:3)	LPE(22:3)	M-H	LPE	22	3	C27 H49 N1 O7 P1	3.94816	530.325	29447.2	33180.7	34208.1	29558.5	25851.4	35323.8	32854.2	42003.3	25357.6	42079.8	27606.1	38557.6	0.899794	-0.152334	0.389497	0.611111	0.780906
Com_229_neg	LPE(22:4)	LPE(22:4)	M-H	LPE	22	4	C27 H47 N1 O7 P1	2.69956	528.31	292127	490096	515951	399419	287483	527439	583737	626875	387381	642563	480561	690028	0.73656	-0.441124	0.0535739	0.805556	1.51281
Com_22_neg	CL(22:0/22:4CHO/22:6/22:6)	CL(88:16CHO)	M-2H	CL	88	16	C97 H154 O18 P2	11.0426	834.531	2.92616e+06	2.49862e+06	2.70143e+06	2.23392e+06	2.56921e+06	2.77848e+06	2.52199e+06	2.6479e+06	2.58664e+06	2.51556e+06	2.66472e+06	2.60972e+06	1.01037	0.0148889	0.868134	0.555556	0.276615
Com_230_neg	LPE(22:5)	LPE(22:5)	M-H	LPE	22	5	C27 H45 N1 O7 P1	2.04912	526.294	112922	178364	209031	152461	98976	210992	208278	237434	155518	263601	185463	225888	0.754395	-0.406607	0.0753057	0.805556	1.43342
Com_231_neg	LPEt(16:1)	LPEt(16:1)	M-H	LPEt	16	1	C21 H40 O7 P1	2.21108	435.252	47920.3	52035.4	52277	58201.9	45511.8	59784.3	60911.9	54465.6	35495.5	51835	39011.3	61186.3	1.04234	0.0598259	0.59303	0.5	0.496337
Com_232_neg	LPG(18:1)	LPG(18:1)	M-H	LPG	18	1	C24 H46 O9 P1	2.33654	509.288	45451.3	930784	884082	777765	779419	853658	888279	941008	640209	870165	708856	226801	0.999027	-0.00140382	0.685889	0.5	0.403155
Com_233_neg	LPI(16:0)	LPI(16:0)	M-H	LPI	16	0	C25 H48 O12 P1	2.20164	571.289	84237.9	59869.9	49197.6	77551.6	73213.4	63243.6	56258.5	58558.3	43556.3	42004.9	29854.5	53014.6	1.43802	0.52408	0.0180444	0.916667	1.76624
Com_235_neg	LPI(18:0)	LPI(18:0)	M-H	LPI	18	0	C27 H52 O12 P1	3.64197	599.32	1.29098e+06	814410	691545	1.23258e+06	1.04196e+06	901309	729341	786110	731378	583262	451781	743545	1.48377	0.569265	0.0148475	0.888889	1.79493
Com_236_neg	LPI(18:1)	LPI(18:1)	M-H	LPI	18	1	C27 H50 O12 P1	2.16491	597.305	1.13065e+06	1.34693e+06	1.25657e+06	1.25078e+06	959241	1.16881e+06	1.74524e+06	1.67358e+06	758407	1.61943e+06	859224	1.79812e+06	0.841375	-0.249179	0.495781	0.666667	0.640901
Com_237_neg	LPI(18:2)	LPI(18:2)	M-H	LPI	18	2	C27 H48 O12 P1	1.65468	595.289	58663.8	64045.4	66967.8	66973	55636.6	66878.9	80417.3	82493.8	36381.8	69358.7	38545.1	81620.4	0.975177	-0.0362639	0.863329	0.666667	0.299759
Com_238_neg	LPI(20:2)	LPI(20:2)	M-H	LPI	20	2	C29 H52 O12 P1	2.65821	623.32	29119.3	30489.5	27639.4	32420.2	30206.5	35343.6	41765.3	33673	20804	29485.8	13851	32099.1	1.07887	0.109521	0.458151	0.472222	0.69537
Com_239_neg	LPI(20:3)	LPI(20:3)	M-H	LPI	20	3	C29 H50 O12 P1	2.23994	621.305	188074	97350.1	60638.6	95439.5	124417	66824.1	98651.8	88763.4	49163.9	68654.5	31990.6	91746.4	1.47503	0.560741	0.148937	0.722222	1.17198
Com_23_neg	CL(27:8/18:0/18:1/18:1)	CL(81:10)	M-H	CL	81	10	C90 H157 O16 P2	12.4107	1556.1	117815	84191.8	109354	75480.6	100326	112785	92983.5	101505	87850.5	97518	101100	88113.3	1.05427	0.0762415	0.605003	0.611111	0.464846
Com_240_neg	LPI(20:4)	LPI(20:4)	M-H	LPI	20	4	C29 H48 O12 P1	1.60468	619.289	2.28417e+06	2.75057e+06	2.34073e+06	2.3347e+06	2.21373e+06	2.54635e+06	2.72796e+06	2.71113e+06	1.3136e+06	2.28242e+06	1.25653e+06	2.61276e+06	1.12134	0.165228	0.330779	0.444444	0.871385
Com_241_neg	LPI(20:5)	LPI(20:5)	M-H	LPI	20	5	C29 H46 O12 P1	1.39483	617.273	43681.4	34207.8	32942.1	34111	32488.8	33816	37520.1	35191.1	18767.9	31359.1	16144.7	33460.2	1.22502	0.29281	0.15874	0.666667	1.20631
Com_242_neg	LPI(22:4)	LPI(22:4)	M-H	LPI	22	4	C31 H52 O12 P1	2.1604	647.32	88655.5	87344.1	79770.5	85272.4	84133.9	84340.6	115449	99650.1	47333.3	87598.2	50175.1	107834	1.00291	0.00419005	0.717347	0.638889	0.388381
Com_243_neg	LPI(22:5)	LPI(22:5)	M-H	LPI	22	5	C31 H50 O12 P1	1.70278	645.305	35583.1	30761.8	39813.9	32147.1	27789.5	30234.7	50026.2	37082.3	21687	37870.9	18002.6	37337.1	0.971902	-0.0411176	0.89403	0.583333	0.217642
Com_244_neg	LPS(16:0)	LPS(16:0)	M-H	LPS	16	0	C22 H43 N1 O9 P1	2.03962	496.268	19531.4	20019.3	19968.8	22023.5	20611.7	24771.5	23603.7	21080.1	16416.4	19519.2	14242	24069.9	1.06722	0.0938613	0.420836	0.611111	0.718398
Com_245_neg	LPS(18:1)	LPS(18:1)	M-H	LPS	18	1	C24 H45 N1 O9 P1	2.37663	522.284	346788	145498	113771	170205	182488	129192	176369	143309	118687	127890	88911.4	168562	1.32075	0.401361	0.257842	0.694444	0.941935
Com_246_neg	LPS(20:4)	LPS(20:4)	M-H	LPS	20	4	C26 H43 N1 O9 P1	2.21209	544.268	33857.3	34566.7	34827.5	39342.2	32885	37335.2	40879.9	37778.4	28652.3	35337.2	27262.9	42174.1	1.00344	0.00494998	0.854907	0.583333	0.275216
Com_247_neg	LPS(22:4)	LPS(22:4)	M-H	LPS	22	4	C28 H47 N1 O9 P1	2.1639	572.299	56347.1	50309.2	51850.2	56035.5	45711.9	60519.1	63806.2	58082.6	39047.2	54179.9	40735.1	55198.2	1.03126	0.0444104	0.651948	0.472222	0.427859
Com_248_neg	LPS(22:5)	LPS(22:5)	M-H	LPS	22	5	C28 H45 N1 O9 P1	1.72676	570.284	24658.7	23665.8	25264	21720.7	18799.5	27804.2	26147.7	28624.5	19956.3	27317.3	19896.6	26404.3	0.95663	-0.0639665	0.643274	0.638889	0.431116
Com_249_neg	MGDG(16:0/18:0)	MGDG(34:0)	M-H	MGDG	34	0	C43 H81 O10	13.758	757.584	24448.1	27791.4	29896.1	27386.9	32539.8	17687.1	26267.5	28393	26344.8	30443.8	24009.6	25037	0.99535	-0.0067238	0.843406	0.555556	0.25519
Com_250_neg	MGDG(16:0/20:4)	MGDG(36:4)	M-H	MGDG	36	4	C45 H77 O10	12.1394	777.552	68747	59869	65817.1	53598.5	53325.6	76926.8	57844.1	60125.4	69015.5	58905.8	64402.2	55331.1	1.03463	0.0491086	0.691431	0.527778	0.416037
Com_251_neg	MGDG(16:0/22:5)	MGDG(38:5)	M-H	MGDG	38	5	C47 H79 O10	11.6114	803.568	56454.6	51675.6	64575.5	62957	67173.3	65783.5	64476.8	54443.4	53274	60296.2	61239.8	62840.4	1.03379	0.0479448	0.56435	0.694444	0.488501
Com_252_neg	MGMG(18:1)	MGMG(18:1)	M+HCOO	MGMG	18	1	C28 H51 O11	3.78915	563.344	33648.1	10488.3	9611.47	11585	13477.6	9395.03	12350.7	10689.5	11860.2	8361.69	9562.75	12854.9	1.34296	0.425419	0.399937	0.444444	0.7445
Com_253_neg	PA(16:0/18:0)	PA(34:0)	M-H	PA	34	0	C37 H72 O8 P1	12.3451	675.497	113728	98642.1	111301	99196.2	114865	104727	127154	116592	122500	124894	127536	128185	0.860212	-0.217237	0.00149222	1	2.20267
Com_254_neg	PA(16:0/18:1)	PA(34:1)	M-H	PA	34	1	C37 H70 O8 P1	11.1368	673.481	258144	258036	242399	233662	238131	267172	248336	279255	266891	257125	268047	264916	0.945079	-0.0814928	0.0648993	0.777778	1.45264
Com_255_neg	PA(17:0/18:1)	PA(35:1)	M-H	PA	35	1	C38 H72 O8 P1	11.8501	687.497	38688.4	34068.3	22526.7	34070.4	50465.4	40990.4	37868.4	46765.3	31910.6	28769.7	39275.2	31469.4	1.02199	0.0313802	0.960315	0.583333	0.110038
Com_256_neg	PA(18:0/16:1)	PA(34:1)	M-H	PA	34	1	C37 H70 O8 P1	11.2936	673.481	110985	114041	107399	97251.9	97628.2	119954	107060	130628	108579	123152	88716.7	114774	0.961883	-0.0560672	0.608594	0.611111	0.515689
Com_257_neg	PA(18:0/18:1)	PA(36:1)	M-H	PA	36	1	C39 H74 O8 P1	11.9307	701.513	3.43808e+06	2.89717e+06	3.22424e+06	2.95417e+06	3.01818e+06	3.14794e+06	3.2957e+06	3.39656e+06	2.98754e+06	3.26577e+06	3.06823e+06	3.03325e+06	0.980717	-0.0280914	0.564411	0.638889	0.491292
Com_258_neg	PA(18:0/20:4)	PA(38:4)	M-H	PA	38	4	C41 H72 O8 P1	12.7737	723.497	112244	97429.2	66934.2	82958.8	120387	88413	101723	79691.3	89512.5	128073	84796.8	89923.5	0.990668	-0.0135261	0.893318	0.472222	0.21818
Com_25_neg	CL(38:6/16:1/18:1)	CL(72:8)	M-H	CL	72	8	C81 H141 O17 P2	16.6209	1447.96	16113.5	8148.63	8512.85	5878.53	10960.6	11063.2	14585.6	2443.93	11084.9	26379	7384.93	4833.45	0.909543	-0.136786	0.742735	0.527778	0.284228
Com_260_neg	PA(18:1/18:1)	PA(36:2)	M-H	PA	36	2	C39 H72 O8 P1	12.0925	699.497	121953	124079	134379	76628.2	174070	93546.7	161869	187974	123335	85051.4	146648	95082.2	0.905864	-0.142634	0.598472	0.611111	0.453603
Com_261_neg	PA(18:1/20:1)	PA(38:2)	M-H	PA	38	2	C41 H76 O8 P1	12.3948	727.528	877912	664809	756452	662954	650770	711523	865048	890619	767303	780276	848998	837523	0.866658	-0.206466	0.0244461	0.861111	1.75018
Com_262_neg	PA(18:1/22:1)	PA(40:2)	M-H	PA	40	2	C43 H80 O8 P1	13.4971	755.56	279450	208416	238717	222984	227044	255755	252156	274463	252845	235828	233049	241323	0.961536	-0.0565866	0.416151	0.638889	0.689022
Com_263_neg	PA(21:3/25:6)	PA(46:9)	M-H	PA	46	9	C49 H78 O8 P1	12.5594	825.544	4560.79	5158.9	7278.89	5873.22	6914.61	4822.84	5085.76	8566.92	7913.51	5208.62	4461.98	2840.92	1.0156	0.0223295	0.733251	0.527778	0.325419
Com_264_neg	PC(10:0/16:0)	PC(26:0)	M-CH3	PC	26	0	C33 H65 N1 O7 P1	10.2506	618.45	69750.9	61073.4	66161.4	68736.3	70519	68407.1	70069.9	70401.1	69848.2	69779	74064.6	64416.6	0.966718	-0.0488335	0.254982	0.75	0.939869
Com_265_neg	PC(10:0/18:1)	PC(28:1)	M-CH3	PC	28	1	C35 H67 N1 O7 P1	10.3241	644.466	169002	159267	159680	172283	181027	172432	168118	176983	169141	170876	167014	155807	1.00571	0.00821087	0.84255	0.583333	0.310318
Com_266_neg	PC(10:0/20:4)	PC(30:4)	M-CH3	PC	30	4	C37 H65 N1 O7 P1	9.19344	666.45	127619	107137	115364	106308	116289	121453	120049	111832	115781	118065	125074	125593	0.968975	-0.0454686	0.364975	0.638889	0.795109
Com_267_neg	PC(10:0/22:6)	PC(32:6)	M-CH3	PC	32	6	C39 H65 N1 O7 P1	8.91561	690.45	31496	27103.2	23702.8	26773.8	27683.8	27125.8	30573.5	27191.9	26155.5	25672.2	26135.5	26258	1.01172	0.0168133	0.830418	0.638889	0.187343
Com_269_neg	PC(10:0COOH/18:1)	PC(28:1COOH)	M-CH3	PC	28	1	C35 H65 N1 O10 P1	9.97816	690.435	8062.29	11802.9	2061.15	19558.7	14315.5	9375.78	19795.6	17014.1	14876.6	9935.92	6683.75	20461.2	0.734238	-0.44568	0.275556	0.722222	0.946465
Com_26_neg	CL(38:6/18:1/18:1)	CL(74:8)	M-H	CL	74	8	C83 H145 O17 P2	16.6876	1476	178358	108524	145076	137625	148209	164511	143735	138827	161887	167025	178328	157520	0.931367	-0.102578	0.349433	0.611111	0.79945
Com_270_neg	PC(11:0/18:1)	PC(29:1)	M-CH3	PC	29	1	C36 H69 N1 O7 P1	10.9858	658.482	105034	93014.4	105437	97188.1	98452.8	131759	97335.8	131836	70158.1	119089	105564	105116	1.00284	0.00409119	0.889314	0.611111	0.226647
Com_271_neg	PC(11:0/19:0COOH)	PC(30:0COOH)	M+CH3COO	PC	30	0	C40 H77 N1 O12 P1	12.4208	794.519	26924.2	10551.4	33900.1	24042.1	48776.3	32723.2	31622.9	22392.1	25995	13891.2	23789	8663.74	1.40017	0.485605	0.285597	0.777778	0.887802
Com_272_neg	PC(12:0/16:0)	PC(28:0)	M+HCOO	PC	28	0	C37 H75 N1 O9 P1	10.0457	708.518	268513	260215	267136	276873	294486	270015	247695	269593	240175	256368	247075	238921	1.09162	0.126467	0.00615817	0.916667	1.94864
Com_273_neg	PC(12:0/16:1)	PC(28:1)	M-CH3	PC	28	1	C35 H67 N1 O8 P1	9.20322	660.461	32696.3	32556.2	34070	40742.4	45254.6	42240.9	60037.7	37837.9	31440	40546.6	34074.8	36271.2	0.947347	-0.0780357	0.728449	0.5	0.358329
Com_274_neg	PC(12:0/20:4)	PC(32:4)	M+HCOO	PC	32	4	C41 H75 N1 O9 P1	9.06793	756.518	32151.8	29874.1	29578.8	28510.1	30665.3	26035.3	29436	27792.7	28653	30435.5	31699	31708.9	0.983811	-0.0235475	0.649408	0.527778	0.424852
Com_275_neg	PC(12:1/16:0)	PC(28:1)	M-CH3	PC	28	1	C35 H69 N1 O7 P1	11.534	646.482	162748	153976	166678	164423	217286	184002	182426	177056	171188	198450	177611	174059	0.97069	-0.0429169	0.542825	0.694444	0.578856
Com_276_neg	PC(12:1/18:1)	PC(30:2)	M+HCOO	PC	30	2	C39 H75 N1 O9 P1	9.98665	732.518	41536.5	46854.6	45312.8	31755.9	42646.5	42313.3	48104	44842.6	48170.8	45929.1	37948.1	47385.4	0.919376	-0.121274	0.224026	0.777778	1.00693
Com_277_neg	PC(12:1/20:4)	PC(32:5)	M-CH3	PC	32	5	C39 H69 N1 O7 P1	10.0799	694.482	657431	610587	676351	670429	702058	727910	649014	618482	645688	692339	679841	625260	1.0343	0.0486576	0.306379	0.666667	0.85231
Com_27_neg	CL(40:7/16:1/19:1COOH)	CL(75:9COOH)	M-H	CL	75	9	C84 H143 O19 P2	16.6169	1517.97	58883.2	46403.6	57228.6	60161.3	61921.8	57114.7	59482.8	48912.9	67456	62285.5	63362.8	58283.3	0.949775	-0.074342	0.427789	0.722222	0.671883
Com_280_neg	PC(12:1/22:6)	PC(34:7)	M-CH3	PC	34	7	C41 H69 N1 O7 P1	10.0756	718.482	267245	254602	242026	252911	271224	261935	234069	239893	235921	255094	241213	226501	1.08184	0.113489	0.00729518	0.916667	1.9168
Com_281_neg	PC(13:0/16:0)	PC(29:0)	M+HCOO	PC	29	0	C38 H77 N1 O9 P1	10.6744	722.534	59797.8	47295.8	53166.7	51757.6	64291.4	69770	55657.9	58827.8	62533	57081.4	48905.7	50204.4	1.03862	0.0546697	0.656668	0.583333	0.401065
Com_282_neg	PC(13:1/16:1)	PC(29:2)	M-CH3	PC	29	2	C36 H69 N1 O7 P1	10.9706	658.482	99743.5	94804.6	101314	90803.7	88916.2	125627	96985	120590	90883.3	125022	97963	94075.1	0.961137	-0.0571859	0.620057	0.555556	0.483474
Com_284_neg	PC(13:1/20:4)	PC(33:5)	M-CH3	PC	33	5	C40 H71 N1 O7 P1	10.989	708.497	960637	896983	1.01083e+06	871435	909980	1.06316e+06	875120	1.02391e+06	905079	1.0808e+06	934324	925475	0.994484	-0.00797932	0.909536	0.444444	0.194769
Com_285_neg	PC(13:1/22:4)	PC(35:5)	M-CH3	PC	35	5	C42 H75 N1 O7 P1	11.9269	736.529	199653	207069	226441	241183	197768	180787	165606	355948	218227	187569	251342	202518	0.907104	-0.14066	0.572032	0.555556	0.492594
Com_28_neg	CL(40:7/18:1/19:1COOH)	CL(77:9COOH)	M-H	CL	77	9	C86 H147 O19 P2	16.8954	1546	116817	83308.5	102241	103864	105121	104260	114938	102252	120440	114535	123918	112319	0.894261	-0.161232	0.0598234	0.805556	1.49897
Com_294_neg	PC(14:0/18:1)	PC(32:1)	M+HCOO	PC	32	1	C41 H79 N1 O10 P1	10.601	776.545	1.72512e+07	2.49523e+07	1.80026e+07	1.85548e+07	1.94309e+07	1.90938e+07	1.77996e+07	1.66301e+07	1.78892e+07	1.89076e+07	1.78404e+07	1.62245e+07	1.11392	0.15564	0.123688	0.833333	1.27843
Com_295_neg	PC(14:0/18:2)	PC(32:2)	M-CH3	PC	32	2	C39 H73 N1 O8 P1	9.65841	714.508	246888	250556	241640	378172	422718	315535	276209	265669	242460	295776	253981	216416	1.19671	0.259071	0.183074	0.638889	1.14204
Com_296_neg	PC(14:0/19:1COOH)	PC(33:1COOH)	M-H	PC	33	1	C41 H77 N1 O10 P1	9.67862	774.529	918308	919406	1.02145e+06	1.09755e+06	1.18254e+06	1.09546e+06	964589	984060	979636	1.10758e+06	919824	904129	1.06398	0.0894655	0.272736	0.638889	0.961546
Com_298_neg	PC(14:0/22:4)	PC(36:4)	M+HCOO	PC	36	4	C45 H83 N1 O9 P1	11.1043	812.581	105801	98865.4	101045	101426	106590	106878	102144	105727	93410.1	104130	101371	101355	1.0205	0.0292801	0.37526	0.638889	0.763452
Com_299_neg	PC(14:0/22:5)	PC(36:5)	M+HCOO	PC	36	5	C45 H81 N1 O9 P1	10.328	810.565	75790.1	93481.4	91832.8	89271.9	95408.3	91568.5	49683.5	77786.9	61481.8	85689.6	88258.5	60118.4	1.27028	0.345149	0.0393093	0.916667	1.6685
Com_29_neg	CL(50:0COOH/18:0CHO)	CL(68:0CHOCOOH)	M-H	CL	68	0	C77 H145 O20 P2	16.6225	1451.98	87227.6	59288.8	61018.7	86348.7	84057.9	89046.4	76495.3	74038.9	80188.2	93332.1	92819.5	60530.7	0.978181	-0.031827	0.804673	0.472222	0.22871
Com_2_neg	CL(16:0/18:1/18:1)	CL(52:2)	M-H	CL	52	2	C61 H115 O16 P2	14.745	1165.77	53735.3	45838.3	50214.6	53481.7	54491.3	48226.9	44726.3	46882.7	29150	53528.3	35656.6	62812.2	1.12184	0.165864	0.265661	0.694444	0.975382
Com_300_neg	PC(14:0/22:6)	PC(36:6)	M+HCOO	PC	36	6	C45 H77 N1 O10 P1	9.26387	822.529	100809	74324.2	77669.2	67833.5	88382.1	119049	107714	90114.1	105389	99913.8	106868	80015.3	0.895007	-0.160029	0.243087	0.722222	0.977493
Com_301_neg	PC(14:1/16:0)	PC(30:1)	M-CH3	PC	30	1	C37 H73 N1 O7 P1	12.8432	674.513	860239	836276	934047	911294	988370	1.04303e+06	886999	920678	885691	1.089e+06	994200	932160	0.97627	-0.0346473	0.617554	0.583333	0.469886
Com_302_neg	PC(14:1/16:1)	PC(30:2)	M-CH3	PC	30	2	C37 H71 N1 O7 P1	11.5882	672.497	1.59309e+06	1.33683e+06	1.6302e+06	1.74678e+06	1.76403e+06	1.79131e+06	1.27312e+06	1.56824e+06	1.32711e+06	1.67681e+06	1.41311e+06	1.61299e+06	1.11169	0.152757	0.12723	0.805556	1.24109
Com_303_neg	PC(14:1/16:2)	PC(30:3)	M-CH3	PC	30	3	C37 H69 N1 O7 P1	10.9778	670.482	30322.1	25011.6	32226.8	31891.8	34330.4	35528.8	24955.4	35977.7	24032.3	33345.9	26611.8	24314.7	1.11861	0.16171	0.206542	0.694444	1.07298
Com_304_neg	PC(14:1/18:3)	PC(32:4)	M-CH3	PC	32	4	C39 H71 N1 O7 P1	11.3323	696.497	168885	165267	188519	191895	180161	185149	173720	164086	179811	201077	198816	167220	0.995524	-0.00647139	0.948491	0.527778	0.0580125
Com_305_neg	PC(14:1/19:1)	PC(33:2)	M-CH3	PC	33	2	C40 H77 N1 O7 P1	12.8954	714.544	218448	1.05119e+06	238011	534228	411726	1.16444e+06	215297	216483	213711	1.01061e+06	1.07447e+06	1.01462e+06	0.96605	-0.0498298	0.930921	0.361111	0.0889499
Com_306_neg	PC(14:1/20:0)	PC(34:1)	M-CH3	PC	34	1	C41 H81 N1 O7 P1	14.7721	730.576	74300.1	68141.8	81175.6	71956.4	73743.4	79177.1	72584.4	64688.1	73953.6	79152	70285.5	73036.6	1.03411	0.048392	0.391107	0.666667	0.719884
Com_307_neg	PC(14:1/20:1)	PC(34:2)	M-CH3	PC	34	2	C41 H79 N1 O7 P1	13.8781	728.56	2.11251e+06	1.04365e+07	2.39474e+06	2.19975e+06	2.25416e+06	2.56811e+06	2.06668e+06	2.22942e+06	2.3085e+06	2.90363e+06	9.39922e+06	1.00518e+07	0.758506	-0.398768	0.549551	0.555556	0.530733
Com_308_neg	PC(14:1/20:3)	PC(34:4)	M-CH3	PC	34	4	C41 H75 N1 O7 P1	12.1929	724.529	997190	960279	936065	921543	1.00078e+06	845209	1.31639e+06	874916	941790	849283	1.26504e+06	847614	0.928798	-0.106563	0.53097	0.5	0.600496
Com_309_neg	PC(14:1/20:4)	PC(34:5)	M+HCOO	PC	34	5	C43 H77 N1 O9 P1	10.0308	782.534	37824.8	43103.1	35218.1	31219.4	35493.5	35993	36367.5	33080	31762.7	36672.3	38814.6	37570.3	1.0214	0.0305428	0.730208	0.527778	0.339133
Com_30_neg	CL(59:7CHOCHO/18:1)	CL(77:8CHOCHO)	M-H	CL	77	8	C86 H147 O19 P2	16.887	1546	114713	83069.3	103494	100140	102359	96643.1	118670	99771.6	120693	114072	124563	113073	0.869108	-0.202392	0.025811	0.833333	1.69772
Com_310_neg	PC(14:1/20:5)	PC(34:6)	M-CH3	PC	34	6	C41 H71 N1 O7 P1	11.1952	720.497	411011	371840	385396	396915	373920	461367	351014	413482	306617	496422	364576	403236	1.02788	0.0396679	0.6433	0.583333	0.478813
Com_311_neg	PC(14:1/21:2)	PC(35:3)	M-CH3	PC	35	3	C42 H79 N1 O7 P1	13.5804	740.56	82640	91816.3	93554	82978.4	94131.7	93596.4	84583	92477.2	91304.2	98060.2	85859.4	77171.3	1.01749	0.0250181	0.670952	0.583333	0.420532
Com_312_neg	PC(14:1/21:3)	PC(35:4)	M-CH3	PC	35	4	C42 H77 N1 O7 P1	12.8812	738.544	255527	243902	262632	271932	274505	277888	273224	253917	263628	292723	255028	275658	0.982783	-0.025055	0.579477	0.555556	0.537992
Com_313_neg	PC(14:1/22:1)	PC(36:2)	M-CH3	PC	36	2	C43 H83 N1 O7 P1	14.6869	756.591	1.74288e+06	1.54974e+06	1.69992e+06	1.60689e+06	1.68264e+06	1.84647e+06	1.62605e+06	1.77528e+06	1.65506e+06	1.93243e+06	1.44809e+06	1.54431e+06	1.01476	0.0211398	0.728607	0.583333	0.427135
Com_314_neg	PC(14:1/22:3)	PC(36:4)	M-CH3	PC	36	4	C43 H79 N1 O7 P1	13.0948	752.56	136154	470071	667621	717807	315653	708041	203908	165920	206184	472974	380727	184971	1.86745	0.901072	0.112065	0.75	1.285
Com_315_neg	PC(14:1/22:4)	PC(36:5)	M-CH3	PC	36	5	C43 H77 N1 O7 P1	12.5318	750.544	1.24999e+07	1.19308e+07	1.20432e+07	1.08141e+07	1.18933e+07	1.1306e+07	1.21788e+07	1.15178e+07	1.2262e+07	1.22811e+07	1.14686e+07	1.10024e+07	0.996838	-0.0045696	0.905797	0.444444	0.121135
Com_316_neg	PC(14:1/22:5)	PC(36:6)	M-CH3	PC	36	6	C43 H75 N1 O7 P1	11.6553	748.529	2.37518e+06	2.01505e+06	2.07871e+06	1.9223e+06	2.08747e+06	2.01958e+06	2.19155e+06	1.93225e+06	1.93581e+06	2.11307e+06	1.94076e+06	1.93433e+06	1.03739	0.0529643	0.35837	0.611111	0.77323
Com_317_neg	PC(14:1/23:6)	PC(37:7)	M+HCOO	PC	37	7	C46 H79 N1 O9 P1	13.3527	820.55	127523	156369	142291	151328	149812	136214	132735	129413	153494	139870	141852	136614	1.03544	0.0502479	0.410037	0.638889	0.6918
Com_318_neg	PC(14:2/20:4)	PC(34:6)	M-CH3	PC	34	6	C41 H71 N1 O7 P1	10.6849	720.497	345525	272582	380487	373578	382997	387648	359523	337889	337395	386879	365840	348874	1.003	0.00432842	0.961005	0.638889	0.0927422
Com_319_neg	PC(14:2/22:6)	PC(36:8)	M-CH3	PC	36	8	C43 H71 N1 O7 P1	10.2787	744.497	103487	119515	104369	107959	114143	119846	118326	105737	112250	103452	117414	113846	0.997458	-0.0036724	0.931278	0.444444	0.164429
Com_31_neg	CL(60:3COOHCOOH/18:1)	CL(78:4COOHCOOH)	M-H	CL	78	4	C87 H157 O21 P2	12.44	1600.07	71718.6	84773.6	82064.5	71770.9	84180.6	80491.6	69784.8	82600	92763.1	70319.7	76618.4	84707.7	0.996238	-0.00543817	0.986606	0.527778	0.0760487
Com_320_neg	PC(15:0/15:0)	PC(30:0)	M+HCOO	PC	30	0	C39 H77 N1 O10 P1	10.2705	750.529	42100.2	35321.1	43533.6	45739.7	44761.6	49670.6	39224.1	46600.3	36631.5	45435.6	44097.2	33967	1.06168	0.0863529	0.402279	0.611111	0.721095
Com_324_neg	PC(15:0/18:2)	PC(33:2)	M+HCOO	PC	33	2	C42 H79 N1 O10 P1	10.3091	788.545	449250	414463	430211	491141	473764	470986	445387	420139	471702	434805	431318	447875	1.02964	0.0421437	0.386964	0.638889	0.730236
Com_325_neg	PC(15:0/20:4)	PC(35:4)	M+HCOO	PC	35	4	C44 H79 N1 O10 P1	10.1244	812.545	100511	84668	93125.7	87391.8	98060.5	77341.9	85116	92512.1	98298.8	80483.4	94990.2	108144	0.967035	-0.04836	0.587275	0.583333	0.501446
Com_326_neg	PC(15:0COOH/16:0)	PC(31:0COOH)	M-CH3	PC	31	0	C38 H73 N1 O10 P1	11.1399	734.498	27468.8	30758.4	30421.1	22801.7	45503.2	26844.6	28965.6	44854.3	34661.1	46129	30281.4	47286.4	0.791625	-0.337112	0.100532	0.777778	1.33297
Com_32_neg	CL(63:6COOH/18:0)	CL(81:6COOH)	M-H	CL	81	6	C90 H161 O19 P2	12.2952	1608.11	34231.1	28071.1	37258	39061.7	35318.2	29430.9	49487	41517.8	43760.5	47057.3	51077.4	43102.8	0.736844	-0.440569	0.00103823	1	2.20976
Com_330_neg	PC(15:1/20:3)	PC(35:4)	M-CH3	PC	35	4	C42 H77 N1 O7 P1	13.2359	738.544	59328.6	56015.7	58735.2	58405.4	60920.5	62946.6	57625.1	54036.6	53534	63092.3	49512.7	59229.3	1.05733	0.0804258	0.174575	0.722222	1.15555
Com_331_neg	PC(15:1/20:4)	PC(35:5)	M-CH3	PC	35	5	C42 H75 N1 O7 P1	12.3487	736.529	700961	702710	684734	684759	732554	680458	753626	694890	723003	655931	721847	705027	0.983982	-0.0232969	0.501672	0.666667	0.609834
Com_332_neg	PC(15:1/22:3)	PC(37:4)	M-CH3	PC	37	4	C44 H81 N1 O7 P1	14.3836	766.576	160799	129728	148841	129207	140556	151440	140757	122395	145159	133021	129537	126671	1.07903	0.109736	0.127795	0.75	1.2533
Com_335_neg	PC(15:1/22:6)	PC(37:7)	M-CH3	PC	37	7	C44 H75 N1 O7 P1	11.8186	760.529	265788	198283	230056	231155	242804	239834	228427	238324	236534	238321	230772	237509	0.998603	-0.00201643	0.904202	0.416667	0.104933
Com_339_neg	PC(15:2COOH/22:5)	PC(37:7COOH)	M+CH3COO	PC	37	7	C47 H77 N1 O12 P1	11.2061	878.519	59951.7	71378.1	30790.7	30298.9	10992.9	19425.7	28044.7	28020.2	72961.8	18955.8	53841.9	18360.8	1.01205	0.0172782	0.918009	0.555556	0.309378
Com_33_neg	CL(64:2COOHCOOH/18:1)	CL(82:3COOHCOOH)	M-H	CL	82	3	C91 H167 O21 P2	11.8824	1658.15	40287.2	66151.2	62294.1	54085.8	59398.1	43080.8	38857.2	48536.5	66052.3	51375.6	61181.6	70889.2	0.965582	-0.0505296	0.80371	0.472222	0.224701
Com_344_neg	PC(16:0/17:0)	PC(33:0)	M+HCOO	PC	33	0	C42 H83 N1 O10 P1	12.4365	792.576	150457	148969	125732	149807	169401	189201	146812	153443	139273	143102	130204	154986	1.07576	0.105356	0.317542	0.666667	0.867978
Com_345_neg	PC(16:0/17:3)	PC(33:3)	M+HCOO	PC	33	3	C42 H77 N1 O10 P1	13.376	786.529	54203.9	65427.3	63591.5	69509.2	70569.5	59018.3	70175.1	62484.2	73974.6	65388.2	83383.1	74273.5	0.88978	-0.168479	0.0752033	0.777778	1.40115
Com_347_neg	PC(16:0/18:1)	PC(34:1)	M+HCOO	PC	34	1	C43 H85 N1 O9 P1	12.6877	790.597	1.1244e+07	1.25919e+07	1.1547e+07	1.22985e+07	1.41512e+07	1.3146e+07	1.32087e+07	1.25853e+07	1.19617e+07	1.32598e+07	1.14279e+07	1.25537e+07	0.999753	-0.000355885	0.965268	0.527778	0.364469
Com_348_neg	PC(16:0/18:1COOH)	PC(34:1COOH)	M-H	PC	34	1	C42 H79 N1 O10 P1	10.565	788.545	39818.5	43650.3	77035.9	43694	46487.7	44299.7	57149.2	58750.8	51707.2	54931.6	41940.8	62375.1	0.902499	-0.148003	0.312945	0.722222	0.851195
Com_34_neg	CL(70:14CHO/18:0)	CL(88:14CHO)	M-2H	CL	88	14	C97 H158 O18 P2	11.897	836.547	733331	656391	650053	650452	708289	625674	660020	629887	757050	600215	676925	677088	1.00575	0.00827112	0.869871	0.527778	0.324493
Com_350_neg	PC(16:0/20:1)	PC(36:1)	M+HCOO	PC	36	1	C45 H87 N1 O10 P1	13.0042	832.607	7.22886e+06	5.46217e+06	2.04587e+07	4.63278e+06	5.07544e+06	1.96572e+07	8.04092e+06	7.56294e+06	8.03121e+06	7.6677e+06	4.81721e+06	7.05762e+06	1.44786	0.533921	0.559668	0.555556	0.50999
Com_351_neg	PC(16:0/20:3)	PC(36:3)	M+HCOO	PC	36	3	C45 H83 N1 O10 P1	11.6351	828.576	785622	682676	739106	769280	710398	783412	701163	661711	682195	744885	747575	707423	1.05313	0.074686	0.123725	0.777778	1.24405
Com_354_neg	PC(16:0/21:5CHO)	PC(37:5CHO)	M-CH3	PC	37	5	C44 H75 N1 O9 P1	12.6219	792.518	19678.8	30440.6	38488.5	37365.5	43935.3	32126	31996.2	32983.7	30970.5	34457.1	26769.7	39033.8	1.02968	0.0421972	0.966556	0.555556	0.253323
Com_355_neg	PC(16:0/22:1)	PC(38:1)	M-CH3	PC	38	1	C45 H87 N1 O8 P1	14.9517	800.617	181016	166672	156701	144451	159116	182746	155773	161699	164376	175066	160936	164885	1.00811	0.0116511	0.898288	0.472222	0.112589
Com_356_neg	PC(16:0/22:2COOH)	PC(38:2COOH)	M-CH3	PC	38	2	C45 H83 N1 O10 P1	11.6437	828.576	756745	710565	747364	730208	747829	728119	747254	654390	685510	728002	825908	701772	1.01796	0.0256796	0.575121	0.722222	0.565602
Com_357_neg	PC(16:0/22:3)	PC(38:3)	M+HCOO	PC	38	3	C47 H89 N1 O9 P1	13.3509	842.628	70041.6	63982.1	68335.8	69255.4	77110	68707.6	75502.2	69740	72147.7	78219	65172.5	71613.1	0.965397	-0.0508053	0.348982	0.722222	0.832588
Com_359_neg	PC(16:0/22:5)	PC(38:5)	M+HCOO	PC	38	5	C47 H83 N1 O10 P1	11.2216	852.576	866128	469783	516041	553816	529397	507758	489323	339086	496744	616502	556642	500574	1.14807	0.199214	0.304399	0.638889	0.872344
Com_35_neg	CL(74:7)	CL(74:7)	M-H	CL	74	7	C83 H147 O17 P2	16.9081	1478.01	319567	228716	269032	260560	277574	272069	315282	279528	319351	312333	323290	276161	0.89133	-0.165969	0.0526644	0.833333	1.52627
Com_361_neg	PC(16:0/22:6CHO)	PC(38:6CHO)	M-CH3	PC	38	6	C45 H75 N1 O9 P1	12.3463	804.518	28320.7	34813.6	33735.1	36412.2	42135.5	22012.4	26338.2	32022	38755	25471.9	30666	30587.7	1.07392	0.102881	0.599306	0.638889	0.447676
Com_362_neg	PC(16:0/24:1)	PC(40:1)	M+HCOO	PC	40	1	C49 H95 N1 O10 P1	14.7988	888.67	253205	182175	205389	207779	248803	242517	237799	256610	219744	250587	218163	229737	0.948486	-0.0763023	0.367177	0.638889	0.791397
Com_363_neg	PC(16:0/26:1)	PC(42:1)	M+HCOO	PC	42	1	C51 H99 N1 O10 P1	15.4415	916.701	51879.6	38710.3	40995.1	48522	53249	58532.5	48928.4	58935.5	48763.3	58099.1	47468.1	47509.4	0.942476	-0.0854722	0.420866	0.416667	0.744046
Com_364_neg	PC(16:1/14:0)	PC(30:1)	M+HCOO	PC	30	1	C39 H77 N1 O9 P1	11.1397	734.534	89102.2	93149.8	105413	136219	89406.7	110232	65278.3	50629.3	74818.6	105358	118715	62727.8	1.30574	0.384862	0.0815849	0.777778	1.41782
Com_367_neg	PC(16:1/16:2)	PC(32:3)	M+HCOO	PC	32	3	C41 H75 N1 O10 P1	9.42008	772.513	142257	125024	125343	144145	144317	151897	150311	146020	151107	155529	137284	139296	0.947059	-0.0784735	0.18422	0.694444	1.12781
Com_369_neg	PC(16:1/18:1)	PC(34:2)	M-CH3	PC	34	2	C41 H79 N1 O7 P1	13.9732	728.56	1.06544e+07	8.67962e+06	1.1009e+07	9.00195e+06	9.86695e+06	1.12291e+07	9.4973e+06	9.96219e+06	9.62771e+06	1.09855e+07	9.34884e+06	9.03052e+06	1.03403	0.0482745	0.570901	0.583333	0.485398
Com_371_neg	PC(16:1/19:3COOH)	PC(35:4COOH)	M-CH3	PC	35	4	C42 H73 N1 O10 P1	11.5137	782.498	237337	289347	388745	296500	440520	333520	196382	183942	255237	222251	214968	223187	1.53242	0.615813	0.0042838	0.972222	2.07384
Com_373_neg	PC(16:1/20:2)	PC(36:3)	M-CH3	PC	36	3	C43 H81 N1 O7 P1	14.0363	754.576	803192	648028	948069	683738	741724	856194	745549	827191	647811	785716	608446	811870	1.05746	0.0806061	0.504393	0.611111	0.570723
Com_374_neg	PC(16:1/20:3)	PC(36:4)	M-CH3	PC	36	4	C43 H79 N1 O7 P1	13.7632	752.56	396521	424625	447407	454435	442162	462492	387273	381005	372299	470852	347313	389291	1.11908	0.162317	0.0413385	0.833333	1.62651
Com_376_neg	PC(16:1/20:5CHO)	PC(36:6CHO)	M-CH3	PC	36	6	C43 H71 N1 O9 P1	11.0263	776.487	8880.1	16417	5684.39	13299.8	12365.5	4811.55	8780.79	12314	20751.9	7242.23	5464.22	18819.5	0.837619	-0.255635	0.609995	0.444444	0.443864
Com_377_neg	PC(16:1/22:1)	PC(38:2)	M-CH3	PC	38	2	C45 H87 N1 O7 P1	14.8073	784.623	323354	311867	345735	337610	335844	348617	312391	338598	312535	335231	275763	285409	1.07694	0.106936	0.082816	0.777778	1.4314
Com_378_neg	PC(16:1/22:3)	PC(38:4)	M-CH3	PC	38	4	C45 H83 N1 O7 P1	13.8515	780.591	380783	351178	364455	361116	340394	396451	354593	380126	353768	377160	323236	325313	1.03792	0.0537018	0.320302	0.666667	0.84889
Com_37_neg	Cer(d18:0/14:0)	Cer(d32:0)	M-H	Cer	32	0	C32 H64 N1 O3	10.9661	510.489	42517.2	47162.6	53319	55099.5	40524.5	50752.9	32834.4	45417.7	47986.7	43276.3	33833	37148.4	1.20324	0.266928	0.0463008	0.805556	1.54753
Com_380_neg	PC(16:1/22:5)	PC(38:6)	M-CH3	PC	38	6	C45 H79 N1 O7 P1	13.0365	776.56	2.86249e+06	2.75674e+06	2.7918e+06	2.71151e+06	3.86318e+06	2.70318e+06	3.12146e+06	2.78453e+06	3.37542e+06	2.77393e+06	2.60302e+06	3.55002e+06	0.97147	-0.0417581	0.68867	0.583333	0.343005
Com_382_neg	PC(16:1/22:6COOH)	PC(38:7COOH)	M-H	PC	38	7	C46 H75 N1 O10 P1	11.6977	832.513	263095	97855.1	39178.5	123968	120901	108238	200848	93968.8	209407	380753	94503.4	60288.4	0.724427	-0.465088	0.476588	0.527778	0.622021
Com_383_neg	PC(16:1CHO)	PC(16:1CHO)	M+CH3COO	PC	16	1	C26 H47 N1 O11 P1	8.62798	580.289	7702.71	11744.7	4344.72	14642.9	16530.9	10634.4	10552.9	14059.3	14661.6	9677.11	8138.09	17175.9	0.88333	-0.178976	0.462778	0.583333	0.672044
Com_384_neg	PC(16:2/16:1)	PC(32:3)	M-CH3	PC	32	3	C39 H73 N1 O7 P1	11.3255	698.513	1.28015e+06	1.46863e+06	1.49246e+06	1.55001e+06	1.7462e+06	1.57395e+06	1.54512e+06	1.35613e+06	1.30112e+06	1.65246e+06	1.54628e+06	1.44979e+06	1.02943	0.0418491	0.623188	0.611111	0.45583
Com_385_neg	PC(16:2/17:1)	PC(33:3)	M-CH3	PC	33	3	C40 H75 N1 O7 P1	12.1431	712.529	405894	443459	423309	471239	465694	452070	432896	445683	441903	447141	456515	456373	0.992969	-0.0101787	0.750683	0.5	0.352312
Com_386_neg	PC(16:2/18:0)	PC(34:2)	M-CH3	PC	34	2	C41 H79 N1 O7 P1	13.0784	728.56	1.622e+06	1.87456e+06	1.86561e+06	1.71171e+06	1.87435e+06	1.65629e+06	1.90196e+06	1.93074e+06	1.90469e+06	1.94516e+06	1.8319e+06	1.95562e+06	0.924536	-0.113199	0.0315292	0.916667	1.73979
Com_387_neg	PC(16:2/18:1)	PC(34:3)	M-CH3	PC	34	3	C41 H77 N1 O7 P1	12.4212	726.544	2.65565e+07	2.50749e+07	2.64196e+07	2.61726e+07	2.70157e+07	2.68798e+07	2.81981e+07	2.73839e+07	2.78019e+07	2.83553e+07	2.64988e+07	2.76392e+07	0.95323	-0.0691044	0.0088752	0.916667	1.89576
Com_388_neg	PC(16:2/18:3)	PC(34:5)	M-CH3	PC	34	5	C41 H73 N1 O7 P1	11.1559	722.513	255312	242539	271701	283071	315334	324486	274049	299239	313174	266116	323574	317346	0.943655	-0.0836687	0.317667	0.638889	0.834804
Com_389_neg	PC(16:2/19:1)	PC(35:3)	M-CH3	PC	35	3	C42 H79 N1 O7 P1	13.4198	740.56	201806	193629	191803	197312	196769	212127	209550	191916	211532	204185	182813	195954	0.997907	-0.00302213	0.962011	0.5	0.116786
Com_390_neg	PC(16:2/20:1)	PC(36:3)	M-CH3	PC	36	3	C43 H81 N1 O7 P1	13.9032	754.576	3.64563e+06	3.42521e+06	3.27735e+06	3.14277e+06	3.6071e+06	3.67992e+06	3.84345e+06	4.00696e+06	3.71739e+06	3.96713e+06	3.28862e+06	3.23947e+06	0.941756	-0.0865749	0.241177	0.75	1.00722
Com_391_neg	PC(16:2/20:2)	PC(36:4)	M-CH3	PC	36	4	C43 H79 N1 O7 P1	13.2125	752.56	1.13565e+06	1.26898e+06	760555	1.26148e+06	1.2772e+06	1.32493e+06	1.08903e+06	1.12388e+06	1.04755e+06	1.35641e+06	1.15528e+06	1.05815e+06	1.02906	0.0413329	0.870066	0.666667	0.295636
Com_392_neg	PC(16:2/20:5)	PC(36:7)	M-CH3	PC	36	7	C43 H73 N1 O7 P1	10.4806	746.513	1.02288e+06	929508	1.11385e+06	977016	1.01364e+06	1.09113e+06	920789	1.09907e+06	961362	1.14567e+06	1.0588e+06	989509	0.9956	-0.0063619	0.940341	0.5	0.152448
Com_394_neg	PC(16:2/21:3)	PC(37:5)	M-CH3	PC	37	5	C44 H79 N1 O7 P1	12.923	764.56	526199	465342	535897	464459	480158	536456	552834	452746	532180	546189	507297	545924	0.958989	-0.0604142	0.347628	0.694444	0.79753
Com_395_neg	PC(16:2/22:1)	PC(38:3)	M-CH3	PC	38	3	C45 H85 N1 O7 P1	14.662	782.607	1.22261e+06	962274	1.07641e+06	975555	1.04626e+06	1.1066e+06	1.07742e+06	1.20212e+06	1.07201e+06	1.1775e+06	970052	1.04579e+06	0.976291	-0.0346162	0.621049	0.555556	0.452031
Com_396_neg	PC(16:2/22:2)	PC(38:4)	M-CH3	PC	38	4	C45 H83 N1 O7 P1	13.6858	780.591	735941	640796	751433	692734	718388	745905	753191	776174	711430	776027	656029	706201	0.978568	-0.0312563	0.570261	0.638889	0.540886
Com_397_neg	PC(16:2/22:3)	PC(38:5)	M-CH3	PC	38	5	C45 H81 N1 O7 P1	13.2976	778.576	2.1908e+06	2.04057e+06	2.44156e+06	2.31665e+06	2.34835e+06	2.40297e+06	2.05216e+06	2.47809e+06	2.39309e+06	2.42863e+06	2.46368e+06	2.36263e+06	0.969152	-0.045205	0.450242	0.722222	0.641453
Com_399_neg	PC(16:2/24:1)	PC(40:3)	M-CH3	PC	40	3	C47 H89 N1 O7 P1	15.3153	810.638	57235.7	57530.5	54510.4	56111.9	57178.6	63604.8	51434.2	62086.4	54111.8	56910.1	48380.2	50160	1.07146	0.0995846	0.135803	0.805556	1.25115
Com_3_neg	CL(16:0/18:1/18:1/18:1)	CL(70:3)	M-H	CL	70	3	C79 H147 O17 P2	16.4586	1430.01	94953	58513.1	80061.3	82484.2	84248.4	77886.6	85622.8	70665.9	73264.4	94310.6	82568.6	76682.3	0.989717	-0.0149125	0.846309	0.527778	0.166908
Com_400_neg	PC(17:0/18:0)	PC(35:0)	M+HCOO	PC	35	0	C44 H87 N1 O10 P1	13.3948	820.607	16574.7	15007	19910.2	11286.4	20534.9	15528.3	21793.5	20121.6	19521	20535.9	26801.7	19847.6	0.768469	-0.379942	0.0268331	0.861111	1.72059
Com_401_neg	PC(17:0/18:1)	PC(35:1)	M+HCOO	PC	35	1	C44 H85 N1 O10 P1	12.5106	818.592	2.59468e+06	2.43922e+06	2.55594e+06	2.56216e+06	2.61879e+06	2.72247e+06	2.54834e+06	2.35064e+06	2.62753e+06	2.68497e+06	2.72777e+06	2.38795e+06	1.01083	0.0155474	0.695618	0.472222	0.353299
Com_402_neg	PC(17:0/20:1)	PC(37:1)	M+HCOO	PC	37	1	C46 H89 N1 O10 P1	13.3446	846.623	105162	112340	65612.4	114087	114602	106194	81973.3	82253.6	112474	84797.8	129629	77905.5	1.08605	0.119088	0.50731	0.611111	0.568904
Com_403_neg	PC(17:0/20:3)	PC(37:3)	M+HCOO	PC	37	3	C46 H85 N1 O10 P1	11.8598	842.592	73196.9	79615.9	75113.1	74857.7	83690.9	84196	70773.7	73282.2	65545.3	85647.9	86431.4	65721.6	1.05201	0.0731449	0.353918	0.638889	0.790683
Com_404_neg	PC(17:0/20:4)	PC(37:4)	M+HCOO	PC	37	4	C46 H83 N1 O10 P1	11.3616	840.576	302398	260062	275901	252996	270755	254044	272362	247419	239857	248486	326484	294328	0.992154	-0.0113644	0.949772	0.583333	0.359605
Com_405_neg	PC(17:0/22:4)	PC(39:4)	M+HCOO	PC	39	4	C48 H87 N1 O10 P1	12.4595	868.607	48356.8	51449.9	46285.8	32193.7	52375.8	39452	33878.1	35976.1	37539.8	36157.9	47188.2	40455.4	1.16834	0.224455	0.138683	0.75	1.23528
Com_406_neg	PC(17:0COOH/18:0)	PC(35:0COOH)	M-CH3	PC	35	0	C42 H81 N1 O10 P1	13.5526	790.56	82322.4	73035.2	84914.1	64739.7	77582.1	88135.5	82920.4	85903	81172.4	90173.6	88683.5	90837.1	0.905788	-0.142755	0.0796303	0.833333	1.44107
Com_407_neg	PC(17:0COOH/22:1)	PC(39:1COOH)	M-CH3	PC	39	1	C46 H87 N1 O10 P1	14.5438	844.607	512963	429969	444022	424934	460102	502056	451986	462919	426662	443279	370766	504658	1.04277	0.0604189	0.431104	0.583333	0.668015
Com_408_neg	PC(17:1/16:0)	PC(33:1)	M+HCOO	PC	33	1	C42 H83 N1 O9 P1	11.9731	776.581	46812.2	37519.6	79824	50436.1	61751.8	55700.9	32843.5	31878.3	46553.3	69784.2	38893.7	60288.3	1.18485	0.244707	0.296018	0.694444	0.869086
Com_410_neg	PC(17:1/18:2)	PC(35:3)	M+HCOO	PC	35	3	C44 H81 N1 O10 P1	10.431	814.56	97962.1	86478.9	91453.8	99291	115562	93638.5	90560.9	89298.8	100934	103280	100975	96441.7	1.00498	0.00716686	0.962344	0.555556	0.0871621
Com_411_neg	PC(17:1/20:4)	PC(37:5)	M+HCOO	PC	37	5	C46 H81 N1 O10 P1	10.282	838.56	86126.1	79779.8	78000.6	88924.3	81695.3	80303	78455.4	68262.8	73211.6	77194.2	90453.9	83279.9	1.05091	0.071639	0.278104	0.694444	0.945372
Com_412_neg	PC(17:1/22:1)	PC(39:2)	M-CH3	PC	39	2	C46 H87 N1 O8 P1	14.5324	812.617	48793.3	43182.7	40175.9	45007	46729	51289.2	33991.7	44014	40006.6	48001.6	38136.6	39505.8	1.12937	0.175512	0.0684008	0.833333	1.45203
Com_413_neg	PC(17:1CHO/18:1)	PC(35:2CHO)	M-CH3	PC	35	2	C42 H77 N1 O9 P1	11.7581	770.534	42467.8	49102.5	41202.9	39284.3	57147.8	37917.4	42293.1	32583.1	51940.4	43854.8	36255.2	42528.8	1.07082	0.0987207	0.469736	0.444444	0.608278
Com_414_neg	PC(17:2CHO/20:1)	PC(37:3CHO)	M-CH3	PC	37	3	C44 H79 N1 O9 P1	13.8776	796.55	333912	251867	305215	1.06203e+06	265664	852485	325237	936316	940128	912607	211040	371904	0.830668	-0.267656	0.602155	0.611111	0.547047
Com_415_neg	PC(18:0/16:0)	PC(34:0)	M+HCOO	PC	34	0	C43 H87 N1 O9 P1	13.8458	792.612	408619	439945	451641	402747	439159	476840	403229	435254	416604	482319	379079	389703	1.04499	0.0634954	0.325572	0.694444	0.864072
Com_417_neg	PC(18:0/18:0COOH)	PC(36:0COOH)	M-CH3	PC	36	0	C43 H83 N1 O10 P1	12.0592	804.576	2.55698e+07	2.97256e+07	5.02989e+06	8.04324e+07	6.91137e+06	4.49823e+06	4.03895e+06	4.06566e+06	4.80177e+06	3.74163e+06	5.96926e+06	4.7194e+06	5.56642	2.47675	0.0566959	0.888889	1.608
Com_41_neg	Cer(d18:0/20:1)	Cer(d38:1)	M-H	Cer	38	1	C38 H74 N1 O3	13.689	592.567	22722.2	19763.5	25601.3	16744.4	17907.7	19633.7	22470.1	23498.8	21680.7	23079.2	19857.9	19415.6	0.941313	-0.0872542	0.369258	0.666667	0.762129
Com_422_neg	PC(18:0/20:2)	PC(38:2)	M+HCOO	PC	38	2	C47 H89 N1 O10 P1	13.476	858.623	322283	311269	345235	269063	285377	321699	328742	368849	281893	292049	346729	326742	0.953687	-0.0684115	0.422991	0.694444	0.68797
Com_425_neg	PC(18:0/21:3)	PC(39:3)	M+HCOO	PC	39	3	C48 H89 N1 O10 P1	13.1883	870.623	38696.2	37439.9	38582.6	35353.9	44367.6	35641.3	33515.2	32482.9	34437.2	42815.2	43221.8	38510.1	1.02266	0.0323321	0.680281	0.638889	0.355223
Com_42_neg	Cer(d18:0/22:0)	Cer(d40:0)	M-H	Cer	40	0	C40 H80 N1 O3	15.2863	622.614	18193	24243.2	25620.2	15164.6	23398.5	17933.6	20122.6	19937.5	18585.1	19169.7	15823.1	16270.5	1.13324	0.180457	0.277584	0.611111	0.915101
Com_431_neg	PC(18:0COOH/16:1)	PC(34:1COOH)	M-CH3	PC	34	1	C41 H77 N1 O10 P1	10.0501	774.529	176666	180081	210809	238246	224008	246521	160636	156743	177486	230249	162125	167511	1.21008	0.275101	0.0415727	0.861111	1.57358
Com_432_neg	PC(18:1/14:0)	PC(32:1)	M+HCOO	PC	32	1	C41 H81 N1 O9 P1	11.3809	762.565	1.39814e+06	1.5414e+06	1.51806e+06	1.67157e+06	1.64829e+06	1.70734e+06	1.49122e+06	1.46232e+06	1.38406e+06	1.63906e+06	1.38762e+06	1.37475e+06	1.08534	0.118142	0.0763164	0.861111	1.42473
Com_433_neg	PC(18:1/16:0)	PC(34:1)	M+HCOO	PC	34	1	C43 H85 N1 O9 P1	12.628	790.597	1.1244e+07	1.25919e+07	1.1547e+07	1.22985e+07	1.41512e+07	1.3146e+07	1.32087e+07	1.25853e+07	1.19617e+07	1.32598e+07	1.14279e+07	1.25537e+07	0.999753	-0.000355885	0.965268	0.527778	0.364469
Com_434_neg	PC(18:1/16:1)	PC(34:2)	M+HCOO	PC	34	2	C43 H83 N1 O9 P1	11.4855	788.581	1.26053e+06	1.38002e+06	1.34822e+06	1.52376e+06	1.41263e+06	1.45279e+06	1.49601e+06	1.50048e+06	1.41546e+06	1.53924e+06	1.27227e+06	1.11831e+06	1.00434	0.00624402	0.882172	0.583333	0.35031
Com_436_neg	PC(18:1/16:2COOH)	PC(34:3COOH)	M-H	PC	34	3	C42 H75 N1 O10 P1	12.4346	784.513	98664.2	128530	135757	131570	124734	63790.2	49367.6	28241.1	132039	54117.5	76980.1	133990	1.43879	0.524856	0.124911	0.694444	1.28919
Com_437_neg	PC(18:1/17:3COOH)	PC(35:4COOH)	M+CH3COO	PC	35	4	C45 H79 N1 O12 P1	12.4412	856.535	249164	348491	286471	300392	298843	226271	274152	274621	311270	242504	288391	312036	1.00391	0.00562943	0.9787	0.5	0.104248
Com_438_neg	PC(18:1/17:4COOH)	PC(35:5COOH)	M+CH3COO	PC	35	5	C45 H77 N1 O12 P1	10.7276	854.519	58343	71282.7	31624.9	63044.7	71549.8	60409	83841.8	36374	80114.6	63337.3	73983	74064.7	0.865292	-0.208741	0.436374	0.805556	0.65594
Com_439_neg	PC(18:1/18:1)	PC(36:2)	M+HCOO	PC	36	2	C45 H85 N1 O10 P1	11.9247	830.592	7.31332e+07	8.23594e+07	7.75231e+07	7.4444e+07	8.16874e+07	7.00951e+07	7.98405e+07	7.97984e+07	8.87101e+07	8.16787e+07	8.51274e+07	8.42767e+07	0.919529	-0.121033	0.024095	0.833333	1.72046
Com_43_neg	Cer(d18:0/22:1)	Cer(d40:1)	M-H	Cer	40	1	C40 H78 N1 O3	14.4368	620.599	53598.4	46022.9	58541	50300.4	37471.3	57169.1	45160.9	43013.3	47137.5	43604.8	48364	44079.3	1.11698	0.159601	0.204753	0.777778	1.11851
Com_441_neg	PC(18:1/18:2COOH)	PC(36:3COOH)	M-CH3	PC	36	3	C43 H77 N1 O10 P1	9.77799	798.529	279883	251476	242846	257443	188689	243704	309364	258788	288586	282162	289912	272159	0.860709	-0.216403	0.0351585	0.944444	1.67686
Com_443_neg	PC(18:1/19:1)	PC(37:2)	M+HCOO	PC	37	2	C46 H87 N1 O10 P1	12.4853	844.607	937806	874872	917112	949093	919632	914379	949525	909760	950082	969172	877083	912831	0.990023	-0.0144666	0.616635	0.583333	0.478289
Com_444_neg	PC(18:1/19:1COOH)	PC(37:2COOH)	M+HCOO	PC	37	2	C46 H85 N1 O12 P1	13.0686	874.581	149708	174393	177700	197206	211571	152076	177708	170637	198938	174497	199496	195754	0.951322	-0.0719943	0.406324	0.638889	0.705088
Com_445_neg	PC(18:1/19:2)	PC(37:3)	M+HCOO	PC	37	3	C46 H85 N1 O10 P1	11.5325	842.592	167750	160464	158732	161376	174245	170489	150632	153448	174840	160127	154624	155327	1.04643	0.0654738	0.119	0.805556	1.2592
Com_446_neg	PC(18:1/19:4)	PC(37:5)	M+HCOO	PC	37	5	C46 H81 N1 O10 P1	13.4444	838.56	979808	1.03974e+06	955361	951516	1.03414e+06	957266	1.18278e+06	1.14662e+06	1.26012e+06	1.03794e+06	1.20681e+06	1.13586e+06	0.849027	-0.236118	0.000781277	0.972222	2.24144
Com_452_neg	PC(18:1/20:5)	PC(38:6)	M+HCOO	PC	38	6	C47 H81 N1 O10 P1	10.0707	850.56	376655	260260	302346	270313	300995	387034	384245	374439	233433	272747	357277	258568	1.00898	0.0129012	0.886076	0.416667	0.145394
Com_454_neg	PC(18:1/21:2)	PC(39:3)	M+HCOO	PC	39	3	C48 H89 N1 O10 P1	12.7163	870.623	51389.5	43039.6	49803.6	47265.5	50953.7	54576	47850.4	54170.7	49353.2	50745	54329.8	48761.5	0.97319	-0.0392063	0.492947	0.472222	0.580824
Com_455_neg	PC(18:1/21:3)	PC(39:4)	M+HCOO	PC	39	4	C48 H87 N1 O10 P1	12.2333	868.607	82526.5	81714	89239.2	88908	90789.6	91576.4	91401.3	83242.9	88418.5	84368	114487	99858.5	0.934097	-0.0983556	0.278033	0.638889	0.951729
Com_456_neg	PC(18:1/21:3COOH)	PC(39:4COOH)	M-CH3	PC	39	4	C46 H81 N1 O10 P1	13.3646	838.56	984754	1.13861e+06	1.07679e+06	1.05587e+06	1.09638e+06	973713	1.26241e+06	1.10627e+06	1.06806e+06	1.12796e+06	1.16259e+06	1.0826e+06	0.928962	-0.106308	0.0633716	0.805556	1.45032
Com_457_neg	PC(18:1/21:5CHO)	PC(39:6CHO)	M-CH3	PC	39	6	C46 H77 N1 O9 P1	12.5628	818.534	686772	811701	713170	769807	773309	585966	743487	701110	825447	731724	809259	779165	0.945652	-0.0806183	0.304059	0.666667	0.868383
Com_466_neg	PC(18:1/24:3)	PC(42:4)	M+HCOO	PC	42	4	C51 H93 N1 O10 P1	13.4912	910.654	55282	75891.3	61664.1	87864.5	51096.3	62131.9	81815.1	100883	62579.6	96391.1	74657	68348.1	0.812774	-0.299074	0.0928901	0.805556	1.36566
Com_46_neg	Cer(d18:1/14:0)	Cer(d32:1)	M+HCOO	Cer	32	1	C33 H64 N1 O5	10.5038	554.479	721078	797945	807151	691134	745166	726765	631526	622646	676365	667043	667824	635504	1.15082	0.202661	0.0012294	1	2.21312
Com_470_neg	PC(18:1/26:2)	PC(44:3)	M+HCOO	PC	44	3	C53 H99 N1 O10 P1	14.8052	940.701	42132.9	32059.9	52658.8	38217.4	43616	43886.7	52663.7	43926.6	44119.6	40025.9	39185.5	41480.3	0.966221	-0.0495752	0.624993	0.388889	0.420953
Com_471_neg	PC(18:2/18:1)	PC(36:3)	M+HCOO	PC	36	3	C45 H85 N1 O9 P1	12.6313	814.597	423585	444917	438691	430300	464595	444618	427677	399918	432339	504599	446497	454469	0.99295	-0.0102072	0.888594	0.472222	0.185216
Com_473_neg	PC(18:2/20:3)	PC(38:5)	M+HCOO	PC	38	5	C47 H85 N1 O9 P1	11.8528	838.597	81917.3	33837.2	121582	59387.9	53397.4	54135.7	58094.5	61097.2	42926.5	36797.7	83601	94638.4	1.07186	0.100115	0.852384	0.527778	0.322403
Com_474_neg	PC(18:2/20:4)	PC(38:6)	M+HCOO	PC	38	6	C47 H81 N1 O10 P1	9.89457	850.56	235500	215013	234054	225953	260420	226596	213026	194470	219721	225107	259435	210986	1.05654	0.0793506	0.256158	0.805556	0.967066
Com_475_neg	PC(18:2/21:3COOH)	PC(39:5COOH)	M-CH3	PC	39	5	C46 H79 N1 O10 P1	13.2354	836.545	145177	171669	168628	189177	191148	157928	162269	146403	154964	154295	138236	150419	1.12921	0.175316	0.0428427	0.833333	1.6107
Com_476_neg	PC(18:2/22:4)	PC(40:6)	M+HCOO	PC	40	6	C49 H87 N1 O9 P1	12.5294	864.612	70305.6	71581	63304.3	72642.2	64685.9	67792.6	73649.9	67775.8	102786	80505.1	66449.1	67310.9	0.894945	-0.160129	0.215599	0.666667	1.05505
Com_477_neg	PC(18:2/22:5)	PC(40:7)	M+HCOO	PC	40	7	C49 H85 N1 O9 P1	11.4079	862.597	102305	113630	106736	168194	106843	91040.7	110274	97206.9	92734.4	105333	106171	100621	1.12478	0.169643	0.311165	0.694444	0.872494
Com_479_neg	PC(18:3/19:2COOH)	PC(37:5COOH)	M-CH3	PC	37	5	C44 H75 N1 O10 P1	11.326	808.513	76114.2	574361	656636	675117	576466	571601	1.13154e+06	485378	710433	642065	628716	495378	0.764698	-0.387038	0.300736	0.611111	0.893787
Com_480_neg	PC(18:3/19:3COOH)	PC(37:6COOH)	M+CH3COO	PC	37	6	C47 H79 N1 O12 P1	13.4356	880.535	433634	658054	535123	609227	617427	421439	587819	504768	687321	502885	621802	572733	0.941787	-0.0865271	0.476848	0.583333	0.605921
Com_481_neg	PC(18:3/21:2COOH)	PC(39:5COOH)	M-CH3	PC	39	5	C46 H79 N1 O10 P1	12.5476	836.545	145329	183699	119408	149304	196050	171204	181655	175428	161660	144980	233428	196246	0.882564	-0.180226	0.232134	0.666667	0.984109
Com_484_neg	PC(18:4/17:3COOH)	PC(35:7COOH)	M+CH3COO	PC	35	7	C45 H73 N1 O12 P1	11.026	850.488	31104.7	74542.5	50581.8	61575.2	57803.4	28343.9	26211.1	41111.2	42605.6	44469.1	23374	28989.1	1.47007	0.555884	0.100611	0.805556	1.3306
Com_488_neg	PC(19:0/18:1)	PC(37:1)	M+HCOO	PC	37	1	C46 H89 N1 O10 P1	13.728	846.623	162849	157013	164535	139304	142523	163966	165445	160691	150515	169457	212435	160434	0.912867	-0.131524	0.166173	0.722222	1.15876
Com_489_neg	PC(19:0/20:4)	PC(39:4)	M+HCOO	PC	39	4	C48 H87 N1 O10 P1	12.9261	868.607	31621.9	27689.2	28789.5	24308.9	28249.7	24391.8	30138.1	27735.4	30608.7	28803.7	35726.8	36970.8	0.868765	-0.202962	0.053136	0.833333	1.52136
Com_48_neg	Cer(d18:1/16:0)	Cer(d34:1)	M+HCOO	Cer	34	1	C35 H68 N1 O5	11.8064	582.51	6.50432e+06	7.85129e+06	7.28693e+06	6.2516e+06	7.52136e+06	5.6744e+06	5.91251e+06	5.78726e+06	6.37684e+06	5.66928e+06	5.90819e+06	6.26999e+06	1.1438	0.193833	0.0525633	0.805556	1.58815
Com_490_neg	PC(19:0COOH/18:1)	PC(37:1COOH)	M-CH3	PC	37	1	C44 H83 N1 O10 P1	10.7303	816.576	33726.2	37851.5	28507.8	42609.8	44139.9	42351.7	48618.6	43035.2	39099.8	37519.3	36251.1	42774.5	0.926762	-0.109729	0.342169	0.638889	0.834769
Com_491_neg	PC(19:1COOH/22:1)	PC(41:2COOH)	M-CH3	PC	41	2	C48 H89 N1 O10 P1	14.3774	870.623	466778	350045	410824	424409	441956	486512	465918	440269	433021	471926	387606	405695	0.990819	-0.013307	0.834495	0.472222	0.256609
Com_492_neg	PC(19:2CHO/22:6)	PC(41:8CHO)	M-CH3	PC	41	8	C48 H77 N1 O9 P1	12.6678	842.534	256708	299171	266449	290159	294033	244800	299156	263925	271873	271123	251496	281015	1.00777	0.0111673	0.880085	0.527778	0.191775
Com_493_neg	PC(19:2COOH/22:4)	PC(41:6COOH)	M-CH3	PC	41	6	C48 H81 N1 O10 P1	13.1784	862.56	424402	452250	436578	432063	527237	393405	451852	436198	506150	388084	481703	477082	0.97259	-0.0400965	0.61991	0.611111	0.450981
Com_495_neg	PC(19:2COOH/22:6)	PC(41:8COOH)	M-CH3	PC	41	8	C48 H77 N1 O10 P1	12.0174	858.529	173269	186999	178299	180397	180590	153589	176939	160164	215077	171875	192461	203031	0.940687	-0.0882134	0.305732	0.611111	0.882471
Com_496_neg	PC(19:3CHO)	PC(19:3CHO)	M-CH3	PC	19	3	C26 H43 N1 O9 P1	2.20964	544.268	37683.9	35611.6	34677.5	35901.8	32721	36258.2	41095.3	36592.2	30571.3	35698.7	23548.3	42214.6	1.01494	0.0213977	0.734231	0.555556	0.351124
Com_497_neg	PC(19:3CHO/22:2)	PC(41:5CHO)	M-CH3	PC	41	5	C48 H83 N1 O9 P1	14.0279	848.581	53548.1	53852	51934.6	48835.1	58278.3	54829.3	58045.9	56352.7	59740.2	43173.6	58614	58793.2	0.95984	-0.0591336	0.536374	0.777778	0.588875
Com_498_neg	PC(19:3CHO/22:6)	PC(41:9CHO)	M-CH3	PC	41	9	C48 H75 N1 O9 P1	11.4173	840.518	597094	713283	607210	679089	685340	550553	673412	647424	675618	536263	690172	694430	0.978365	-0.0315547	0.705375	0.527778	0.351422
Com_499_neg	PC(19:3COOH/16:1)	PC(35:4COOH)	M-CH3	PC	35	4	C42 H73 N1 O10 P1	11.7475	782.498	109114	149445	125584	122448	158179	142906	100075	116219	150274	129466	143654	130348	1.04888	0.0688526	0.572439	0.555556	0.477987
Com_4_neg	CL(16:1/16:1/18:1/18:1)	CL(68:4)	M-H	CL	68	4	C77 H141 O17 P2	16.359	1399.96	120046	84839.7	113084	118440	127208	125926	105967	99902.4	123316	132114	123370	102077	1.00407	0.00586477	0.989966	0.527778	0.0270927
Com_500_neg	PC(19:3COOH/18:1)	PC(37:4COOH)	M-CH3	PC	37	4	C44 H77 N1 O10 P1	12.7238	810.529	241972	363521	266067	252182	292926	200669	234252	310164	201184	259587	277811	190802	1.09739	0.134079	0.435544	0.611111	0.660902
Com_501_neg	PC(19:3COOH/22:5)	PC(41:8COOH)	M-CH3	PC	41	8	C48 H77 N1 O10 P1	11.5563	858.529	202490	206870	207530	195096	212636	180224	217689	210812	251833	186598	226375	220948	0.916752	-0.125396	0.107304	0.833333	1.32275
Com_502_neg	PC(19:4CHO/22:2)	PC(41:6CHO)	M-CH3	PC	41	6	C48 H81 N1 O9 P1	13.5576	846.565	49585.9	55116.3	54715.6	56305.2	57991.9	44007.3	52020.7	46835.9	58357.1	48915.3	56830.9	56002.3	0.996112	-0.00561958	0.930754	0.472222	0.19643
Com_503_neg	PC(19:4COOH/16:0)	PC(35:4COOH)	M-CH3	PC	35	4	C42 H73 N1 O10 P1	11.5729	782.498	292845	436760	388745	476251	440520	333520	381371	388915	443376	377762	381782	397688	0.999049	-0.00137226	0.871905	0.527778	0.200913
Com_505_neg	PC(19:4COOH/24:1)	PC(43:5COOH)	M-CH3	PC	43	5	C50 H87 N1 O10 P1	14.4057	892.607	161618	142064	97422.7	146294	159364	161042	148248	135135	125302	88402.4	88246.9	69106.8	1.32602	0.407107	0.0679886	0.861111	1.44979
Com_507_neg	PC(20:0CHO/18:1)	PC(38:1CHO)	M-CH3	PC	38	1	C45 H85 N1 O9 P1	12.544	814.597	430246	252810	431324	244844	469280	440491	459806	419045	427364	498116	437806	423862	0.851086	-0.232623	0.176214	0.583333	1.15918
Com_508_neg	PC(20:0COOH/18:1)	PC(38:1COOH)	M-CH3	PC	38	1	C45 H85 N1 O10 P1	12.2152	830.592	8.82503e+06	8.8347e+06	1.02154e+07	8.72199e+06	9.33522e+06	7.18145e+06	8.46634e+06	7.03246e+06	9.86342e+06	1.12496e+07	1.17308e+07	9.36947e+06	0.920323	-0.119788	0.436047	0.638889	0.674581
Com_509_neg	PC(20:1/18:2)	PC(38:3)	M-CH3	PC	38	3	C45 H83 N1 O8 P1	13.9265	796.586	603321	474321	531308	505687	543480	548289	547800	573936	540981	555983	501006	501294	0.995469	-0.00655171	0.884839	0.527778	0.161694
Com_50_neg	Cer(d18:1/18:0)	Cer(d36:1)	M+HCOO	Cer	36	1	C37 H72 N1 O5	13.1646	610.542	1.09926e+06	1.29502e+06	1.41644e+06	1.08405e+06	1.31704e+06	1.04978e+06	1.03586e+06	1.04522e+06	1.03012e+06	1.06984e+06	981752	1.02325e+06	1.17387	0.23127	0.0282979	0.972222	1.79491
Com_510_neg	PC(20:1/19:3CHO)	PC(39:4CHO)	M-CH3	PC	39	4	C46 H81 N1 O9 P1	13.8841	822.565	504122	505932	504984	498089	539999	498356	555402	608732	565307	551010	493428	517486	0.927118	-0.109176	0.0572093	0.805556	1.57503
Com_511_neg	PC(20:1/20:3)	PC(40:4)	M-CH3	PC	40	4	C47 H85 N1 O8 P1	13.8253	822.602	104519	74364.8	81766.3	87253.3	91588	160599	89384.5	92796	80977.1	89802.8	82370.8	87707.2	1.14732	0.198262	0.397667	0.555556	0.735301
Com_512_neg	PC(20:1/20:4)	PC(40:5)	M+HCOO	PC	40	5	C49 H87 N1 O10 P1	11.9756	880.607	499008	487770	524407	449948	549834	419043	526114	430423	574264	534884	507604	588213	0.926778	-0.109705	0.24643	0.75	0.961431
Com_515_neg	PC(20:1COOH/17:3)	PC(37:4COOH)	M-H	PC	37	4	C45 H79 N1 O10 P1	12.8587	824.545	89591.2	116845	118233	102791	108619	108150	94829.3	105915	112399	98748.9	97480.8	119225	1.02487	0.0354363	0.675798	0.583333	0.355275
Com_516_neg	PC(20:3/17:0COOH)	PC(37:3COOH)	M-CH3	PC	37	3	C44 H79 N1 O10 P1	11.831	812.545	1.55701e+06	1.54976e+06	1.50798e+06	1.57436e+06	1.64793e+06	1.59435e+06	1.58082e+06	1.57448e+06	1.58783e+06	1.44888e+06	1.48073e+06	1.50234e+06	1.02794	0.0397495	0.197842	0.666667	1.05674
Com_517_neg	PC(20:3/20:4)	PC(40:7)	M+HCOO	PC	40	7	C49 H83 N1 O10 P1	10.1751	876.576	62139.8	57383.4	57393	60040.9	57808.6	62452.3	53887.3	47279.6	48651.6	48753.5	60194.1	56833.9	1.13187	0.178708	0.0228562	0.888889	1.82058
Com_51_neg	Cer(d18:1/20:0)	Cer(d38:1)	M+HCOO	Cer	38	1	C39 H76 N1 O5	14.2376	638.573	214138	236054	255143	179761	185632	185391	192548	185492	160089	192988	138620	156164	1.22441	0.292081	0.0328693	0.777778	1.62197
Com_522_neg	PC(20:4/21:1COOH)	PC(41:5COOH)	M-CH3	PC	41	5	C48 H83 N1 O10 P1	13.9293	864.576	101541	97102.2	85784.8	78026.5	89317.3	125759	114346	87845.8	81627.9	108209	84511.4	82563.8	1.03296	0.0467794	0.746844	0.583333	0.284468
Com_525_neg	PC(20:4/22:4)	PC(42:8)	M+HCOO	PC	42	8	C51 H85 N1 O10 P1	10.4916	902.592	39519.9	30268.3	31890.8	33887.6	37368.9	32426.2	31221.7	23441.3	28587.8	22183.1	36088.3	31492.2	1.18696	0.247277	0.0715135	0.833333	1.49482
Com_528_neg	PC(20:5/21:3COOH)	PC(41:8COOH)	M+CH3COO	PC	41	8	C51 H83 N1 O12 P1	13.5197	932.566	201887	304977	283047	250393	287386	205386	250080	251009	282389	219532	238238	234824	1.03862	0.054666	0.737504	0.611111	0.288792
Com_529_neg	PC(21:0COOH/18:1)	PC(39:1COOH)	M-CH3	PC	39	1	C46 H87 N1 O10 P1	11.9298	844.607	476153	513079	551435	473032	517178	441785	486113	500678	543403	517209	550875	533914	0.949067	-0.0754176	0.192185	0.722222	1.0849
Com_52_neg	Cer(d18:1/22:0)	Cer(d40:1)	M+HCOO	Cer	40	1	C41 H80 N1 O5	15.0336	666.604	1.25306e+06	1.73214e+06	1.57098e+06	1.02106e+06	1.62587e+06	1.06989e+06	1.35956e+06	1.5769e+06	1.09294e+06	1.50693e+06	905461	1.07799e+06	1.10017	0.137721	0.481525	0.611111	0.629305
Com_531_neg	PC(21:3COOH/18:4)	PC(39:7COOH)	M+CH3COO	PC	39	7	C49 H81 N1 O12 P1	13.6493	906.55	179549	125389	126955	106261	122336	114041	127946	121586	160315	185223	99709.4	178714	0.886706	-0.173471	0.395613	0.638889	0.716973
Com_532_neg	PC(21:5COOH/18:1)	PC(39:6COOH)	M-CH3	PC	39	6	C46 H77 N1 O10 P1	11.8537	834.529	33173.7	31860.1	22328.2	36186.6	38918.6	31971.8	26592.5	22674.3	27254.3	22042	30642.2	26703.4	1.24713	0.318615	0.0497795	0.861111	1.54481
Com_533_neg	PC(22:0/18:1)	PC(40:1)	M+HCOO	PC	40	1	C49 H95 N1 O10 P1	14.9579	888.67	112428	96970	97952.5	95802.8	122108	112688	103604	114746	92591	122462	95201.5	97862.6	1.01833	0.0262021	0.762947	0.555556	0.406871
Com_534_neg	PC(22:1/20:4)	PC(42:5)	M+HCOO	PC	42	5	C51 H91 N1 O10 P1	13.1732	908.639	301365	261383	270362	254511	284596	266331	280212	303992	321402	292140	305423	294450	0.911511	-0.133669	0.0155022	0.888889	1.79713
Com_535_neg	PC(22:5/21:3COOH)	PC(43:8COOH)	M+CH3COO	PC	43	8	C53 H87 N1 O12 P1	14.357	960.597	58009	54882.1	57599.9	61078.4	64965.6	61387.4	61255.4	56866.6	58953.7	63791.2	50871.6	60236.7	1.0169	0.024173	0.667921	0.444444	0.48321
Com_536_neg	PC(24:0/18:1)	PC(42:1)	M+HCOO	PC	42	1	C51 H99 N1 O10 P1	15.6249	916.701	55131.1	42774.4	47014.5	38558.7	49218.6	52160.6	52125.6	55646.4	47401.1	50072.2	44594.8	43706.6	0.970401	-0.0433477	0.622782	0.583333	0.425277
Com_537_neg	PC(24:1/18:2)	PC(42:3)	M+HCOO	PC	42	3	C51 H95 N1 O10 P1	14.3711	912.67	22996.6	20341.4	20812.8	22473.4	21534.9	25818.9	24213.8	49577.2	38701.4	25987.4	22717	22224.2	0.73044	-0.453162	0.105008	0.833333	1.38397
Com_539_neg	PC(24:4/19:1COOH)	PC(43:5COOH)	M-CH3	PC	43	5	C50 H87 N1 O10 P1	14.3286	892.607	161618	142064	159536	146294	159364	161042	148248	135135	125302	122740	96985.7	109657	1.25994	0.333351	0.00969789	0.944444	1.98798
Com_53_neg	Cer(d18:1/22:1)	Cer(d40:2)	M+HCOO	Cer	40	2	C41 H78 N1 O5	14.1413	664.589	1.15113e+06	1.17242e+06	1.34679e+06	920862	1.07303e+06	1.05286e+06	982871	989651	823575	950743	722355	761978	1.28405	0.360702	0.00823608	0.916667	1.89625
Com_540_neg	PC(27:2/7:2COOH)	PC(34:4COOH)	M+HCOO	PC	34	4	C44 H77 N1 O12 P1	9.63448	842.519	81153.4	87784	101707	104685	101294	96850.5	82534.4	90966.7	89632	99518.4	82436.5	82868.7	1.08621	0.119306	0.145424	0.722222	1.21055
Com_543_neg	PC(34:0)	PC(34:0)	M+HCOO	PC	34	0	C43 H85 N1 O10 P1	13.3573	806.592	33447.3	46209.2	55647.7	40492.8	46382.7	57994.3	36718.9	39456.6	30685.7	36939.6	45608.1	30560.5	1.2737	0.34902	0.0496507	0.861111	1.52874
Com_54_neg	Cer(d18:1/23:0)	Cer(d41:1)	M-H	Cer	41	1	C41 H80 N1 O3	15.3941	634.614	53180.7	75848.2	87369.4	48344.2	78384.9	44548.2	59018.1	63254.2	53623.3	61358.7	43463.5	45302.1	1.18912	0.24989	0.294386	0.638889	0.885323
Com_551_neg	PC(36:3)	PC(36:3)	M+HCOO	PC	36	3	C45 H85 N1 O9 P1	12.0584	814.597	201973	179003	226318	201253	210611	202811	285772	155580	178190	246552	185887	224789	0.957078	-0.0632922	0.807814	0.5	0.211418
Com_556_neg	PC(40:0CHO)	PC(40:0CHO)	M-CH3	PC	40	0	C47 H91 N1 O9 P1	14.2671	844.644	302390	267012	226581	365829	279916	305817	287435	269039	359906	267967	397465	364446	0.8979	-0.155374	0.298109	0.638889	0.87533
Com_562_neg	PC(9:0CHO/18:1)	PC(27:1CHO)	M+HCOO	PC	27	1	C36 H67 N1 O11 P1	10.2685	720.446	7728.01	9875.37	3260.68	14764.9	11558	7323.86	18425.3	16357.9	13381.6	7473.83	5627.49	14605.4	0.718463	-0.477015	0.257602	0.694444	0.961761
Com_563_neg	PE(10:0CHO)	PE(10:0CHO)	M-H	PE	10	0	C15 H27 N1 O9 P1	1.93595	396.143	21236.3	19856.8	12742.1	26070.9	24976.4	16291.1	21814	24210.3	22567.4	17882.8	16189.3	21070.9	0.979303	-0.030173	0.75734	0.5	0.34546
Com_564_neg	PE(10:0COOH)	PE(10:0COOH)	M-H	PE	10	0	C15 H27 N1 O10 P1	1.93796	412.138	18363.7	17111.3	9960.72	20531.8	20873	13789.1	18692.9	19053.1	19508.2	15362.8	14569.5	20119.5	0.937783	-0.0926733	0.516038	0.555556	0.581303
Com_565_neg	PE(12:1/16:0)	PE(28:1)	M-H	PE	28	1	C33 H65 N1 O7 P1	10.2381	618.45	73210.7	63951.1	64175.6	65697.6	70463.5	71449.1	71025	69122.7	70374.1	72470.5	72954.2	69442.1	0.96135	-0.0568656	0.162543	0.638889	1.17532
Com_566_neg	PE(12:1/18:1)	PE(30:2)	M-H	PE	30	2	C35 H67 N1 O7 P1	10.3233	644.466	167125	153190	166626	169030	170651	163637	169495	170089	169473	172695	170901	147798	0.989814	-0.0147712	0.750182	0.75	0.290953
Com_567_neg	PE(12:1/20:4)	PE(32:5)	M-H	PE	32	5	C37 H65 N1 O7 P1	9.18455	666.45	122426	107049	107034	100612	120347	123169	112800	117982	112132	123729	126286	117282	0.958358	-0.0613636	0.300459	0.666667	0.870415
Com_568_neg	PE(12:1/22:6)	PE(34:7)	M-H	PE	34	7	C39 H65 N1 O7 P1	8.9164	690.45	31329.4	28378	22178.9	24994.8	30789.2	26899.1	26905.5	26882.6	25929.1	24533.4	29248	27125.4	1.02456	0.0350076	0.759742	0.583333	0.286618
Com_569_neg	PE(14:0/18:1)	PE(32:1)	M-H	PE	32	1	C37 H73 N1 O7 P1	10.1795	674.513	49611.6	50162.3	50693	57540.3	54194.8	56459.2	46375.3	43063.4	45531.1	47881.7	43903.6	46206.8	1.16742	0.223325	0.000949159	1	2.22639
Com_571_neg	PE(14:1/20:3)	PE(34:4)	M-H	PE	34	4	C39 H71 N1 O7 P1	11.2588	696.497	23471	28261.2	35109.4	28142.3	35196	24254.9	65112.2	19453.5	33741.5	34731.1	24849.2	27681.6	0.848546	-0.236936	0.600288	0.5	0.450517
Com_572_neg	PE(14:1/20:4)	PE(34:5)	M-H	PE	34	5	C39 H69 N1 O7 P1	10.3724	694.482	658081	683145	663558	669833	668859	626615	632977	641049	662395	687794	670175	595574	1.0206	0.0294157	0.404314	0.583333	0.707105
Com_573_neg	PE(14:1/22:4)	PE(36:5)	M-H	PE	36	5	C41 H73 N1 O7 P1	11.2793	722.513	614847	600477	625300	618730	678246	639083	596007	605177	635183	651876	640806	624357	1.0062	0.00891877	0.79572	0.5	0.236372
Com_574_neg	PE(14:1/22:6)	PE(36:7)	M-H	PE	36	7	C41 H69 N1 O7 P1	10.0756	718.482	262335	254316	244777	254452	269674	272187	230591	239578	231533	254153	242446	228566	1.09172	0.126604	0.00359399	0.972222	2.0196
Com_577_neg	PE(15:1/16:1)	PE(31:2)	M-H	PE	31	2	C36 H69 N1 O7 P1	10.9716	658.482	104781	94032.4	107436	97110.7	98529.1	140150	75987.9	132014	89705.1	118827	105613	104982	1.02377	0.0338976	0.770871	0.5	0.298312
Com_578_neg	PE(15:1/18:1)	PE(33:2)	M-H	PE	33	2	C38 H73 N1 O7 P1	12.2297	686.513	528002	507400	465140	542848	511378	509981	487716	463425	515625	517609	469368	482216	1.04387	0.0619368	0.165616	0.694444	1.13093
Com_579_neg	PE(15:1/20:4)	PE(35:5)	M-H	PE	35	5	C40 H71 N1 O7 P1	11.0054	708.497	942203	845759	980904	868890	906098	1.06022e+06	830413	907596	811391	1.08699e+06	904871	957066	1.01923	0.0274825	0.711815	0.583333	0.343751
Com_57_neg	Cer(d18:1/24:1)	Cer(d42:2)	M+HCOO	Cer	42	2	C43 H82 N1 O5	14.9181	692.62	1.04223e+07	1.12802e+07	1.16717e+07	8.39554e+06	1.12858e+07	8.54201e+06	9.62314e+06	1.12225e+07	8.39496e+06	1.0605e+07	7.80919e+06	8.54013e+06	1.09614	0.132431	0.299895	0.75	0.874549
Com_580_neg	PE(15:1/22:6)	PE(37:7)	M-H	PE	37	7	C42 H71 N1 O7 P1	10.6917	732.497	119155	113665	113683	107316	121415	110774	108600	113559	133931	106608	109514	116663	0.995837	-0.0060178	0.95943	0.611111	0.144829
Com_581_neg	PE(16:0/14:0)	PE(30:0)	M-H	PE	30	0	C35 H71 N1 O7 P1	10.0356	648.497	79978.5	70023.4	82778.3	78856.5	90771.5	77463.8	74900.8	68656.4	73069.2	72426.7	75198.2	71978.5	1.10004	0.137561	0.043945	0.861111	1.633
Com_582_neg	PE(16:0/16:0)	PE(32:0)	M-H	PE	32	0	C37 H73 N1 O8 P1	12.1051	690.508	482509	419806	444523	438417	408104	484633	461328	432476	502625	514232	487233	504916	0.922551	-0.116299	0.0678361	0.833333	1.43223
Com_583_neg	PE(16:0/16:1)	PE(32:1)	M-H	PE	32	1	C37 H71 N1 O8 P1	10.9259	688.492	1.63011e+06	1.25468e+06	1.58141e+06	1.61131e+06	1.75976e+06	1.57876e+06	1.15866e+06	1.50374e+06	1.40729e+06	1.75577e+06	1.47869e+06	1.3964e+06	1.08223	0.114011	0.286333	0.75	0.898775
Com_587_neg	PE(16:0/20:2)	PE(36:2)	M-H	PE	36	2	C41 H77 N1 O8 P1	10.4315	742.539	56631	58995.7	63961.4	70334	67768.2	34177.4	25802.2	59676.3	56243.5	67834.8	58680.1	65187.3	1.05532	0.0776744	0.698633	0.583333	0.341195
Com_588_neg	PE(16:0/20:4)	PE(36:4)	M-H	PE	36	4	C41 H73 N1 O8 P1	11.0397	738.508	1.34459e+06	1.26676e+06	1.36947e+06	1.40386e+06	1.48066e+06	1.59549e+06	1.20679e+06	1.32776e+06	1.29239e+06	1.35549e+06	1.37044e+06	1.3906e+06	1.06513	0.0910316	0.150914	0.722222	1.17572
Com_589_neg	PE(16:0/21:3COOH)	PE(37:3COOH)	M-H	PE	37	3	C42 H75 N1 O10 P1	12.1577	784.513	720100	694651	759954	785833	850369	709602	758191	653880	819890	649387	799510	822400	1.00383	0.00551584	0.910165	0.5	0.259453
Com_58_neg	Cer(d18:2/14:0)	Cer(d32:2)	M-H	Cer	32	2	C32 H60 N1 O3	9.41951	506.458	44782.4	41946.5	42030.5	36817.5	40747.7	46933.2	35493.6	35435	34732.1	42153.2	35143.8	33344.3	1.17085	0.227559	0.00776941	0.888889	1.90453
Com_591_neg	PE(16:1/14:0)	PE(30:1)	M-H	PE	30	1	C35 H69 N1 O7 P1	11.5267	646.482	158975	149087	168468	174767	204101	202981	179448	176743	169672	192707	183955	178363	0.979175	-0.0303612	0.639351	0.638889	0.454981
Com_592_neg	PE(16:1/15:0)	PE(31:1)	M-H	PE	31	1	C36 H71 N1 O7 P1	12.185	660.497	49904.3	37562.3	41125.9	40278.8	48588.6	40081	40437.7	40080.1	39624.9	43878.3	39603.4	47052.2	1.02738	0.0389734	0.680458	0.611111	0.352389
Com_593_neg	PE(16:1/16:0)	PE(32:1)	M-H	PE	32	1	C37 H73 N1 O7 P1	12.8415	674.513	845985	844215	889860	917580	993123	1.0453e+06	902428	903399	913334	1.10236e+06	959623	937032	0.968152	-0.0466943	0.500204	0.638889	0.625912
Com_594_neg	PE(16:1/16:1)	PE(32:2)	M-H	PE	32	2	C37 H69 N1 O8 P1	9.9481	686.477	52240.9	44799.5	48760.8	55957	59432.7	62961.2	40325.1	40683.3	54968.2	30947.2	38964.5	32266.3	1.3611	0.444773	0.0110708	0.916667	1.8892
Com_595_neg	PE(16:1/16:2)	PE(32:3)	M-H	PE	32	3	C37 H69 N1 O7 P1	10.9831	670.482	29668.7	26269.1	34088.6	32673	31387.2	35842.8	23937.1	36835.8	24551.9	35251.7	26522.1	22888.9	1.11731	0.160035	0.231501	0.666667	1.0336
Com_596_neg	PE(16:1/18:1)	PE(34:2)	M-H	PE	34	2	C39 H73 N1 O8 P1	11.0266	714.508	4.4746e+06	4.87187e+06	5.04654e+06	5.69965e+06	5.17736e+06	5.61612e+06	3.86744e+06	4.27029e+06	4.3865e+06	5.08023e+06	4.04188e+06	4.14681e+06	1.19745	0.259971	0.0069858	0.916667	1.92958
Com_597_neg	PE(16:1/18:2)	PE(34:3)	M-H	PE	34	3	C39 H73 N1 O7 P1	11.9116	698.513	1.30599e+06	1.06188e+06	1.05113e+06	1.07986e+06	1.05191e+06	1.37855e+06	1.41528e+06	1.33087e+06	1.54616e+06	1.16062e+06	1.07377e+06	1.09279e+06	0.909421	-0.136979	0.270735	0.777778	0.911774
Com_598_neg	PE(16:1/18:3)	PE(34:4)	M-H	PE	34	4	C39 H71 N1 O7 P1	11.7036	696.497	168758	165233	177774	190289	182462	184632	175223	169269	199585	202162	166901	168859	0.988124	-0.0172365	0.819444	0.472222	0.308221
Com_5_neg	CL(16:1/18:1/18:1)	CL(52:3)	M-H	CL	52	3	C61 H113 O16 P2	14.2308	1163.75	226476	209372	216199	226072	205196	206028	230526	209651	160968	222476	184979	224363	1.04573	0.0645049	0.42143	0.472222	0.707913
Com_600_neg	PE(16:1/19:3)	PE(35:4)	M-H	PE	35	4	C40 H73 N1 O7 P1	11.9835	710.513	33557	28267.6	36877.5	41979.6	35659	35614.9	31251	26002.6	30997.5	36672.6	28480.3	32601	1.13952	0.188421	0.0998039	0.777778	1.31216
Com_601_neg	PE(16:1/20:1)	PE(36:2)	M-H	PE	36	2	C41 H79 N1 O7 P1	14.2805	728.56	2.75416e+06	2.19934e+06	2.39743e+06	2.17216e+06	2.46021e+06	6.89913e+06	2.03975e+06	2.39551e+06	2.28017e+06	2.29457e+06	1.4215e+06	1.00475e+07	0.922036	-0.117104	0.851058	0.666667	0.163665
Com_603_neg	PE(16:1/20:4)	PE(36:5)	M-H	PE	36	5	C41 H73 N1 O7 P1	11.6772	722.513	1.67933e+07	1.6336e+07	1.63431e+07	1.51546e+07	1.70145e+07	1.68835e+07	1.64305e+07	1.60914e+07	1.60926e+07	1.70082e+07	1.62655e+07	1.54658e+07	1.01203	0.0172501	0.601479	0.666667	0.444532
Com_604_neg	PE(16:1/20:5)	PE(36:6)	M-H	PE	36	6	C41 H71 N1 O7 P1	10.9913	720.497	406302	404139	425679	395481	395023	490752	358451	442052	402389	489351	381685	379298	1.02615	0.0372407	0.634177	0.666667	0.475948
Com_605_neg	PE(16:1/21:1)	PE(37:2)	M-H	PE	37	2	C42 H81 N1 O7 P1	14.2965	742.576	221637	240221	228289	213649	209416	233005	236564	267926	216419	235793	205977	192511	0.993379	-0.00958423	0.970437	0.5	0.227153
Com_607_neg	PE(16:1/21:3)	PE(37:4)	M-H	PE	37	4	C42 H77 N1 O7 P1	12.8971	738.544	256488	243226	262627	269562	276319	277714	272599	255370	263626	284605	255374	268142	0.991387	-0.0124799	0.743422	0.5	0.374368
Com_608_neg	PE(16:1/22:3)	PE(38:4)	M-H	PE	38	4	C43 H79 N1 O7 P1	13.4415	752.56	1.70677e+06	1.66233e+06	1.74114e+06	1.69003e+06	1.69075e+06	1.81377e+06	1.70952e+06	1.70555e+06	1.75322e+06	1.83432e+06	1.66083e+06	1.64344e+06	0.999799	-0.000290119	0.997719	0.5	0.196396
Com_609_neg	PE(16:1/22:4)	PE(38:5)	M-H	PE	38	5	C43 H77 N1 O7 P1	12.5623	750.544	1.25464e+07	1.17191e+07	1.15427e+07	1.11651e+07	1.14916e+07	1.25908e+07	1.22243e+07	1.21366e+07	1.21874e+07	1.28434e+07	1.1954e+07	1.19526e+07	0.969404	-0.0448298	0.203909	0.722222	1.06025
Com_611_neg	PE(16:1/22:6)	PE(38:7)	M-H	PE	38	7	C43 H71 N1 O8 P1	9.64161	760.492	94136.7	92817.5	91139.6	85804.7	82181.1	91378.6	77737.9	80062.1	73934	89317.1	76476.1	69807.5	1.15005	0.201696	0.0070867	0.944444	1.96026
Com_612_neg	PE(16:2/18:1)	PE(34:3)	M-H	PE	34	3	C39 H73 N1 O7 P1	11.834	698.513	1.2192e+06	947685	1.31958e+06	873267	890761	1.26629e+06	1.28508e+06	777196	980359	892700	1.30592e+06	1.30709e+06	0.99518	-0.00697056	0.992956	0.555556	0.396566
Com_613_neg	PE(16:2/20:4)	PE(36:6)	M-H	PE	36	6	C41 H71 N1 O7 P1	10.4708	720.497	345611	347851	384236	393925	384283	384804	359774	338497	333092	388833	273562	347750	1.09758	0.13432	0.109934	0.777778	1.3419
Com_614_neg	PE(16:2/22:6)	PE(38:8)	M-H	PE	38	8	C43 H71 N1 O7 P1	10.3868	744.497	77000.8	76819.1	104378	82774	83427.7	90970.7	72461.6	83230	74557.7	101091	77902.4	69518.8	1.07647	0.106303	0.322368	0.722222	0.839597
Com_615_neg	PE(17:0)	PE(17:0)	M-H	PE	17	0	C22 H43 N1 O8 P1	2.87905	480.273	78157.4	58630	36325.7	84484.2	70286.9	55095	89087.4	81584.4	72274.7	60440.5	51511	89431.2	0.861927	-0.214363	0.314439	0.694444	0.857247
Com_616_neg	PE(17:0/17:0)	PE(34:0)	M-H	PE	34	0	C39 H77 N1 O8 P1	11.5368	718.539	72212.4	71176.4	68372	71268.5	85179.9	79008.9	71666.4	75021.4	72603.1	87664.4	70481.1	69902.9	0.999729	-0.000390369	0.999323	0.527778	0.361908
Com_618_neg	PE(17:0/20:1)	PE(37:1)	M-H	PE	37	1	C42 H81 N1 O8 P1	12.4976	758.571	576020	520549	554260	536433	547694	567053	601474	498566	558727	607235	627118	519253	0.967657	-0.047432	0.487649	0.611111	0.615804
Com_619_neg	PE(17:0/20:4)	PE(37:4)	M-H	PE	37	4	C42 H75 N1 O8 P1	11.7225	752.524	249306	239562	229925	213834	200478	213226	222382	219598	235719	205266	221849	215285	1.01987	0.0283857	0.65514	0.527778	0.508307
Com_61_neg	Cer(d18:2/17:0)	Cer(d35:2)	M-H	Cer	35	2	C35 H66 N1 O3	11.3722	548.505	31774.2	34047.6	30791.6	29295.2	28830.2	26559.6	28704.7	24052.3	26664.6	25768.4	30060.2	25241	1.12965	0.175872	0.0318037	0.861111	1.65783
Com_620_neg	PE(17:0CHO/18:2)	PE(35:2CHO)	M-H	PE	35	2	C40 H73 N1 O9 P1	12.8111	742.503	48255.7	78996.7	48750.7	66065.4	67725.5	60830.6	60428.2	53269.2	65886.7	82941.2	61599.2	67875.5	0.945471	-0.0808949	0.546598	0.583333	0.563984
Com_621_neg	PE(17:0CHO/21:3)	PE(38:3CHO)	M-H	PE	38	3	C43 H77 N1 O9 P1	13.4639	782.534	56851.4	88950.7	91651.9	92702.1	93289.2	71217.3	84366.5	82819.2	96735.4	90513	87153.5	84289.5	0.940643	-0.0882808	0.413043	0.527778	0.72117
Com_622_neg	PE(17:0CHO/24:4)	PE(41:4CHO)	M-H	PE	41	4	C46 H81 N1 O9 P1	13.9051	822.565	553987	516508	483309	467757	547047	475834	553812	612855	568550	553815	506291	516372	0.9193	-0.121392	0.066826	0.777778	1.44572
Com_624_neg	PE(17:1/16:0)	PE(33:1)	M-H	PE	33	1	C38 H75 N1 O7 P1	13.4373	688.529	42578.9	49989	42303.5	49843.9	55157.7	50907.4	50086.6	45693.6	51491	61530.4	59196.4	50002.7	0.914401	-0.1291	0.190581	0.75	1.0801
Com_625_neg	PE(17:1/18:1)	PE(35:2)	M-H	PE	35	2	C40 H75 N1 O8 P1	11.6575	728.524	862555	798470	843983	778094	921614	882833	855890	813581	875733	875173	781298	842048	1.00869	0.0124817	0.809731	0.555556	0.226549
Com_627_neg	PE(17:1/20:3)	PE(37:4)	M-H	PE	37	4	C42 H77 N1 O7 P1	13.2566	738.544	59505.4	55500.6	58377.9	58627.8	60626.4	63023.5	57804.3	53886.9	53123.2	62740.2	50250.5	50895.1	1.08202	0.113733	0.0706865	0.833333	1.47454
Com_628_neg	PE(17:1/20:4)	PE(37:5)	M-H	PE	37	5	C42 H75 N1 O7 P1	12.3403	736.529	709498	703439	715445	666575	726706	649454	688080	705858	729140	627146	742073	720156	0.990187	-0.0142266	0.770907	0.611111	0.407329
Com_629_neg	PE(17:1/22:1)	PE(39:2)	M-H	PE	39	2	C44 H85 N1 O7 P1	14.8479	770.607	22715	18028.9	20581.9	22972	21839.8	20184.8	18010.4	23704.9	19695.7	16579.1	16322.2	19927.7	1.10576	0.145042	0.155844	0.777778	1.16405
Com_62_neg	Cer(d18:2/18:0)	Cer(d36:2)	M+HCOO	Cer	36	2	C37 H70 N1 O5	12.0532	608.526	717980	696675	821901	692576	709488	698132	762686	727487	769429	732367	727976	741938	0.971955	-0.0410381	0.329213	0.833333	0.848687
Com_630_neg	PE(17:1/22:4)	PE(39:5)	M-H	PE	39	5	C44 H79 N1 O7 P1	12.9246	764.56	535462	462098	490935	462027	494378	506242	535554	497233	495832	547654	483915	533435	0.953944	-0.0680238	0.158531	0.75	1.14559
Com_631_neg	PE(17:1/22:5)	PE(39:6)	M-H	PE	39	6	C44 H77 N1 O7 P1	12.7898	762.544	66222.6	60699.6	62725.5	47380.4	56339.5	61419.2	58369	65980.7	57851.3	55846.4	62282.7	61802.9	0.979714	-0.029567	0.663582	0.5	0.422977
Com_632_neg	PE(17:1/22:6)	PE(39:7)	M-H	PE	39	7	C44 H75 N1 O7 P1	12.0023	760.529	265779	238440	229529	205879	246371	239360	228444	245194	235321	238197	230680	230941	1.01177	0.0168811	0.810268	0.638889	0.211864
Com_633_neg	PE(17:1CHO/18:2)	PE(35:3CHO)	M-H	PE	35	3	C40 H71 N1 O9 P1	11.5793	740.487	64286.1	99759.6	92517.1	110199	95696.9	87035.1	80557.5	75108.8	97611.5	125299	86091.8	87014.3	0.996033	-0.00573524	0.978125	0.611111	0.243618
Com_634_neg	PE(17:1CHO/22:5)	PE(39:6CHO)	M-H	PE	39	6	C44 H73 N1 O9 P1	11.6607	790.503	775133	1.08804e+06	880555	1.01325e+06	1.04294e+06	773601	904528	887922	1.06817e+06	887714	900737	1.00877e+06	0.985096	-0.0216643	0.762767	0.444444	0.267953
Com_636_neg	PE(17:2/20:4)	PE(37:6)	M-H	PE	37	6	C42 H73 N1 O7 P1	11.0963	734.513	74116.3	113448	83110.4	84521.6	92910.4	72968.6	68743.1	32242	82452.9	62865.2	88061	89861.8	1.2283	0.29666	0.19323	0.722222	1.12708
Com_637_neg	PE(17:2/22:4)	PE(39:6)	M-H	PE	39	6	C44 H77 N1 O7 P1	12.0948	762.544	174389	136011	140153	150862	128030	172586	171385	144155	153424	171980	153079	159474	0.946024	-0.0800515	0.340155	0.638889	0.805384
Com_638_neg	PE(17:2/22:6)	PE(39:8)	M-H	PE	39	8	C44 H73 N1 O7 P1	10.7752	758.513	58981	55265.4	57419.8	55517.4	63452.1	58404.4	57054.1	52201.1	55958.4	53274.3	52199.1	53498.2	1.07667	0.106575	0.0180822	0.888889	1.76985
Com_639_neg	PE(17:2CHO/20:4)	PE(37:6CHO)	M-H	PE	37	6	C42 H69 N1 O9 P1	10.374	762.472	69070.6	75709.5	75206.4	83507.6	78652.1	65602.9	77657.5	68700.3	79126.4	79771.7	81921.6	73490.9	0.971955	-0.0410383	0.517424	0.611111	0.547725
Com_640_neg	PE(18:0/16:1)	PE(34:1)	M-H	PE	34	1	C39 H75 N1 O8 P1	12.3994	716.524	995439	964528	1.08831e+06	1.03323e+06	1.09791e+06	977525	926119	925333	1.16631e+06	974503	1.07106e+06	1.16065e+06	0.989229	-0.015623	0.885179	0.472222	0.231944
Com_641_neg	PE(18:0/18:0CHO)	PE(36:0CHO)	M-H	PE	36	0	C41 H79 N1 O9 P1	11.376	760.55	352281	360742	336145	371052	352042	320899	401054	355880	346356	338775	351324	349032	0.977008	-0.0335575	0.496886	0.5	0.572948
Com_643_neg	PE(18:0/18:3)	PE(36:3)	M-H	PE	36	3	C41 H75 N1 O8 P1	11.8779	740.524	213322	213900	147839	167080	196272	159120	199664	163726	157770	151566	170594	154974	1.09941	0.136727	0.27817	0.666667	0.912361
Com_644_neg	PE(18:0/20:0)	PE(38:0)	M-H	PE	38	0	C43 H85 N1 O8 P1	14.1197	774.602	35292.1	29237.3	32534.4	28619.3	32665.4	35369.3	36657.2	30676	33741.2	35627.3	33935.3	31126.8	0.960122	-0.0587109	0.39308	0.666667	0.721492
Com_647_neg	PE(18:0/21:2)	PE(39:2)	M-H	PE	39	2	C44 H83 N1 O8 P1	14.0216	784.586	65468.8	57555.5	55981.4	50941	52077.2	63837.2	50877.1	70665.6	57344.1	58889.4	56053.6	58055.8	0.982879	-0.0249141	0.787622	0.555556	0.237972
Com_648_neg	PE(18:0/21:3)	PE(39:3)	M-H	PE	39	3	C44 H81 N1 O8 P1	13.4806	782.571	186910	179668	198406	192182	187002	202663	184090	189338	206762	190081	194974	178779	1.00245	0.00353657	0.922981	0.472222	0.121396
Com_650_neg	PE(18:0/22:4)	PE(40:4)	M-H	PE	40	4	C45 H81 N1 O8 P1	13.6807	794.571	6.41887e+06	5.62401e+06	6.13925e+06	5.44061e+06	6.04117e+06	6.22138e+06	5.40299e+06	5.51849e+06	6.53703e+06	5.80394e+06	6.35364e+06	6.12506e+06	1.00403	0.00580623	0.907935	0.527778	0.322183
Com_651_neg	PE(18:0/22:5)	PE(40:5)	M-H	PE	40	5	C45 H79 N1 O8 P1	12.9237	792.555	2.73667e+06	2.48621e+06	2.77754e+06	2.52805e+06	2.72531e+06	2.64347e+06	2.78194e+06	2.60291e+06	2.82184e+06	2.60273e+06	2.96726e+06	2.66545e+06	0.966861	-0.04862	0.263211	0.694444	0.980924
Com_653_neg	PE(18:0/24:3)	PE(42:3)	M-H	PE	42	3	C47 H87 N1 O8 P1	14.5382	824.617	41405.7	29485.4	33164.7	33578.2	38897.9	36699.1	35429.4	31021.4	35318.4	34107.1	29744.3	33044.1	1.07332	0.102082	0.28285	0.666667	0.899858
Com_654_neg	PE(18:0/24:4)	PE(42:4)	M-H	PE	42	4	C47 H85 N1 O8 P1	14.4445	822.602	337016	258161	275003	260875	295028	306004	303616	309100	264888	256439	278411	285807	1.01992	0.028452	0.741988	0.527778	0.29807
Com_655_neg	PE(18:0CHO/18:1)	PE(36:1CHO)	M-H	PE	36	1	C41 H77 N1 O9 P1	10.9455	758.534	74850.6	54506.3	63821.2	52268.3	66412.8	86265	28172.6	68629.2	67921.2	71635	88040.4	60556.5	1.03421	0.048529	0.693276	0.555556	0.342541
Com_656_neg	PE(18:0COOH/18:1)	PE(36:1COOH)	M-H	PE	36	1	C41 H77 N1 O10 P1	9.79772	774.529	1.26198e+06	1.20142e+06	1.2653e+06	1.39234e+06	1.13602e+06	1.2369e+06	1.41678e+06	1.35867e+06	1.32336e+06	1.41333e+06	1.41706e+06	1.30245e+06	0.910384	-0.135453	0.0168149	0.916667	1.8198
Com_658_neg	PE(18:1/16:0)	PE(34:1)	M-H	PE	34	1	C39 H77 N1 O7 P1	13.953	702.544	705806	652895	728902	680827	757976	851690	746266	755784	783149	839965	775841	748022	0.941723	-0.0866252	0.178796	0.75	1.12981
Com_660_neg	PE(18:1/16:2)	PE(34:3)	M-H	PE	34	3	C39 H71 N1 O8 P1	10.7088	712.492	111155	114186	102294	120359	119254	132832	104325	113708	115148	125707	130860	121660	0.984077	-0.0231566	0.741058	0.583333	0.297448
Com_661_neg	PE(18:1/17:2)	PE(35:3)	M-H	PE	35	3	C40 H73 N1 O8 P1	10.9911	726.508	31529.2	26403	30282.8	38561.7	23957.8	37465.1	27758.5	27861.8	22947.4	31067.1	22124.1	24877.1	1.20151	0.264849	0.0920421	0.777778	1.35668
Com_663_neg	PE(18:1/18:2)	PE(36:3)	M-H	PE	36	3	C41 H75 N1 O8 P1	11.1246	740.524	2.43817e+06	2.2889e+06	2.35133e+06	2.3224e+06	2.5306e+06	2.48166e+06	2.39838e+06	2.3844e+06	2.49305e+06	2.4759e+06	2.4997e+06	2.41453e+06	0.982756	-0.0250943	0.360236	0.638889	0.77432
Com_664_neg	PE(18:1/18:3)	PE(36:4)	M-H	PE	36	4	C41 H73 N1 O8 P1	10.8559	738.508	178269	162516	186317	161324	183182	164248	193545	181485	225757	143695	158655	182711	0.953962	-0.0679965	0.596111	0.555556	0.48367
Com_665_neg	PE(18:1/19:1)	PE(37:2)	M-H	PE	37	2	C42 H79 N1 O8 P1	12.8069	756.555	893013	806355	923352	927135	934879	895651	876898	923727	972288	1.00369e+06	890824	928432	0.961494	-0.0566496	0.227424	0.638889	1.01794
Com_667_neg	PE(18:1/19:3)	PE(37:4)	M-H	PE	37	4	C42 H75 N1 O8 P1	11.4248	752.524	59965.2	48299.7	57292.3	62248.9	46526.2	59911.6	58355.3	55871.2	51185.6	56645.4	51321.5	56729.8	1.01253	0.0179599	0.895824	0.638889	0.118226
Com_668_neg	PE(18:1/20:0)	PE(38:1)	M-H	PE	38	1	C43 H85 N1 O7 P1	15.439	758.607	26139	24844.5	29050	26871.2	27560.5	30160.7	26645.6	28693.6	27584.5	35240.3	25673.3	25644.2	0.971349	-0.0419382	0.671572	0.5	0.486813
Com_669_neg	PE(18:1/20:3)	PE(38:4)	M-H	PE	38	4	C43 H77 N1 O8 P1	11.613	766.539	1.55661e+06	1.41818e+06	1.48684e+06	1.45015e+06	1.51104e+06	1.58973e+06	1.4471e+06	1.44804e+06	1.57706e+06	1.49058e+06	1.41868e+06	1.42446e+06	1.02347	0.0334623	0.354986	0.666667	0.772141
Com_66_neg	Cer(d18:2/22:1)	Cer(d40:3)	M+HCOO	Cer	40	3	C41 H76 N1 O5	13.2856	662.573	253877	254335	263648	191403	222029	213225	201437	212509	188851	149344	185979	192317	1.23715	0.307016	0.0138683	0.916667	1.82116
Com_670_neg	PE(18:1/20:3COOH)	PE(38:4COOH)	M-H	PE	38	4	C43 H75 N1 O10 P1	11.6506	796.513	56665.5	74201.6	59551.2	72746.6	67798.8	58468.2	64130.4	54326.8	72483.7	57927.1	59958.5	59028.9	1.05865	0.082232	0.400131	0.638889	0.705997
Com_672_neg	PE(18:1/20:5)	PE(38:6)	M-H	PE	38	6	C43 H73 N1 O8 P1	10.3591	762.508	261593	276105	281552	229114	224707	231816	235269	214686	274761	215099	292763	218819	1.03685	0.0522122	0.577313	0.638889	0.642012
Com_673_neg	PE(18:1/21:1)	PE(39:2)	M-H	PE	39	2	C44 H83 N1 O8 P1	13.9094	784.586	251435	191994	134848	233264	214330	145724	211534	120762	217765	142636	92518.4	111846	1.30604	0.385194	0.131033	0.777778	1.22209
Com_674_neg	PE(18:1/21:2)	PE(39:3)	M-H	PE	39	3	C44 H81 N1 O8 P1	13.0374	782.571	52988.9	52543.2	56670.7	51636.3	56591.4	62104	49304	65210.4	61835.6	56248.9	39160	58482.6	1.00694	0.0099824	0.825714	0.527778	0.3235
Com_675_neg	PE(18:1/21:3)	PE(39:4)	M-H	PE	39	4	C44 H79 N1 O8 P1	12.3325	780.555	122796	152993	141398	138622	156616	126955	124123	130751	107240	138877	149869	153466	1.04358	0.0615432	0.511198	0.583333	0.557173
Com_676_neg	PE(18:1/21:3CHO)	PE(39:4CHO)	M-H	PE	39	4	C44 H77 N1 O9 P1	12.9317	794.534	1.48371e+06	1.90959e+06	1.68635e+06	1.81595e+06	1.89681e+06	1.50203e+06	1.94346e+06	1.67127e+06	2.03707e+06	1.69892e+06	1.93483e+06	1.86148e+06	0.923515	-0.114793	0.178152	0.75	1.10424
Com_678_neg	PE(18:1/22:2)	PE(40:3)	M-H	PE	40	3	C45 H83 N1 O8 P1	13.5832	796.586	663340	599771	530093	491864	465963	566743	664259	697746	675953	704616	476847	472666	0.898618	-0.154221	0.319726	0.722222	0.846794
Com_680_neg	PE(18:1/22:3COOH)	PE(40:4COOH)	M-H	PE	40	4	C45 H79 N1 O10 P1	12.2657	824.545	48176.2	43454.3	41494.5	54697.8	64575.4	43232	55017.8	43356	60300.5	43836.6	51395.6	53721.7	0.960998	-0.0573946	0.61815	0.638889	0.425237
Com_681_neg	PE(18:1/22:4)	PE(40:5)	M-H	PE	40	5	C45 H79 N1 O8 P1	12.4835	792.555	5.23102e+06	4.58382e+06	5.05451e+06	4.8858e+06	4.90202e+06	4.78684e+06	5.29158e+06	5.17856e+06	5.59427e+06	5.30449e+06	5.81136e+06	5.25733e+06	0.907713	-0.139693	0.00382487	0.972222	2.01493
Com_682_neg	PE(18:1/22:5)	PE(40:6)	M-H	PE	40	6	C45 H77 N1 O8 P1	11.6008	790.539	1.97781e+06	1.6225e+06	1.72933e+06	1.54909e+06	1.8303e+06	1.81532e+06	1.91499e+06	1.77893e+06	1.91315e+06	1.66071e+06	1.92727e+06	1.81642e+06	0.955761	-0.065278	0.305238	0.666667	0.89903
Com_685_neg	PE(18:1/24:2)	PE(42:3)	M-H	PE	42	3	C47 H87 N1 O8 P1	14.3009	824.617	153313	123108	138512	133236	147139	147470	147913	149128	130262	141691	126539	127475	1.02402	0.0342459	0.614159	0.555556	0.45376
Com_686_neg	PE(18:1/24:3)	PE(42:4)	M-H	PE	42	4	C47 H85 N1 O8 P1	14.2339	822.602	67464	59485.9	66827.2	66034.6	62803.1	69414.4	68517.1	69740.9	53098.6	63280.5	66082.6	62402.1	1.02325	0.0331572	0.595022	0.527778	0.455252
Com_687_neg	PE(18:1/24:4)	PE(42:5)	M-H	PE	42	5	C47 H83 N1 O8 P1	13.4203	820.586	229981	173519	182636	184798	203483	202366	218335	214398	233766	203939	234859	229132	0.881862	-0.181375	0.0265239	0.888889	1.72416
Com_688_neg	PE(18:1/26:1)	PE(44:2)	M-H	PE	44	2	C49 H93 N1 O8 P1	15.5502	854.664	65490	49564.8	53131.6	61711.2	57906.4	67287.1	54985.6	68601.5	53714.9	63360.4	48989.3	54952.9	1.03043	0.0432471	0.673011	0.555556	0.465679
Com_689_neg	PE(18:2/16:0)	PE(34:2)	M-H	PE	34	2	C39 H75 N1 O7 P1	12.8802	700.529	2.36449e+07	2.33388e+07	2.41898e+07	2.44749e+07	2.54433e+07	2.5934e+07	2.36274e+07	2.35624e+07	2.35473e+07	2.54828e+07	2.36833e+07	2.37872e+07	1.02321	0.0331036	0.307686	0.666667	0.881959
Com_68_neg	Cer(d18:2/24:0)	Cer(d42:2)	M+HCOO	Cer	42	2	C43 H82 N1 O5	15.1881	692.62	1.15608e+06	1.24903e+06	1.24968e+06	1.07781e+06	1.27547e+06	1.07933e+06	1.09077e+06	1.18348e+06	1.02688e+06	1.03801e+06	903511	936976	1.1469	0.197734	0.0225817	0.861111	1.71935
Com_690_neg	PE(18:2/16:1)	PE(34:3)	M-H	PE	34	3	C39 H73 N1 O7 P1	11.6899	698.513	1.29674e+06	1.45104e+06	1.56434e+06	1.67529e+06	1.58457e+06	1.57279e+06	1.33066e+06	1.35426e+06	1.29978e+06	1.62377e+06	1.47232e+06	1.45555e+06	1.07127	0.0993285	0.200579	0.666667	1.06253
Com_692_neg	PE(18:2/17:0)	PE(35:2)	M-H	PE	35	2	C40 H77 N1 O7 P1	13.0498	714.544	44226	39575.5	47696.9	37587.6	10673.3	38465.4	52592.8	39040.7	40393.7	42359	37914.6	38040.3	0.87171	-0.19808	0.370784	0.583333	0.784265
Com_693_neg	PE(18:2/17:1)	PE(35:3)	M-H	PE	35	3	C40 H75 N1 O7 P1	12.2929	712.529	427106	435497	423316	483575	484841	449770	420634	445583	447909	448103	456542	415553	1.02649	0.037719	0.412411	0.361111	0.716377
Com_694_neg	PE(18:2/18:1)	PE(36:3)	M-H	PE	36	3	C41 H77 N1 O7 P1	13.1497	726.544	2.61665e+07	2.53953e+07	2.6529e+07	2.4968e+07	2.72134e+07	2.67893e+07	2.8186e+07	2.75823e+07	2.78941e+07	2.86487e+07	2.76439e+07	2.78577e+07	0.935934	-0.0955211	0.00278994	1	2.16624
Com_695_neg	PE(18:2/18:2)	PE(36:4)	M-H	PE	36	4	C41 H75 N1 O7 P1	11.9528	724.529	759624	787174	837241	817580	829426	769991	742396	720095	827383	791993	758835	842273	1.02521	0.0359206	0.41646	0.638889	0.686995
Com_697_neg	PE(18:2/20:1)	PE(38:3)	M-H	PE	38	3	C43 H81 N1 O7 P1	14.2916	754.576	3.67275e+06	3.24245e+06	3.5811e+06	3.19639e+06	3.5124e+06	3.60941e+06	3.77597e+06	4.27698e+06	3.74022e+06	4.05915e+06	2.80667e+06	3.43941e+06	0.941901	-0.086353	0.450462	0.722222	0.719087
Com_698_neg	PE(18:2/20:4)	PE(38:6)	M-H	PE	38	6	C43 H73 N1 O8 P1	10.4574	762.508	198382	188379	243858	92901.6	221506	195982	213318	195821	146012	205081	205863	98206.2	1.07207	0.100402	0.74693	0.444444	0.280274
Com_699_neg	PE(18:2/22:1)	PE(40:3)	M-H	PE	40	3	C45 H85 N1 O7 P1	14.6733	782.607	1.15675e+06	983304	1.04542e+06	1.021e+06	1.02973e+06	1.16953e+06	1.05721e+06	1.24551e+06	1.06391e+06	1.1973e+06	934798	966156	0.990848	-0.0132636	0.916455	0.555556	0.300527
Com_69_neg	Cer(d18:2/24:1)	Cer(d42:3)	M+HCOO	Cer	42	3	C43 H80 N1 O5	14.2681	690.604	6.76144e+06	6.0088e+06	6.21173e+06	5.4009e+06	5.73452e+06	6.47361e+06	6.3813e+06	6.30048e+06	5.75849e+06	5.88746e+06	5.37586e+06	5.9058e+06	1.02757	0.0392309	0.549571	0.611111	0.507732
Com_6_neg	CL(16:1/18:1/18:1/18:1)	CL(70:4)	M-H	CL	70	4	C79 H145 O17 P2	16.644	1428	467401	287446	371673	401612	400470	426068	423150	328124	416046	428461	243964	379298	1.06112	0.085587	0.564817	0.555556	0.506799
Com_700_neg	PE(18:2/22:2)	PE(40:4)	M-H	PE	40	4	C45 H83 N1 O7 P1	14.0357	780.591	721999	643375	760778	706975	734979	742075	737490	782754	715928	782887	663423	703783	0.982654	-0.0252441	0.639662	0.444444	0.49374
Com_701_neg	PE(18:2/22:3)	PE(40:5)	M-H	PE	40	5	C45 H81 N1 O7 P1	12.9843	778.576	2.35357e+06	2.18497e+06	2.11405e+06	2.27788e+06	2.04727e+06	2.33938e+06	2.44626e+06	2.59417e+06	2.41494e+06	2.47618e+06	2.53942e+06	2.32425e+06	0.900096	-0.15185	0.00444395	0.944444	2.02113
Com_702_neg	PE(18:2/22:5)	PE(40:7)	M-H	PE	40	7	C45 H77 N1 O7 P1	11.814	774.544	5.54512e+06	5.9289e+06	5.83421e+06	5.51827e+06	6.34991e+06	5.95372e+06	5.19695e+06	5.99491e+06	5.96858e+06	5.96522e+06	6.59129e+06	6.41735e+06	0.97221	-0.0406602	0.523011	0.75	0.543208
Com_703_neg	PE(18:2/23:3)	PE(41:5)	M-H	PE	41	5	C46 H83 N1 O7 P1	13.7512	792.591	35382.7	29708.9	32587.9	30626	34673.2	31262	34259.1	34362.6	34788.8	38500.2	33607.4	35829.4	0.919059	-0.121771	0.0364169	0.805556	1.62045
Com_704_neg	PE(18:2/24:1)	PE(42:3)	M-H	PE	42	3	C47 H89 N1 O7 P1	15.3107	810.638	57821.3	57642.9	52815.1	56546.2	60468.8	61410.3	51639.2	60285.3	57497.8	57354.2	47059.2	49622.5	1.07187	0.100127	0.151962	0.777778	1.21372
Com_706_neg	PE(18:3/22:6)	PE(40:9)	M-H	PE	40	9	C45 H73 N1 O7 P1	10.6304	770.513	48410.3	56319.6	47384.1	47627.8	43312.9	74887.9	70616.1	58553.2	43208.7	56826.7	56805.1	62167.9	0.913162	-0.131058	0.371045	0.694444	0.750237
Com_707_neg	PE(19:0/16:0COOH)	PE(35:0COOH)	M-H	PE	35	0	C40 H77 N1 O10 P1	12.3598	762.529	792096	702269	812579	682994	809640	775514	828814	793454	764902	787013	896221	846376	0.930506	-0.103913	0.0905026	0.75	1.35906
Com_708_neg	PE(19:0/18:1)	PE(37:1)	M-H	PE	37	1	C42 H81 N1 O8 P1	13.7355	758.571	102993	111120	97588.2	131206	114229	151450	103604	92792.2	108712	122882	101385	141369	1.05642	0.0791782	0.569226	0.611111	0.496293
Com_709_neg	PE(19:0/22:4)	PE(41:4)	M-H	PE	41	4	C46 H83 N1 O8 P1	13.6967	808.586	31404.8	25557.9	28553.6	24904.9	28267.5	25320.3	28806.8	26784.6	29021.5	28655.3	28606.3	29497.3	0.957035	-0.0633558	0.277275	0.777778	0.944381
Com_70_neg	Cer(d19:1/24:0)	Cer(d43:1)	M+HCOO	Cer	43	1	C44 H86 N1 O5	15.9803	708.651	38968	52906.6	62291.9	39883	58908.2	34266.6	51615.6	55562.2	41236.5	47243.6	31597.6	35136.2	1.09464	0.130456	0.544152	0.611111	0.543833
Com_710_neg	PE(19:0CHO/22:4)	PE(41:4CHO)	M-H	PE	41	4	C46 H81 N1 O9 P1	14.1293	822.565	35412.8	49681.1	36346.2	43076.2	43536.2	47218.1	38260.2	43586.1	44403.1	47101.4	34916.9	23908.1	1.09947	0.13681	0.368536	0.611111	0.792286
Com_712_neg	PE(19:1)	PE(19:1)	M-H	PE	19	1	C24 H45 N1 O8 P1	3.13278	506.289	184324	119233	78186.5	166615	132933	105725	211415	190768	138003	129457	108046	175247	0.825886	-0.275986	0.246939	0.722222	0.968322
Com_713_neg	PE(19:1/16:0)	PE(35:1)	M-H	PE	35	1	C40 H79 N1 O7 P1	11.9775	716.56	53587.1	66933.5	51028	62126.2	63937.7	61809.1	57539.8	54822.2	56181.6	62333	54363.5	58167.7	1.04663	0.0657548	0.411072	0.611111	0.747355
Com_715_neg	PE(19:1/18:1)	PE(37:2)	M-H	PE	37	2	C42 H79 N1 O8 P1	12.2663	756.555	264885	232199	235703	220705	227962	214795	232242	223954	253364	263436	305801	268902	0.902144	-0.14857	0.100793	0.777778	1.34091
Com_716_neg	PE(19:1/20:1)	PE(39:2)	M-H	PE	39	2	C44 H83 N1 O8 P1	13.8439	784.586	226046	179680	177343	225533	210543	225510	205892	201465	194143	212460	182667	185050	1.0533	0.074912	0.394165	0.638889	0.751553
Com_717_neg	PE(19:1/20:4)	PE(39:5)	M-H	PE	39	5	C44 H79 N1 O7 P1	13.562	764.56	64989.5	62504.1	68300.8	51053.6	57214.1	63033.9	58957.1	62406.4	59933.1	69754.4	68332.3	58334.6	0.971878	-0.0411524	0.57919	0.444444	0.483255
Com_718_neg	PE(19:1CHO/22:6)	PE(41:7CHO)	M-H	PE	41	7	C46 H75 N1 O9 P1	12.0051	816.518	41316.2	50329.4	44622.2	57112.9	57849.2	52215.5	68772.5	55214.8	35555.1	48555.6	65108.2	58116.7	0.91586	-0.126801	0.532616	0.666667	0.536471
Com_719_neg	PE(19:2)	PE(19:2)	M-H	PE	19	2	C24 H43 N1 O8 P1	3.44055	504.273	71808.6	59345.3	59060.3	63671.4	51317.9	65110.3	57497.2	58829	77263.9	66114.3	64327.6	64779.5	0.952424	-0.0703234	0.451536	0.583333	0.648257
Com_720_neg	PE(19:2/20:2)	PE(39:4)	M-H	PE	39	4	C44 H79 N1 O8 P1	13.0057	780.555	43246.6	38701.9	35126	39717.1	42795.1	39946.4	36379	42143.1	45942.5	37952.3	44380.7	45743.7	0.948491	-0.0762946	0.340261	0.666667	0.801662
Com_722_neg	PE(19:2CHO/22:3)	PE(41:5CHO)	M-H	PE	41	5	C46 H79 N1 O9 P1	13.2572	820.55	85038.9	106612	98325.9	93022.8	95216.4	90511.3	90952.4	88820.3	91480.5	94971.5	84431.7	86482.4	1.05881	0.0824428	0.160595	0.75	1.16487
Com_723_neg	PE(19:2CHO/22:5)	PE(41:7CHO)	M-H	PE	41	7	C46 H75 N1 O9 P1	12.1325	816.518	126281	158920	135857	132087	138876	101948	131719	118932	162252	127189	130191	130946	0.990939	-0.0131325	0.863418	0.583333	0.183582
Com_724_neg	PE(19:2CHO/22:6)	PE(41:8CHO)	M-H	PE	41	8	C46 H73 N1 O9 P1	11.3339	814.503	360819	447789	390791	422602	411246	332147	401551	384598	486867	380246	408641	459608	0.938085	-0.0922091	0.311986	0.611111	0.841964
Com_725_neg	PE(20:0/16:0)	PE(36:0)	M-H	PE	36	0	C41 H83 N1 O7 P1	13.8486	732.591	89598.5	88499	91419.6	96787.8	92127	98719.6	93001.4	91173.5	90282.4	102639	80099	85334.8	1.02695	0.0383671	0.477342	0.611111	0.703587
Com_726_neg	PE(20:0/20:1)	PE(40:1)	M-H	PE	40	1	C45 H87 N1 O8 P1	14.1698	800.617	56144.9	44737.9	55231.5	53268.1	53533.1	49463.3	58272.2	58795.4	256076	50769	48365.6	43704.9	0.605405	-0.724027	0.380208	0.583333	0.765845
Com_728_neg	PE(20:0/22:4)	PE(42:4)	M-H	PE	42	4	C47 H85 N1 O8 P1	14.6694	822.602	68600.4	56917.7	64447.6	62714.2	76464.7	75002.2	74701.9	68359.9	56692.8	76942.6	58663.1	76568.5	0.981108	-0.0275158	0.82168	0.555556	0.311936
Com_729_neg	PE(20:1/16:0)	PE(36:1)	M-H	PE	36	1	C41 H79 N1 O8 P1	11.8169	744.555	1.49062e+07	1.69032e+07	1.55407e+07	1.5785e+07	1.78784e+07	1.60181e+07	1.52175e+07	1.47332e+07	1.73334e+07	1.6078e+07	1.59257e+07	1.64928e+07	1.01306	0.0187214	0.729035	0.472222	0.295056
Com_730_neg	PE(20:1/16:1)	PE(36:2)	M-H	PE	36	2	C41 H79 N1 O7 P1	12.0129	728.56	298772	275674	313394	321013	299404	306478	325591	326517	312486	303750	284196	304735	0.977096	-0.0334277	0.458897	0.638889	0.653126
Com_731_neg	PE(20:1/18:0COOH)	PE(38:1COOH)	M-H	PE	38	1	C43 H81 N1 O10 P1	10.8996	802.56	5.13989e+06	5.76197e+06	1.062e+07	5.42779e+06	5.4474e+06	6.85338e+06	2.66858e+06	1.62469e+07	3.89818e+06	4.84002e+06	4.76409e+06	6.1745e+06	1.01705	0.0243972	0.570851	0.722222	0.50089
Com_732_neg	PE(20:1/18:1)	PE(38:2)	M-H	PE	38	2	C43 H83 N1 O7 P1	12.9429	756.591	73239.5	59525.7	75696.1	98607.3	83137.2	65874.3	62507.9	73976.9	93884.2	88615.1	89056.2	74004.8	0.946136	-0.0798808	0.554629	0.611111	0.505245
Com_733_neg	PE(20:1/18:2)	PE(38:3)	M-H	PE	38	3	C43 H81 N1 O7 P1	12.1344	754.576	27078.5	39504.5	37425.4	36184.7	48971.4	35213.7	33686.8	42082.8	36464.2	36118.3	42149.7	43102.5	0.960506	-0.058134	0.582452	0.583333	0.48834
Com_734_neg	PE(20:1/20:1)	PE(40:2)	M-H	PE	40	2	C45 H87 N1 O7 P1	13.761	784.623	34137.8	29945.1	30938.4	31682.5	38470.9	36496.4	39948.9	43799.2	38687.6	37518.7	37133.5	36593.6	0.863017	-0.212538	0.0136554	0.916667	1.84512
Com_735_neg	PE(20:1/20:4)	PE(40:5)	M-H	PE	40	5	C45 H79 N1 O8 P1	12.8042	792.555	748647	661042	652113	650172	691065	718895	588971	797886	655682	650371	620931	686650	1.03036	0.0431446	0.515417	0.666667	0.570742
Com_736_neg	PE(20:1/21:2COOH)	PE(41:3COOH)	M-H	PE	41	3	C46 H83 N1 O10 P1	14.3722	840.576	156037	152354	157005	141115	156567	148779	126102	136709	149289	156383	153943	130258	1.0694	0.0967949	0.130647	0.75	1.25586
Com_737_neg	PE(20:1/21:3COOH)	PE(41:4COOH)	M-H	PE	41	4	C46 H81 N1 O10 P1	13.3751	838.56	1.03549e+06	1.09819e+06	963264	1.14566e+06	1.18986e+06	966745	1.15404e+06	1.2088e+06	1.35406e+06	1.15731e+06	1.19011e+06	1.13104e+06	0.889352	-0.169174	0.0256578	0.888889	1.69816
Com_738_neg	PE(20:1/22:4)	PE(42:5)	M-H	PE	42	5	C47 H83 N1 O8 P1	13.6052	820.586	316643	300258	312145	290107	329437	295877	309830	309042	354184	348989	357169	338008	0.914361	-0.129164	0.0248799	0.833333	1.70279
Com_739_neg	PE(20:1/22:6)	PE(42:7)	M-H	PE	42	7	C47 H81 N1 O7 P1	13.8122	802.576	123404	90362.9	99840.3	97573.1	117813	100374	101043	102882	100785	100153	98944.8	93053.2	1.05446	0.0765064	0.387442	0.5	0.745472
Com_73_neg	Cer(d33:0)	Cer(d33:0)	M+HCOO	Cer	33	0	C34 H68 N1 O5	11.6414	570.51	36972.4	36970.7	37477.7	32728	28268.8	28816.7	30081.4	30988	31170	25923	26960.1	30206.5	1.14775	0.198811	0.0617776	0.777778	1.50024
Com_740_neg	PE(20:2/18:1)	PE(38:3)	M-H	PE	38	3	C43 H81 N1 O7 P1	12.9365	754.576	76522.8	71340.9	78331.5	78386.8	83953.2	80084.6	75192	76013.8	64146.2	81043.7	81148.5	68601.3	1.05037	0.0709039	0.276293	0.666667	0.918412
Com_741_neg	PE(20:2/22:3)	PE(42:5)	M-H	PE	42	5	C47 H85 N1 O7 P1	14.6856	806.607	132047	100912	119579	124677	122842	141121	115229	143906	124303	142481	112524	112343	0.987203	-0.0185811	0.853009	0.5	0.322494
Com_742_neg	PE(20:2/22:4)	PE(42:6)	M-H	PE	42	6	C47 H83 N1 O7 P1	13.6745	804.591	230471	205720	220379	189470	204651	186507	246713	237863	222677	247728	230442	222172	0.878944	-0.186157	0.00991748	0.916667	1.91389
Com_743_neg	PE(20:2COOH/18:1)	PE(38:3COOH)	M-H	PE	38	3	C43 H77 N1 O10 P1	12.8487	798.529	102556	116974	107185	114135	119109	107810	113721	88170.1	119126	110233	119694	113958	1.00431	0.00620514	0.881813	0.583333	0.217495
Com_744_neg	PE(20:3/21:3COOH)	PE(41:6COOH)	M-H	PE	41	6	C46 H77 N1 O10 P1	11.6228	834.529	173998	185901	193616	179393	187541	166677	168804	172285	203073	179321	179779	173971	1.00918	0.0131902	0.785906	0.611111	0.254219
Com_746_neg	PE(21:1)	PE(21:1)	M-H	PE	21	1	C26 H49 N1 O8 P1	5.14047	534.32	22293.7	16987.4	13449	24054.9	21390	15266.7	31850.9	27828.6	23563.4	19094.3	16829.2	24760.2	0.788191	-0.343382	0.109905	0.777778	1.2878
Com_747_neg	PE(21:1CHO)	PE(21:1CHO)	M-H	PE	21	1	C26 H47 N1 O9 P1	4.85605	548.299	104554	85226.7	71842.5	67699.8	55254.3	78780.1	73986.8	72368.2	83630.2	71716.6	94987	80872.1	0.970259	-0.0435587	0.664224	0.583333	0.499092
Com_748_neg	PE(21:1CHO/20:4)	PE(41:5CHO)	M-H	PE	41	5	C46 H79 N1 O9 P1	13.4491	820.55	127533	156970	141802	150696	148740	135045	133009	129367	153303	139655	142630	136871	1.03108	0.0441602	0.472168	0.611111	0.606627
Com_749_neg	PE(21:2)	PE(21:2)	M-H	PE	21	2	C26 H47 N1 O8 P1	5.84498	532.304	82267.4	69582.1	73038.5	73104.8	59823.3	73485.5	71880	65170.7	76781.6	67068.5	72628.8	67002.6	1.02561	0.0364817	0.660772	0.666667	0.496243
Com_750_neg	PE(21:2CHO)	PE(21:2CHO)	M-H	PE	21	2	C26 H45 N1 O9 P1	3.04664	546.284	302270	156851	152161	155255	154294	140856	192988	176836	168744	160723	166172	209816	0.987359	-0.0183529	0.715272	0.833333	0.352875
Com_751_neg	PE(21:2CHO/18:1)	PE(39:3CHO)	M-H	PE	39	3	C44 H79 N1 O9 P1	13.9597	796.55	1.14596e+06	1.09019e+06	1.20184e+06	1.21241e+06	1.17372e+06	967629	995281	957734	1.02561e+06	998910	927607	958558	1.15827	0.211973	0.00668288	0.916667	2.03258
Com_752_neg	PE(21:2CHO/20:1)	PE(41:3CHO)	M-H	PE	41	3	C46 H83 N1 O9 P1	14.6972	824.581	329427	333816	358408	349744	341903	387955	324637	362289	317109	344893	293329	303004	1.08019	0.111287	0.0833299	0.777778	1.39716
Com_753_neg	PE(21:2CHO/20:4)	PE(41:6CHO)	M-H	PE	41	6	C46 H77 N1 O9 P1	12.9849	818.534	752036	1.00566e+06	877443	945955	955207	725665	871567	856320	994681	799820	927563	933662	0.977404	-0.0329724	0.672174	0.527778	0.365787
Com_754_neg	PE(21:2CHO/22:3)	PE(43:5CHO)	M-H	PE	43	5	C48 H83 N1 O9 P1	14.3721	848.581	79461.5	81063.8	84306.1	78578.6	82335.7	75677.1	84833.6	79134.5	78539.5	80751	77099.1	74239	1.01438	0.0206026	0.55822	0.638889	0.49652
Com_755_neg	PE(21:2CHO/22:4)	PE(43:6CHO)	M-H	PE	43	6	C48 H81 N1 O9 P1	13.7183	846.565	834679	733564	762144	729458	747308	706057	833283	724398	799615	710340	839916	759882	0.966957	-0.0484762	0.399649	0.611111	0.80227
Com_756_neg	PE(21:2CHO/22:6)	PE(43:8CHO)	M-H	PE	43	8	C48 H77 N1 O9 P1	12.6665	842.534	254505	304146	264226	259699	298461	248245	276759	260670	296303	244945	247779	275314	1.01718	0.0245684	0.732609	0.416667	0.292616
Com_757_neg	PE(21:2CHO/24:4)	PE(45:6CHO)	M-H	PE	45	6	C50 H85 N1 O9 P1	14.3892	874.597	66024.8	68222.5	67887.6	54918.9	66395.1	63365.9	71655.7	67568.1	73895.8	66792.6	67440.3	64594.1	0.938992	-0.0908149	0.134822	0.722222	1.2274
Com_758_neg	PE(21:2COOH/18:1)	PE(39:3COOH)	M-H	PE	39	3	C44 H79 N1 O10 P1	13.4323	812.545	2.66606e+06	3.39361e+06	3.11415e+06	3.12511e+06	3.22037e+06	2.73715e+06	3.16103e+06	2.88485e+06	3.51139e+06	2.96946e+06	3.29547e+06	3.1608e+06	0.961726	-0.0563015	0.42148	0.638889	0.683061
Com_759_neg	PE(21:2COOH/20:3)	PE(41:5COOH)	M-H	PE	41	5	C46 H79 N1 O10 P1	13.2477	836.545	136666	163603	174611	178861	176316	157008	145504	145362	153512	151599	134716	145316	1.12678	0.1722	0.0385909	0.861111	1.65574
Com_75_neg	Cer(d35:0)	Cer(d35:0)	M+HCOO	Cer	35	0	C36 H72 N1 O5	12.9712	598.542	61568.2	66888.5	78225.6	63408.2	54286.1	54619.4	54766.5	58690.7	53218.3	52536.9	51544.5	56454.4	1.15826	0.21196	0.0543412	0.833333	1.57992
Com_761_neg	PE(21:2COOH/22:1)	PE(43:3COOH)	M-H	PE	43	3	C48 H87 N1 O10 P1	14.9331	868.607	32387.5	31184	29749.4	30978.1	34091.1	33968	34169.1	36569.1	33732.7	35752.3	36096.7	31641.5	0.92497	-0.112521	0.0320464	0.861111	1.63827
Com_762_neg	PE(21:2COOH/22:4)	PE(43:6COOH)	M-H	PE	43	6	C48 H81 N1 O10 P1	13.1958	862.56	424376	467786	411413	415564	502576	389966	408187	410877	508342	391383	429220	425106	1.01499	0.0214623	0.7878	0.527778	0.250948
Com_763_neg	PE(21:2COOH/22:5)	PE(43:7COOH)	M-H	PE	43	7	C48 H79 N1 O10 P1	12.4057	860.545	231441	219193	257588	274168	276225	212232	246297	229031	280699	217879	274614	232839	0.992903	-0.0102749	0.898904	0.444444	0.196017
Com_764_neg	PE(21:2COOH/22:6)	PE(43:8COOH)	M-H	PE	43	8	C48 H77 N1 O10 P1	12.0556	858.529	175458	142937	180975	129641	179890	154327	191092	130763	213609	162769	197650	144879	0.925504	-0.111689	0.48651	0.666667	0.651813
Com_765_neg	PE(21:2COOH/24:4)	PE(45:6COOH)	M-H	PE	45	6	C50 H85 N1 O10 P1	13.9539	890.592	23824.8	33318.7	33464.1	35434.1	40715.4	34602.6	36757	39939.9	39765.5	35208.2	36359.5	34020.2	0.90682	-0.141112	0.207148	0.75	1.09175
Com_766_neg	PE(21:3)	PE(21:3)	M-H	PE	21	3	C26 H45 N1 O8 P1	3.7145	530.289	132295	106092	102701	116013	89580	120374	118085	107631	154122	114529	132936	116632	0.896657	-0.157372	0.185053	0.722222	1.10181
Com_767_neg	PE(21:3CHO/20:4)	PE(41:7CHO)	M-H	PE	41	7	C46 H75 N1 O9 P1	11.7178	816.518	770192	1.18257e+06	898650	1.04715e+06	1.06997e+06	735707	944808	894833	1.0766e+06	853984	1.04764e+06	993020	0.981648	-0.026723	0.736633	0.472222	0.291992
Com_768_neg	PE(21:3CHO/22:3)	PE(43:6CHO)	M-H	PE	43	6	C48 H81 N1 O9 P1	13.4946	846.565	178121	217440	208987	206602	202575	174792	190196	200373	219307	198489	220132	206404	0.962439	-0.0552333	0.383517	0.416667	0.73675
Com_769_neg	PE(21:3CHO/22:4)	PE(43:7CHO)	M-H	PE	43	7	C48 H79 N1 O9 P1	12.601	844.55	834297	938945	821181	835851	868483	715363	935350	827692	952031	821918	1.04758e+06	901940	0.9139	-0.129892	0.115852	0.722222	1.27697
Com_76_neg	Cer(d35:1)	Cer(d35:1)	M+HCOO	Cer	35	1	C36 H70 N1 O5	12.1767	596.526	42370	33939.9	33514.9	26722.7	30775.8	27784.8	25128.7	27614.3	26762.8	29835.1	22998.9	26575.7	1.22775	0.296012	0.0351272	0.888889	1.65608
Com_770_neg	PE(21:3CHO/22:6)	PE(43:9CHO)	M-H	PE	43	9	C48 H75 N1 O9 P1	11.4182	840.518	640638	695039	630276	692410	685783	548263	701260	639560	678057	605330	702104	685043	0.970348	-0.0434256	0.488099	0.583333	0.601479
Com_771_neg	PE(21:3CHO/24:4)	PE(45:7CHO)	M-H	PE	45	7	C50 H83 N1 O9 P1	13.5185	872.581	52557.5	56500.4	54891.9	55182.2	59352.8	49879.9	57903.8	59794.1	70992.9	54762.4	65182.1	60206.4	0.890259	-0.167703	0.0323171	0.861111	1.65401
Com_772_neg	PE(21:3COOH/14:0)	PE(35:3COOH)	M-H	PE	35	3	C40 H71 N1 O10 P1	10.9128	756.482	36882.1	53037.9	68019.4	45920.4	43013.5	24664	72640.4	77538.2	88883.5	49728.2	80255.3	40929.7	0.662326	-0.594387	0.0488285	0.833333	1.52475
Com_773_neg	PE(21:3COOH/18:1)	PE(39:4COOH)	M-H	PE	39	4	C44 H77 N1 O10 P1	12.7101	810.529	236137	361407	170567	190171	296618	144516	236562	312038	223938	182845	271440	193487	0.985289	-0.0213807	0.774914	0.583333	0.244974
Com_774_neg	PE(21:3COOH/19:1)	PE(40:4COOH)	M-H	PE	40	4	C45 H79 N1 O10 P1	12.7984	824.545	85236.3	113746	92654.5	101641	106403	88395	96233.1	101068	122378	98958.5	96530	97271	0.96022	-0.0585635	0.49534	0.583333	0.585523
Com_775_neg	PE(21:3COOH/20:4)	PE(41:7COOH)	M-H	PE	41	7	C46 H75 N1 O10 P1	11.1203	832.513	463857	619441	520008	569416	592633	477392	488917	516830	710176	515973	617203	558329	0.95167	-0.0714666	0.543607	0.444444	0.519141
Com_776_neg	PE(21:3COOH/22:5)	PE(43:8COOH)	M-H	PE	43	8	C48 H77 N1 O10 P1	11.5972	858.529	198803	166204	197162	169556	207945	154384	188005	183061	253991	174421	216576	189189	0.907744	-0.139643	0.237763	0.666667	0.99632
Com_777_neg	PE(21:3COOH/22:6)	PE(43:9COOH)	M-H	PE	43	9	C48 H75 N1 O10 P1	11.0524	856.513	220634	301509	289936	285967	244194	240975	269075	229437	239456	226269	284335	293805	1.02648	0.037702	0.725659	0.611111	0.360633
Com_778_neg	PE(21:4)	PE(21:4)	M-H	PE	21	4	C26 H43 N1 O8 P1	2.09495	528.273	103023	66917.8	41152.1	75493.4	58133.8	44337.3	112826	91902.4	63410.7	70318	50767.9	112610	0.775269	-0.367231	0.206325	0.722222	1.03999
Com_779_neg	PE(21:4COOH/18:1)	PE(39:5COOH)	M-H	PE	39	5	C44 H75 N1 O10 P1	11.2049	808.513	932217	1.16749e+06	1.0315e+06	1.10497e+06	1.14079e+06	902069	1.12074e+06	1.07883e+06	1.2509e+06	1.00968e+06	1.12125e+06	1.09628e+06	0.940302	-0.0888045	0.2524	0.611111	0.951714
Com_77_neg	Cer(d36:1)	Cer(d36:1)	M+HCOO	Cer	36	1	C37 H72 N1 O5	12.6407	610.542	60806	58739.5	65753.7	52599.7	55985.3	56174.3	62391	60857.8	56662.8	55711.9	55318.4	50685.3	1.02468	0.0351723	0.593252	0.583333	0.466213
Com_780_neg	PE(21:4COOH/22:6)	PE(43:10COOH)	M-H	PE	43	10	C48 H73 N1 O10 P1	9.91679	854.498	42417	43640.9	40968.3	36273.5	40524.2	38319.9	44548.1	41490.3	46055.4	41051.5	42480	42720.8	0.937284	-0.0934412	0.077934	0.833333	1.41835
Com_781_neg	PE(22:0/18:1)	PE(40:1)	M-H	PE	40	1	C45 H87 N1 O8 P1	15.0996	800.617	434930	381552	495589	418194	450047	492574	396838	434873	352356	453882	381741	394935	1.10696	0.146599	0.097721	0.75	1.32357
Com_782_neg	PE(22:0/20:4)	PE(42:4)	M-H	PE	42	4	C47 H85 N1 O8 P1	14.9837	822.602	36922.8	32907.6	34250	31665.6	33918.9	35588.5	31940	31123	31465.1	31689.4	28237.8	34782.2	1.08463	0.117207	0.0431284	0.833333	1.56024
Com_783_neg	PE(22:1/20:3)	PE(42:4)	M-H	PE	42	4	C47 H85 N1 O8 P1	14.3325	822.602	112972	84056.7	95716	92157.6	96273.1	106796	94841.2	105124	81735.9	90612.8	82217.9	84371.5	1.09105	0.125718	0.172241	0.777778	1.11229
Com_784_neg	PE(22:1/20:4)	PE(42:5)	M-H	PE	42	5	C47 H83 N1 O8 P1	13.9382	820.586	343775	306383	300056	285404	318789	292327	270246	274549	298454	313130	348425	302709	1.0217	0.0309712	0.631447	0.583333	0.475128
Com_785_neg	PE(22:1/22:6)	PE(44:7)	M-H	PE	44	7	C49 H83 N1 O8 P1	13.1749	844.586	110783	90812.7	95516.3	85958.8	95046.4	109095	92374.1	98021	97771.9	98063.8	90755.9	92165.6	1.03173	0.0450667	0.551947	0.527778	0.514158
Com_787_neg	PE(23:2)	PE(23:2)	M-H	PE	23	2	C28 H51 N1 O8 P1	7.69048	560.336	36779.9	34934.9	35448	34436.2	33727.7	34377.3	33479.2	33645.1	34859.9	32618	35736	35587.6	1.01835	0.026231	0.368233	0.638889	0.872792
Com_788_neg	PE(23:5)	PE(23:5)	M-H	PE	23	5	C28 H45 N1 O8 P1	2.25049	554.289	21787.8	15869.4	9937.02	18060.1	14538.9	10062.1	25649.2	21956.7	14826.4	17946.7	14161.1	26671.9	0.744608	-0.425447	0.104139	0.75	1.30306
Com_789_neg	PE(23:5CHO)	PE(23:5CHO)	M-H	PE	23	5	C28 H43 N1 O9 P1	1.95906	568.268	16031.9	29735.4	36500.5	21980.6	14290.4	33467	33341	37177.3	25670.4	38884.8	30911.7	32757.3	0.764837	-0.386775	0.10736	0.75	1.34341
Com_78_neg	Cer(d36:2)	Cer(d36:2)	M+HCOO	Cer	36	2	C37 H70 N1 O5	12.3788	608.526	43485.3	43538.5	55320.6	38101.5	49117.3	34652.2	50832.5	38984	46432.3	46888.2	48891.6	38013.2	0.978424	-0.0314683	0.751332	0.555556	0.312403
Com_790_neg	PE(23:6)	PE(23:6)	M-H	PE	23	6	C28 H43 N1 O8 P1	1.9557	552.273	28588.8	18779.5	13449.8	23775.1	17621.2	12843.2	31662.2	29462.3	19982.7	24267.5	14478.9	32029.1	0.757542	-0.400603	0.15088	0.805556	1.17569
Com_791_neg	PE(24:1/20:4)	PE(44:5)	M-H	PE	44	5	C49 H87 N1 O8 P1	14.3201	848.617	32753.4	24438.2	26667.2	25259.6	33225	24477.6	26022.6	30596.7	29932.2	22132.6	24386.4	22629.1	1.07143	0.0995341	0.41913	0.694444	0.679233
Com_792_neg	PE(24:2/19:1COOH)	PE(43:3COOH)	M-H	PE	43	3	C48 H87 N1 O10 P1	15.0877	868.607	92074.7	85551.1	94387.3	88923.9	87298	94210.2	83030.7	90806.7	84781.7	93910.3	82005.9	82782.6	1.04857	0.0684262	0.124825	0.805556	1.25179
Com_793_neg	PE(24:3/19:1COOH)	PE(43:4COOH)	M-H	PE	43	4	C48 H85 N1 O10 P1	14.2647	866.592	652561	694583	709107	694798	682565	668223	773351	700633	712676	701840	651093	691201	0.969519	-0.0446584	0.279358	0.694444	0.920034
Com_794_neg	PE(24:5/18:1)	PE(42:6)	M-H	PE	42	6	C47 H83 N1 O7 P1	13.5018	804.591	608864	541631	609007	572257	608799	601627	641651	637216	653046	625668	673029	625896	0.918496	-0.122655	0.00546376	1	2.01676
Com_795_neg	PE(25:5/16:0)	PE(41:5)	M-H	PE	41	5	C46 H83 N1 O7 P1	13.9758	792.591	40508.1	26723.9	34595.6	32662.7	29304	33581.3	38972.2	37935.2	42631.9	35356.3	34546.3	32996.4	0.887327	-0.172461	0.109385	0.777778	1.29552
Com_796_neg	PE(25:7CHO)	PE(25:7CHO)	M-H	PE	25	7	C30 H43 N1 O9 P1	1.94042	592.268	32194.1	19386.1	17167.6	21405.3	18833.5	13444.2	22102.4	20517.9	15265.1	18850.7	16281.9	25536.2	1.0327	0.0464202	0.937993	0.527778	0.0674057
Com_798_neg	PE(26:2/19:1COOH)	PE(45:3COOH)	M-H	PE	45	3	C50 H91 N1 O10 P1	15.7004	896.639	42281.3	32902.1	39970.4	36313.1	42528.7	42031	37830	43112.8	36394.2	41211.6	35773.4	34289	1.03244	0.0460551	0.592288	0.583333	0.490047
Com_799_neg	PE(26:3/19:1COOH)	PE(45:4COOH)	M-H	PE	45	4	C50 H89 N1 O10 P1	14.9658	894.623	149703	126249	136028	143471	139697	157240	145599	165740	128117	154385	134150	124466	0.999918	-0.000118433	0.961487	0.527778	0.278241
Com_79_neg	Cer(d37:1)	Cer(d37:1)	M+HCOO	Cer	37	1	C38 H74 N1 O5	13.7365	624.557	37446.8	41466.2	46570.8	28894	36832.5	31769.4	31411.2	31675.2	25415.9	31344.1	28691.9	26591.4	1.27323	0.348489	0.0209851	0.916667	1.77533
Com_7_neg	CL(16:1/18:1/18:1/18:2)	CL(70:5)	M-H	CL	70	5	C79 H143 O17 P2	16.3999	1425.98	193932	127230	162403	189662	186198	201038	159780	154256	189632	196602	183462	162372	1.01373	0.0196676	0.939014	0.638889	0.0704454
Com_800_neg	PE(9:0CHO/18:0)	PE(27:0CHO)	M-H	PE	27	0	C32 H61 N1 O9 P1	11.7691	634.409	8910.47	1672.47	6031.29	1425.59	3209.5	2028.96	4837.32	6237.73	5364.93	1190.13	1831.9	3828.21	0.999488	-0.000739127	0.846763	0.527778	0.241539
Com_801_neg	PE(9:0CHO/18:1)	PE(27:1CHO)	M-H	PE	27	1	C32 H59 N1 O9 P1	10.5378	632.393	4392.61	11104.8	4438.54	18242.6	13603.7	8155.81	17414.7	18105.5	11223.8	9188.91	6211.24	19758.4	0.731821	-0.450437	0.256203	0.694444	0.986034
Com_802_neg	PE(9:0COOH/18:1)	PE(27:1COOH)	M-H	PE	27	1	C32 H59 N1 O10 P1	10.555	648.388	6765.77	7669.38	3566.16	7763.86	9532.86	1871.24	15485.6	12486.2	13453.1	5116.25	5452.96	12776.4	0.573861	-0.801227	0.0952974	0.777778	1.33186
Com_803_neg	PEt(14:0/16:0)	PEt(30:0)	M-H	PEt	30	0	C35 H68 O8 P1	11.0757	647.466	47934.5	33468.7	33136.6	33892.9	40145	42615.7	43295.3	36958	36610.9	41910.3	57033.1	46678.3	0.880784	-0.18314	0.203247	0.722222	1.05587
Com_804_neg	PEt(14:0/18:1)	PEt(32:1)	M-H	PEt	32	1	C37 H70 O8 P1	11.1269	673.481	259183	254564	235274	248224	224717	269445	236033	281252	268846	247939	266507	266448	0.951746	-0.0713516	0.214642	0.694444	1.0171
Com_805_neg	PEt(16:0/16:1)	PEt(32:1)	M-H	PEt	32	1	C37 H70 O8 P1	11.378	673.481	95881.8	74426.4	79358.7	73273.4	74855.8	82299.4	99107.6	79733.7	73036.5	89123.3	81901.7	78999.2	0.956552	-0.0640841	0.48048	0.611111	0.595633
Com_806_neg	PEt(16:1/18:1)	PEt(34:2)	M-H	PEt	34	2	C39 H72 O8 P1	11.2424	699.497	866268	819299	847516	729708	780705	858115	915397	923397	868369	873184	801509	791277	0.947513	-0.0777826	0.185337	0.777778	1.08079
Com_807_neg	PEt(18:0/18:1)	PEt(36:1)	M-H	PEt	36	1	C41 H78 O8 P1	13.595	729.544	171428	122086	211299	181022	131247	197567	178075	144379	165453	119692	170871	239043	0.997183	-0.0040692	0.998135	0.583333	0.265221
Com_808_neg	PEt(18:1/20:3)	PEt(38:4)	M-H	PEt	38	4	C43 H76 O8 P1	12.1806	751.528	279766	110251	181994	175019	199426	178635	170386	187184	134423	192275	191047	218542	1.02855	0.0406177	0.984465	0.527778	0.0323793
Com_809_neg	PEt(21:1/21:1)	PEt(42:2)	M-H	PEt	42	2	C47 H88 O8 P1	14.2696	811.622	28403.7	29040.8	24760.6	27578.9	26129.9	18279.2	32337.8	24570.4	29245	22477.7	29028.8	32554.9	0.905875	-0.142617	0.302156	0.694444	0.878543
Com_80_neg	Cer(d38:1)	Cer(d38:1)	M+HCOO	Cer	38	1	C39 H76 N1 O5	13.5692	638.573	15105.2	13659.2	14916.6	13574.2	9957.63	12451.2	12444.9	14996.1	10475.2	12853.7	11210.4	12764	1.06582	0.0919626	0.468355	0.666667	0.611351
Com_810_neg	PG(16:0/18:1)	PG(34:1)	M-H	PG	34	1	C40 H76 O10 P1	11.0441	747.518	1.34352e+06	1.20496e+06	1.21568e+06	1.40433e+06	1.45679e+06	1.50256e+06	1.34994e+06	1.2769e+06	1.47184e+06	1.41278e+06	1.29604e+06	1.25063e+06	1.00865	0.0124241	0.885939	0.5	0.195878
Com_811_neg	PG(16:1/18:1)	PG(34:2)	M-H	PG	34	2	C40 H74 O10 P1	10.1963	745.503	258883	215802	225502	194526	246142	275929	209410	212328	225799	221613	239801	214868	1.07022	0.0979134	0.307276	0.694444	0.888179
Com_812_neg	PG(18:0/17:1)	PG(35:1)	M-H	PG	35	1	C41 H78 O10 P1	12.1036	761.534	21192.9	22020.4	15752.2	12429.2	15088.9	19258.8	36645.2	30642.9	29138.6	27707.3	21874.4	47143.1	0.547459	-0.869178	0.00182739	0.972222	2.10845
Com_813_neg	PG(18:0/20:4)	PG(38:4)	M-H	PG	38	4	C44 H78 O10 P1	11.4394	797.534	52242.5	36768	40063.5	36874.7	39394.3	51588.3	40678	37649.5	35682.4	42789.1	41006.8	37699.5	1.09098	0.125623	0.314006	0.555556	0.862229
Com_814_neg	PG(18:0/23:5)	PG(41:5)	M-H	PG	41	5	C47 H84 O9 P1	12.9968	823.586	67749.5	14194	29931.3	23381.5	25003.5	84167.9	17356.5	31692	46838.7	18477.4	73544.6	13133.9	1.2158	0.281903	0.638624	0.583333	0.461152
Com_815_neg	PG(18:1/18:1)	PG(36:2)	M-H	PG	36	2	C42 H78 O10 P1	10.6775	773.534	5.38168e+06	5.18843e+06	6.0459e+06	5.83583e+06	5.88103e+06	5.81522e+06	6.26225e+06	6.33742e+06	5.77525e+06	6.37545e+06	5.55446e+06	6.11337e+06	0.937666	-0.0928546	0.0809997	0.777778	1.41189
Com_816_neg	PG(18:1/18:2)	PG(36:3)	M-H	PG	36	3	C42 H76 O10 P1	10.4188	771.518	202385	201916	196347	187524	201425	201219	190402	158912	186263	192809	220440	196000	1.04017	0.0568208	0.368688	0.75	0.839823
Com_817_neg	PG(18:1/20:1)	PG(38:2)	M-H	PG	38	2	C44 H82 O10 P1	12.4389	801.565	181393	154012	184716	136341	170432	189389	171178	175539	168828	153305	169170	149535	1.02909	0.0413692	0.693045	0.666667	0.387307
Com_818_neg	PG(18:1/20:2)	PG(38:3)	M-H	PG	38	3	C44 H80 O10 P1	10.9921	799.549	438747	330716	351166	334860	344552	390622	340472	319245	331166	330292	297331	337982	1.11969	0.163101	0.0628096	0.861111	1.51132
Com_819_neg	PG(18:1/20:4)	PG(38:5)	M-H	PG	38	5	C44 H76 O10 P1	9.56037	795.518	461828	360204	426904	317334	318923	379701	390230	350015	364375	298397	348386	351880	1.07684	0.1068	0.375286	0.638889	0.831988
Com_81_neg	Cer(d38:2)	Cer(d38:2)	M+HCOO	Cer	38	2	C39 H74 N1 O5	13.1552	636.557	60830.1	64171.5	64241.4	55485.6	55561.8	49048.6	49656.5	45225.5	55937.7	51133.4	47880.2	42805.9	1.19375	0.255505	0.0120634	0.861111	1.8383
Com_820_neg	PG(18:1/22:4)	PG(40:5)	M-H	PG	40	5	C46 H80 O10 P1	10.4506	823.549	89523.9	71216.3	70126.8	66136.6	84628.7	56806.5	66089.2	60135.5	75312.3	43665.7	73015.3	76888.2	1.10967	0.150135	0.342986	0.611111	0.86344
Com_821_neg	PG(18:1/22:5)	PG(40:6)	M-H	PG	40	6	C46 H78 O10 P1	10.0127	821.534	135714	109712	117196	103840	116328	119939	120823	117401	111535	106051	120180	102826	1.03523	0.0499488	0.491412	0.527778	0.632025
Com_822_neg	PG(18:1/22:6)	PG(40:7)	M-H	PG	40	7	C46 H76 O10 P1	9.5452	819.518	172572	91692.9	125032	81659.4	116643	117571	109432	127609	100887	75094.6	92633.4	101536	1.16136	0.215817	0.327389	0.638889	0.842566
Com_823_neg	PG(19:0/19:2)	PG(38:2)	M-H	PG	38	2	C44 H82 O10 P1	12.8191	801.565	2066.95	4888.28	1289.91	2642.83	1486.88	54.6075	1495.27	2111.75	12.4295	2003.21	1471.35	1815.16	1.39513	0.480399	0.690123	0.583333	0.34973
Com_825_neg	PI(14:0/18:1)	PI(32:1)	M-H	PI	32	1	C41 H76 O13 P1	10.2645	807.503	48742	53127.9	26412.7	58258.6	57753.8	59860.9	59890.4	48151.6	54078.7	65360.3	86452.8	59829.8	0.813765	-0.297315	0.174334	0.75	1.11846
Com_826_neg	PI(14:0/20:4)	PI(34:4)	M-H	PI	34	4	C43 H74 O13 P1	8.86376	829.487	31862.2	24201.2	26866.4	26230.7	27578.3	27085.3	29798.6	26188.5	24623.3	26729.4	24709	28358.4	1.0213	0.0304086	0.684864	0.583333	0.346979
Com_827_neg	PI(16:0/16:1)	PI(32:1)	M-H	PI	32	1	C41 H76 O13 P1	10.4245	807.503	40035.6	38529.6	36947.9	41619	32569.3	45135.9	50631.5	40494.9	44964.1	43480.2	42013.9	42677.3	0.888653	-0.170308	0.0576858	0.833333	1.49141
Com_828_neg	PI(16:0/18:1)	PI(34:1)	M-H	PI	34	1	C43 H80 O13 P1	10.968	835.534	4.01166e+06	3.18371e+06	3.70579e+06	3.20881e+06	3.71177e+06	4.13653e+06	3.89605e+06	3.91712e+06	3.10384e+06	4.59665e+06	3.83336e+06	3.89775e+06	0.944654	-0.0821423	0.433805	0.611111	0.673103
Com_829_neg	PI(16:0/20:3)	PI(36:3)	M-H	PI	36	3	C45 H80 O13 P1	10.7986	859.534	422782	407787	433794	435507	431830	479632	395718	424570	397577	436855	345829	376154	1.09872	0.135825	0.0450889	0.805556	1.58694
Com_830_neg	PI(16:0/20:4)	PI(36:4)	M-H	PI	36	4	C45 H78 O13 P1	9.97316	857.519	3.44915e+06	2.92362e+06	3.07681e+06	2.8734e+06	3.13232e+06	2.85263e+06	2.80806e+06	2.61081e+06	2.6648e+06	2.8904e+06	2.66899e+06	2.69954e+06	1.12026	0.16383	0.0104009	0.944444	1.92395
Com_831_neg	PI(16:0/22:1)	PI(38:1)	M-H	PI	38	1	C47 H88 O13 P1	13.3016	891.597	20695.6	15488.6	23265.4	16695.9	20821.5	24293.6	38491.3	33304.2	22942.7	28080.8	29917.1	31768.7	0.657222	-0.605547	0.00209572	0.944444	2.08671
Com_832_neg	PI(16:1/18:1)	PI(34:2)	M-H	PI	34	2	C43 H78 O13 P1	10.0514	833.519	755297	623568	654146	638335	669364	662383	970973	886907	867626	765250	964327	824517	0.758219	-0.399314	0.000203827	1	2.3233
Com_833_neg	PI(17:0/18:1)	PI(35:1)	M-H	PI	35	1	C44 H82 O13 P1	11.6544	849.55	363264	338370	364921	342536	358091	344645	458945	359153	395535	403229	439020	447718	0.843517	-0.245512	0.00549386	0.944444	2.09697
Com_834_neg	PI(17:0/20:3)	PI(37:3)	M-H	PI	37	3	C46 H82 O13 P1	11.4353	873.55	429672	386215	403092	417542	406249	452968	401330	396211	343477	428688	326890	377161	1.09763	0.134388	0.0780744	0.833333	1.44032
Com_835_neg	PI(17:0/20:4)	PI(37:4)	M-H	PI	37	4	C46 H80 O13 P1	10.5655	871.534	1.78635e+06	1.55715e+06	1.65195e+06	1.45145e+06	1.72477e+06	1.58939e+06	1.54318e+06	1.46058e+06	1.39642e+06	1.41112e+06	1.3474e+06	1.52171e+06	1.12449	0.169276	0.0123604	0.916667	1.85067
Com_836_neg	PI(17:0/22:4)	PI(39:4)	M-H	PI	39	4	C48 H84 O13 P1	11.4178	899.566	83114.7	59376	63360.8	69562.9	67326.2	70556.2	68649.8	57522.9	63804.4	59133.4	65168.7	69856.2	1.07591	0.105563	0.246529	0.694444	0.992045
Com_837_neg	PI(17:1/18:1)	PI(35:2)	M-H	PI	35	2	C44 H80 O13 P1	10.4934	847.534	77901.4	85249.8	96540.9	99576.7	108460	104075	119584	99575.4	107759	115314	130829	126077	0.817868	-0.29006	0.0122131	0.888889	1.83691
Com_83_neg	Cer(d40:1)	Cer(d40:1)	M+HCOO	Cer	40	1	C41 H80 N1 O5	14.7579	666.604	23617.7	20118	32902.9	18173.6	17573.6	19565.2	26157.1	24270.3	26873.7	20969.6	20786.4	19411.1	0.952934	-0.0695517	0.570549	0.694444	0.514129
Com_840_neg	PI(18:0/18:2)	PI(36:2)	M-H	PI	36	2	C45 H82 O13 P1	11.3234	861.55	1.22765e+06	1.07815e+06	1.23667e+06	1.01622e+06	1.05941e+06	1.26236e+06	1.36213e+06	1.34337e+06	687849	1.36267e+06	912430	778398	1.06726	0.0939109	0.478088	0.5	0.641316
Com_841_neg	PI(18:0/18:3)	PI(36:3)	M-H	PI	36	3	C45 H80 O13 P1	10.9686	859.534	130911	113708	132492	117654	133853	154375	137248	137373	126035	130712	119804	139272	0.990573	-0.0136654	0.803719	0.583333	0.233435
Com_842_neg	PI(18:0/19:2)	PI(37:2)	M-H	PI	37	2	C46 H84 O13 P1	12.1192	875.566	60214.1	53689.5	51051	64436.3	65792.5	65014.7	56918.3	63449.7	76641.4	60818.2	49722.6	55113	0.993203	-0.00984003	0.975727	0.555556	0.221003
Com_843_neg	PI(18:0/20:2)	PI(38:2)	M-H	PI	38	2	C47 H86 O13 P1	12.6934	889.581	254908	240716	244162	249845	287046	294702	270950	299158	259772	298270	208219	255942	0.986855	-0.0190893	0.889911	0.666667	0.424306
Com_844_neg	PI(18:0/20:3)	PI(38:3)	M-H	PI	38	3	C47 H84 O13 P1	11.6481	887.566	2.80591e+06	2.03448e+06	2.05012e+06	2.2004e+06	2.36896e+06	2.55209e+06	2.14088e+06	2.15833e+06	1.99647e+06	2.22357e+06	1.96728e+06	2.48241e+06	1.08042	0.111598	0.269121	0.694444	0.92059
Com_845_neg	PI(18:0/20:4)	PI(38:4)	M-H	PI	38	4	C47 H82 O13 P1	11.1661	885.55	4.05548e+07	4.26273e+07	4.01435e+07	4.08468e+07	4.2323e+07	4.34141e+07	3.91174e+07	3.69127e+07	4.23161e+07	4.13086e+07	3.835e+07	3.95987e+07	1.05179	0.0728495	0.0638245	0.833333	1.47003
Com_847_neg	PI(18:0/22:2)	PI(40:2)	M-H	PI	40	2	C49 H90 O13 P1	13.4941	917.612	21578.5	14350	23070	22580	19336.1	25564.4	29462	28221.7	28013.4	30098.1	25436.8	24405.1	0.763591	-0.389128	0.0168625	0.944444	1.86696
Com_848_neg	PI(18:0/22:3)	PI(40:3)	M-H	PI	40	3	C49 H88 O13 P1	12.8878	915.597	206622	186371	181848	194582	200153	217746	216713	195364	194136	219583	199941	212438	0.958929	-0.0605034	0.254267	0.666667	0.953062
Com_849_neg	PI(18:0/22:4)	PI(40:4)	M-H	PI	40	4	C49 H86 O13 P1	11.9967	913.581	940418	740404	710089	862925	865587	889405	886267	758973	851654	781225	839911	862094	1.00576	0.00829171	0.966161	0.611111	0.1128
Com_84_neg	Cer(d40:2)	Cer(d40:2)	M+HCOO	Cer	40	2	C41 H78 N1 O5	13.7716	664.589	38282.4	35576	37957.8	30204.2	29615.5	29698.2	31267.9	32850.2	31281	28188.8	34823.6	30434.6	1.06613	0.0923808	0.337652	0.583333	0.885153
Com_850_neg	PI(18:0/22:5)	PI(40:5)	M-H	PI	40	5	C49 H84 O13 P1	11.2199	911.566	358758	295423	299984	319373	360167	345514	330397	379448	333683	299944	316415	322630	0.998336	-0.00240273	0.963485	0.5	0.0928473
Com_851_neg	PI(18:0/22:6)	PI(40:6)	M-H	PI	40	6	C49 H82 O13 P1	10.8978	909.55	158410	135550	121373	130277	138315	140909	129376	109047	126152	119581	146928	124254	1.09201	0.126986	0.131193	0.777778	1.25631
Com_852_neg	PI(18:1/18:1)	PI(36:2)	M-H	PI	36	2	C45 H82 O13 P1	11.0531	861.55	3.04123e+07	2.43127e+07	2.84381e+07	2.23058e+07	2.44437e+07	3.04101e+07	3.6496e+07	3.17145e+07	2.93533e+07	3.40557e+07	3.07425e+07	3.02315e+07	0.832442	-0.264579	0.0170594	0.888889	1.80022
Com_853_neg	PI(18:1/18:2)	PI(36:3)	M-H	PI	36	3	C45 H80 O13 P1	10.1831	859.534	914978	770978	795339	755283	754951	795925	943363	860058	935133	843750	925002	834428	0.896236	-0.15805	0.0149544	0.916667	1.81068
Com_855_neg	PI(18:1/19:1)	PI(37:2)	M-H	PI	37	2	C46 H84 O13 P1	11.6272	875.566	85607.4	64814.9	75348.5	64574.5	80247	85271.9	85980.3	65353.1	88411.7	78556.1	75351.7	68470.4	0.986456	-0.0196735	0.845606	0.388889	0.221263
Com_856_neg	PI(18:1/19:3)	PI(37:4)	M-H	PI	37	4	C46 H80 O13 P1	10.3189	871.534	97680.6	90128.1	95877.8	96753.2	98585.5	92022.7	92310.4	90174.1	91608.3	102776	83642.6	77968.6	1.06048	0.084719	0.179607	0.722222	1.14922
Com_857_neg	PI(18:1/20:1)	PI(38:2)	M-H	PI	38	2	C47 H86 O13 P1	12.1905	889.581	794860	530351	572266	519123	551042	539571	714150	654047	694347	666718	663959	681360	0.860755	-0.216326	0.0563726	0.833333	1.60228
Com_859_neg	PI(18:1/20:3)	PI(38:4)	M-H	PI	38	4	C47 H82 O13 P1	10.8799	885.55	3.1545e+06	3.13643e+06	4.11581e+06	3.13411e+06	2.99835e+06	3.48518e+06	4.02452e+06	3.65097e+06	3.22397e+06	3.67225e+06	3.00692e+06	2.93558e+06	0.976123	-0.0348656	0.74414	0.555556	0.293573
Com_85_neg	Cer(d41:2)	Cer(d41:2)	M+HCOO	Cer	41	2	C42 H80 N1 O5	14.1758	678.604	83036.5	66720.1	81538.5	71728.7	72243.5	89651.9	77904.6	81994.5	71266.1	78920.7	65902.2	73028.5	1.03542	0.0502117	0.57739	0.611111	0.485634
Com_860_neg	PI(18:1/20:4)	PI(38:5)	M-H	PI	38	5	C47 H80 O13 P1	10.0436	883.534	2.58671e+07	2.24623e+07	2.40986e+07	2.15633e+07	2.23693e+07	2.23735e+07	2.24673e+07	2.22698e+07	2.30919e+07	2.10944e+07	2.21906e+07	2.06563e+07	1.05285	0.0742984	0.153423	0.722222	1.20503
Com_862_neg	PI(18:1/21:3)	PI(39:4)	M-H	PI	39	4	C48 H84 O13 P1	11.1688	899.566	96783.6	96293.9	108274	116175	86825.5	118200	99098.5	91828.3	103046	108337	96395.4	102044	1.03629	0.0514286	0.58943	0.555556	0.463104
Com_863_neg	PI(18:1/22:2)	PI(40:3)	M-H	PI	40	3	C49 H88 O13 P1	12.4507	915.597	68329.3	59206.8	75427.2	70072.7	68777.8	69561.5	81473.2	92383.1	67925.3	83479.4	74037.8	68767	0.878884	-0.186256	0.0629905	0.722222	1.49171
Com_864_neg	PI(18:1/22:3)	PI(40:4)	M-H	PI	40	4	C49 H86 O13 P1	11.7307	913.581	113850	127933	132557	127279	127639	129097	153306	124365	128875	115689	120355	107613	1.01087	0.0155962	0.776037	0.638889	0.246473
Com_866_neg	PI(18:1/22:5)	PI(40:6)	M-H	PI	40	6	C49 H82 O13 P1	10.1029	909.55	381123	300077	320471	273276	321872	297874	328929	332427	351385	310670	354804	323014	0.946765	-0.0789224	0.278364	0.777778	0.952249
Com_867_neg	PI(18:1/22:6)	PI(40:7)	M-H	PI	40	7	C49 H80 O13 P1	10.1101	907.534	191625	185926	199372	166721	169151	183092	208357	185606	236173	200802	214708	184092	0.891154	-0.166253	0.0410531	0.833333	1.59234
Com_869_neg	PI(19:1/20:4)	PI(39:5)	M-H	PI	39	5	C48 H82 O13 P1	10.107	897.55	58655.1	52999.1	53130.6	62581.3	66109.2	67601.1	46285.6	47112.1	50758	45278.4	47782.8	56015.7	1.23136	0.300258	0.00384282	0.944444	2.02978
Com_870_neg	PI(20:1/20:4)	PI(40:5)	M-H	PI	40	5	C49 H84 O13 P1	11.1219	911.566	399822	337222	366517	295282	355301	392662	337238	354537	329682	314082	358731	326784	1.06222	0.087085	0.295626	0.722222	0.919188
Com_871_neg	PI(20:4/20:4)	PI(40:8)	M-H	PI	40	8	C49 H78 O13 P1	9.01995	905.519	31816	28238.1	26540.5	30020.7	28512.5	24418.9	23403.4	21779.5	18761.3	20247.3	17471.1	22919.6	1.36092	0.444584	0.00051875	1	2.23868
Com_874_neg	PS(17:0/18:1)	PS(35:1)	M-H	PS	35	1	C41 H79 N1 O9 P1	9.58477	760.55	22464.8	22696.1	23237.6	22632.4	22063	19930.6	24830.8	22364.8	20824.1	23274.8	20278.5	25793.1	0.968395	-0.0463323	0.527418	0.611111	0.548853
Com_875_neg	PS(17:0/22:4)	PS(39:4)	M-H	PS	39	4	C45 H79 N1 O10 P1	11.5663	824.545	87006	58193.9	74341.9	69172.6	72405.7	79534.1	85509.5	74985.8	68169.3	81668.8	86612	75054.5	0.93359	-0.0991396	0.307401	0.666667	0.856598
Com_876_neg	PS(18:0/18:0)	PS(36:0)	M-H	PS	36	0	C42 H81 N1 O10 P1	13.5604	790.56	89787.8	67524.7	79282.2	71164.5	74646.2	70806.4	74779.4	59360.1	81917.9	79864.9	84620.4	86087.1	0.971245	-0.0420934	0.717343	0.666667	0.425652
Com_879_neg	PS(18:0/18:4)	PS(36:4)	M-H	PS	36	4	C42 H73 N1 O10 P1	11.3652	782.498	132088	150056	132539	149279	165533	115569	156112	148086	160672	141365	145160	145901	0.941791	-0.0865213	0.277818	0.611111	0.928677
Com_87_neg	Cer(d42:5)	Cer(d42:5)	M+HCOO	Cer	42	5	C43 H76 N1 O5	12.9198	686.573	90917.6	84007.4	79269.1	75153.1	79242.1	79882.3	84667.3	81102.4	80567.8	79264.2	82914.2	78050.8	1.00392	0.00563742	0.935239	0.555556	0.250897
Com_882_neg	PS(18:0/20:4)	PS(38:4)	M-H	PS	38	4	C44 H77 N1 O10 P1	11.3547	810.529	2.18307e+06	1.87048e+06	2.02156e+06	1.68232e+06	1.86576e+06	1.72609e+06	1.91088e+06	1.93923e+06	1.70237e+06	1.75586e+06	1.85097e+06	1.81754e+06	1.03393	0.0481355	0.515855	0.583333	0.589813
Com_883_neg	PS(18:0/21:2)	PS(39:2)	M-H	PS	39	2	C45 H83 N1 O10 P1	13.207	828.576	63180.4	55731.6	66789.4	69894.2	70673.9	76518.1	80650	59088.3	60134.1	60345.1	64386	56330.1	1.05737	0.0804797	0.418014	0.666667	0.680584
Com_888_neg	PS(18:0/22:6)	PS(40:6)	M-H	PS	40	6	C46 H77 N1 O10 P1	11.0505	834.529	2.89251e+06	2.32975e+06	2.61965e+06	2.20783e+06	2.53797e+06	2.59142e+06	2.33194e+06	2.62716e+06	2.59002e+06	2.52e+06	2.63613e+06	2.731e+06	0.983343	-0.0242338	0.676262	0.611111	0.397575
Com_88_neg	Cer(d43:2)	Cer(d43:2)	M+HCOO	Cer	43	2	C44 H84 N1 O5	15.1009	706.635	65523	64580.6	64476.4	48056.9	59614.1	48095.4	52452.1	66082.7	47583.3	67180.1	50369.4	48804.4	1.05376	0.0755495	0.551437	0.5	0.52285
Com_890_neg	PS(18:0/24:5)	PS(42:5)	M-H	PS	42	5	C48 H83 N1 O10 P1	12.5512	864.576	99371.2	183234	214908	169933	99523.9	89177	77071.2	213352	153788	223749	142803	66905.8	0.975479	-0.035817	0.956157	0.472222	0.160096
Com_891_neg	PS(18:0/24:7)	PS(42:7)	M-H	PS	42	7	C48 H79 N1 O10 P1	12.1622	860.545	383209	436158	353065	348598	365899	284623	386082	366888	421101	331445	406830	390246	0.943091	-0.0845318	0.366894	0.694444	0.78864
Com_892_neg	PS(18:1/18:2)	PS(36:3)	M-H	PS	36	3	C42 H75 N1 O10 P1	10.6103	784.513	211071	215252	222679	182714	215604	216426	236824	221406	205611	224251	231146	195876	0.96094	-0.057482	0.359041	0.694444	0.767094
Com_893_neg	PS(18:1/19:1)	PS(37:2)	M-H	PS	37	2	C43 H79 N1 O10 P1	11.8011	800.545	192382	205560	171136	192095	200674	150892	202287	188104	154976	173542	140983	168940	1.08156	0.113111	0.289276	0.694444	0.896871
Com_895_neg	PS(18:1/20:3)	PS(38:4)	M-H	PS	38	4	C44 H77 N1 O10 P1	10.6606	810.529	205849	186875	194785	163924	190630	203085	194017	204991	193273	177495	186483	184848	1.00354	0.00510035	0.963648	0.611111	0.149883
Com_896_neg	PS(18:1/20:4)	PS(38:5)	M-H	PS	38	5	C44 H75 N1 O10 P1	11.2464	808.513	931678	1.1997e+06	1.05147e+06	1.0608e+06	1.15008e+06	902035	1.19684e+06	1.09798e+06	1.20578e+06	1.1006e+06	1.20117e+06	1.09351e+06	0.912975	-0.131352	0.100375	0.805556	1.35344
Com_897_neg	PS(18:1/21:1)	PS(39:2)	M-H	PS	39	2	C45 H83 N1 O10 P1	12.9824	828.576	232465	194967	210710	216773	226355	236238	222380	226733	198949	229376	186138	201880	1.04113	0.058154	0.384867	0.638889	0.776642
Com_8_neg	CL(17:1/18:1/18:1/18:1)	CL(71:4)	M-H	CL	71	4	C80 H147 O17 P2	16.7829	1442.01	67555.2	40418.1	53821.5	51007	58258.4	59932.8	59247.1	52281.2	61085.3	66127.6	66395.4	64563	0.895303	-0.159553	0.178502	0.722222	1.12038
Com_900_neg	PS(18:1/22:3)	PS(40:4)	M-H	PS	40	4	C46 H81 N1 O10 P1	13.628	838.56	504264	286928	297195	263735	397872	480713	301584	224011	384535	299692	249784	308165	1.26188	0.33557	0.154442	0.666667	1.17105
Com_902_neg	PS(18:1/22:6)	PS(40:7)	M-H	PS	40	7	C46 H75 N1 O10 P1	9.9297	832.513	262557	240448	260835	224229	301821	247094	285095	275615	290628	262108	286880	256093	0.927896	-0.107965	0.132917	0.75	1.23902
Com_903_neg	PS(18:1/23:1)	PS(41:2)	M-H	PS	41	2	C47 H87 N1 O10 P1	14.0083	856.607	45161.4	36258.7	50623.1	53937.5	57328.3	63208.5	48459.8	53676.7	40189.2	38954.5	43639.5	39783.2	1.15797	0.211596	0.184238	0.75	1.09539
Com_905_neg	PS(18:1/24:2)	PS(42:3)	M-H	PS	42	3	C48 H87 N1 O10 P1	13.5748	868.607	125902	119184	118440	116701	128705	153175	159921	168086	116085	130211	138362	92345	0.946704	-0.0790143	0.69919	0.611111	0.353805
Com_906_neg	PS(18:1/24:3)	PS(42:4)	M-H	PS	42	4	C48 H85 N1 O10 P1	12.8724	866.592	19999.5	31562.4	17488.1	43432.3	29575.1	21378	17616.3	25972.6	60534.7	36087.4	25610.1	25305.6	0.855115	-0.22581	0.579971	0.583333	0.498287
Com_907_neg	PS(20:0/18:1)	PS(38:1)	M-H	PS	38	1	C44 H83 N1 O10 P1	13.6342	816.576	1.20808e+06	1.0072e+06	1.14799e+06	956509	1.04157e+06	1.20463e+06	1.1133e+06	1.16967e+06	1.02885e+06	1.06286e+06	916890	974359	1.04789	0.0674811	0.415358	0.638889	0.684752
Com_908_neg	PS(20:0/22:4)	PS(42:4)	M-H	PS	42	4	C48 H85 N1 O10 P1	13.4087	866.592	100547	61130	85216.7	73964.5	99277.8	101806	100107	95471.9	90481.1	88572.2	102685	99200.5	0.905336	-0.143476	0.238884	0.611111	1.01045
Com_909_neg	PS(20:0/22:5)	PS(42:5)	M-H	PS	42	5	C48 H83 N1 O10 P1	12.6848	864.576	88121	61797.4	66950.7	103819	102339	81803.5	97031.5	109469	59078.9	80656	53983	87532.9	1.03502	0.049654	0.751388	0.583333	0.416554
Com_90_neg	Cer(d44:2)	Cer(d44:2)	M+HCOO	Cer	44	2	C45 H86 N1 O5	15.7935	720.651	26925.4	29658.2	27225.3	28082.6	28984.8	25437.3	27890	29360.6	26433	30873.6	20929.3	39145.7	0.952365	-0.0704139	0.719709	0.583333	0.395968
Com_911_neg	PS(20:1/22:6)	PS(42:7)	M-H	PS	42	7	C48 H79 N1 O10 P1	11.0354	860.545	302326	217394	281573	197469	270165	329273	278751	314537	260735	287601	261122	225528	0.98153	-0.0268958	0.76088	0.5	0.262902
Com_912_neg	PS(20:3/16:1)	PS(36:4)	M-H	PS	36	4	C42 H73 N1 O10 P1	11.0231	782.498	266541	299397	322163	369059	301575	331409	214573	198419	224382	133196	193409	275899	1.52446	0.608301	0.00466941	0.972222	2.08634
Com_913_neg	PS(20:3/20:3)	PS(40:6)	M-H	PS	40	6	C46 H77 N1 O10 P1	12.0406	834.529	98990.3	111361	98741.7	119555	119611	99106.3	105312	101920	117298	113389	99048.4	103057	1.01147	0.0164542	0.844357	0.472222	0.302907
Com_914_neg	PS(20:3/20:4)	PS(40:7)	M-H	PS	40	7	C46 H75 N1 O10 P1	11.3743	832.513	368136	511420	244056	375185	432621	307118	381914	422793	256497	339100	350097	345999	1.0678	0.094641	0.703319	0.583333	0.36553
Com_915_neg	PS(20:3/22:5)	PS(42:8)	M-H	PS	42	8	C48 H77 N1 O10 P1	11.4205	858.529	244766	273026	264200	256832	254620	208812	277140	260932	270148	250509	281626	247973	0.945809	-0.0803789	0.225325	0.694444	1.017
Com_916_neg	PS(20:3/22:6)	PS(42:9)	M-H	PS	42	9	C48 H75 N1 O10 P1	11.041	856.513	226660	286355	251027	251241	257456	244479	241255	205920	281573	218070	286638	272601	1.00741	0.0106526	0.846932	0.472222	0.350642
Com_917_neg	PS(20:4/18:1)	PS(38:5)	M-H	PS	38	5	C44 H75 N1 O10 P1	10.0802	808.513	15097.4	3384.44	4574.14	13578.1	14565.7	11825.4	10527.6	5645.43	6303.34	7319.81	10504.4	3256.72	1.44695	0.533013	0.387179	0.722222	0.727652
Com_918_neg	PS(20:4/22:6)	PS(42:10)	M-H	PS	42	10	C48 H73 N1 O10 P1	9.97269	854.498	42396.7	43440.5	41145.9	39093.3	40563.5	38562.2	44896.9	41506.5	46072	41062.4	42495.5	42736	0.94757	-0.0776963	0.0671947	0.805556	1.44377
Com_91_neg	Cer(m41:2)	Cer(m41:2)	M-H	Cer	41	2	C41 H78 N1 O2	14.9015	616.604	16259.4	19091	20232.2	11341.7	15769.5	12225.7	12785.3	16770.6	12980	19082.5	11928.3	12066.1	1.1087	0.148876	0.449731	0.611111	0.645254
Com_920_neg	PS(22:1/20:4)	PS(42:5)	M-H	PS	42	5	C48 H83 N1 O10 P1	13.5125	864.576	698798	768315	872946	793918	761407	645794	802506	804679	808780	782685	697774	751101	0.977118	-0.0333957	0.60354	0.611111	0.460257
Com_921_neg	PS(22:1/22:4)	PS(44:5)	M-H	PS	44	5	C50 H87 N1 O10 P1	13.3247	892.607	113833	99209.3	113749	70639.3	106585	115672	136893	130851	24794.3	112329	122040	111450	0.970754	-0.0428228	0.775449	0.666667	0.25195
Com_923_neg	PS(22:4/20:4)	PS(42:8)	M-H	PS	42	8	C48 H77 N1 O10 P1	11.5958	858.529	186448	167894	195285	169288	179726	154229	187688	182625	218527	175906	189528	188826	0.921067	-0.118622	0.100858	0.777778	1.32068
Com_924_neg	PS(22:5/18:1)	PS(40:6)	M-H	PS	40	6	C46 H77 N1 O10 P1	11.8372	834.529	28206.6	32388.3	25056.4	37226.8	40286.1	33406.6	26965.6	23968.5	26194.9	23383.3	17406.2	26457.5	1.36152	0.445217	0.0106943	0.916667	1.85688
Com_925_neg	PS(24:0/18:2)	PS(42:2)	M-H	PS	42	2	C48 H89 N1 O10 P1	15.0142	870.623	6464.81	7643.43	6657.27	3933.66	6861.4	4276.4	4508.21	11377	4698.7	3962.46	7859.7	4276.57	0.976947	-0.0336474	0.894731	0.472222	0.131848
Com_926_neg	PS(24:1/20:4)	PS(44:5)	M-H	PS	44	5	C50 H87 N1 O10 P1	14.3364	892.607	163367	141826	146726	155554	159595	161106	156101	140404	140100	149279	130512	135824	1.08912	0.123169	0.0346785	0.861111	1.61394
Com_929_neg	SM(d32:1)	SM(d32:1)	M+HCOO	SM	32	1	C38 H76 N2 O8 P1	9.24257	719.534	1.99996e+06	1.774e+06	1.92975e+06	1.77669e+06	2.00659e+06	2.10372e+06	1.98885e+06	1.96819e+06	1.83567e+06	2.12928e+06	1.92759e+06	1.89273e+06	0.987089	-0.0187479	0.700982	0.5	0.360605
Com_946_neg	SM(d38:7)	SM(d38:7)	M+HCOO	SM	38	7	C44 H76 N2 O8 P1	10.9877	791.534	58956.6	46359.7	33064.1	41392.4	43564.4	49183.3	55666.5	43790.7	48967.8	49530.1	41746.6	45237	0.956418	-0.0642872	0.553001	0.611111	0.507576
Com_948_neg	SM(d40:1)	SM(d40:1)	M+HCOO	SM	40	1	C46 H92 N2 O8 P1	14.2342	831.66	2.80705e+06	2.84948e+06	2.81044e+06	2.76103e+06	2.73447e+06	3.03403e+06	2.66469e+06	2.98464e+06	2.92005e+06	2.93572e+06	2.35841e+06	2.8231e+06	1.01857	0.0265466	0.609864	0.527778	0.519878
Com_95_neg	CerPE(d36:2)	CerPE(d36:2)	M-H	CerPE	36	2	C38 H74 N2 O6 P1	10.9724	685.529	109643	85197	98857.8	77440.5	73014.5	105939	93586.7	105098	91766	111350	111767	106084	0.887744	-0.171784	0.140387	0.75	1.22093
Com_96_neg	CerPE(d38:0)	CerPE(d38:0)	M-H	CerPE	38	0	C40 H82 N2 O6 P1	12.3448	717.592	146629	182503	198476	140833	159070	166648	181475	204015	187189	170267	165731	168786	0.922684	-0.116091	0.207812	0.722222	1.04424
Com_971_neg	cPA(18:0)	cPA(18:0)	M-H	cPA	18	0	C21 H40 O6 P1	12.4322	419.257	181920	165505	153827	167568	178203	175428	165068	173319	156510	132996	158802	164954	1.0744	0.10353	0.137685	0.805556	1.21487
Com_972_neg	cPA(18:1)	cPA(18:1)	M-H	cPA	18	1	C21 H38 O6 P1	11.2307	417.241	49745.9	51702	43133	44937.7	65512.3	63970.5	57144.9	52283.8	58620.5	59179	59979.6	50277.3	0.945231	-0.0812612	0.41687	0.638889	0.700437
Com_98_neg	CerPE(d42:2)	CerPE(d42:2)	M-H	CerPE	42	2	C44 H86 N2 O6 P1	13.4695	769.623	370097	375156	375261	359240	320813	370327	392625	386143	405053	388084	376370	370653	0.936163	-0.0951679	0.0441016	0.944444	1.5971
Com_99_neg	CerPE(d42:3)	CerPE(d42:3)	M-H	CerPE	42	3	C44 H84 N2 O6 P1	13.4141	767.607	115833	112267	111162	103730	100969	113227	114844	113664	116162	112169	114987	113506	0.958935	-0.0604957	0.11016	0.805556	1.37042
Com_9_neg	CL(18:0/18:1)	CL(36:1)	M-H	CL	36	1	C45 H85 O15 P2	9.01006	927.537	236925	190706	199111	165412	162851	209514	224152	189176	110401	228628	125818	199204	1.08088	0.112209	0.468601	0.555556	0.635382

## Sheet: supplementary Table S4E and S4F
supplementary table 4E
Compound_ID	Name	Other_name(Kegg_name)	LipidGroup	AdductIon	Class	Chain_length	Unsaturated_keys	Formula	RT [min]	m/z	Kegg_ID	KEGG_pathway	HMDB_ID	Lipidmaps_ID	SuperClass(HMDB)	Class(HMDB)	SubClass(HMDB)	CATEGORY(Lipidmaps)	MAIN_CLASS(Lipidmaps)	SUB_CLASS(Lipidmaps)	FC	log2FC	Pvalue	ROC	VIP	Up.Down	neg_OE1	neg_OE2	neg_OE3	neg_OE4	neg_OE5	neg_OE6	neg_NC1	neg_NC2	neg_NC3	neg_NC4	neg_NC5	neg_NC6
Com_832_neg	PI(16:1/18:1)	1-Phosphatidyl-D-myo-inositol; 1-Phosphatidyl-1D-myo-inositol; 1-Phosphatidyl-myo-inositol; Phosphatidyl-1D-myo-inositol; (3-Phosphatidyl)-1-D-inositol; 1,2-Diacyl-sn-glycero-3-phosphoinositol; Phosphatidylinositol	PI(34:2)	M-H	PI	34	2	C43 H78 O13 P1	10.0514	833.519	cpd:C01194	map00562 Inositol phosphate metabolism;map00563 Glycosylphosphatidylinositol (GPI)-anchor biosynthesis;map00564 Glycerophospholipid metabolism;map01100 Metabolic pathways;map04070 Phosphatidylinositol signaling system;map04136 Autophagy - other;map04140 Autophagy - animal;map05152 Tuberculosis	HMDB0009801	--	Lipids and lipid-like molecules	Glycerophospholipids	Glycerophosphoinositols	--	--	--	0.758219	-0.399314	0.000203827	1	2.3233	down	755297	623568	654146	638335	669364	662383	970973	886907	867626	765250	964327	824517
Com_871_neg	PI(20:4/20:4)	1-Phosphatidyl-D-myo-inositol; 1-Phosphatidyl-1D-myo-inositol; 1-Phosphatidyl-myo-inositol; Phosphatidyl-1D-myo-inositol; (3-Phosphatidyl)-1-D-inositol; 1,2-Diacyl-sn-glycero-3-phosphoinositol; Phosphatidylinositol	PI(40:8)	M-H	PI	40	8	C49 H78 O13 P1	9.01995	905.519	cpd:C01194	map00562 Inositol phosphate metabolism;map00563 Glycosylphosphatidylinositol (GPI)-anchor biosynthesis;map00564 Glycerophospholipid metabolism;map01100 Metabolic pathways;map04070 Phosphatidylinositol signaling system;map04136 Autophagy - other;map04140 Autophagy - animal;map05152 Tuberculosis	--	LMGP06010827	--	--	--	Glycerophospholipids [GP]	Glycerophosphoinositols [GP06]	Diacylglycerophosphoinositols [GP0601]	1.36092	0.444584	0.00051875	1	2.23868	up	31816	28238.1	26540.5	30020.7	28512.5	24418.9	23403.4	21779.5	18761.3	20247.3	17471.1	22919.6
Com_32_neg	CL(63:6COOH/18:0)	Cardiolipin; Diphosphatidylglycerol; 1',3'-Bis(1,2-diacyl-sn-glycero-3-phospho)-sn-glycerol	CL(81:6COOH)	M-H	CL	81	6	C90 H161 O19 P2	12.2952	1608.11	cpd:C05980	map00564 Glycerophospholipid metabolism;map01100 Metabolic pathways	--	--	--	--	--	--	--	--	0.736844	-0.440569	0.00103823	1	2.20976	down	34231.1	28071.1	37258	39061.7	35318.2	29430.9	49487	41517.8	43760.5	47057.3	51077.4	43102.8
Com_812_neg	PG(18:0/17:1)	Phosphatidylglycerol; 3-(3-sn-Phosphatidyl)glycerol; 3(3-Phosphatidyl-)glycerol; PtdGro	PG(35:1)	M-H	PG	35	1	C41 H78 O10 P1	12.1036	761.534	cpd:C00344	map00564 Glycerophospholipid metabolism;map01100 Metabolic pathways	--	--	--	--	--	--	--	--	0.547459	-0.869178	0.00182739	0.972222	2.10845	down	21192.9	22020.4	15752.2	12429.2	15088.9	19258.8	36645.2	30642.9	29138.6	27707.3	21874.4	47143.1
Com_831_neg	PI(16:0/22:1)	1-Phosphatidyl-D-myo-inositol; 1-Phosphatidyl-1D-myo-inositol; 1-Phosphatidyl-myo-inositol; Phosphatidyl-1D-myo-inositol; (3-Phosphatidyl)-1-D-inositol; 1,2-Diacyl-sn-glycero-3-phosphoinositol; Phosphatidylinositol	PI(38:1)	M-H	PI	38	1	C47 H88 O13 P1	13.3016	891.597	cpd:C01194	map00562 Inositol phosphate metabolism;map00563 Glycosylphosphatidylinositol (GPI)-anchor biosynthesis;map00564 Glycerophospholipid metabolism;map01100 Metabolic pathways;map04070 Phosphatidylinositol signaling system;map04136 Autophagy - other;map04140 Autophagy - animal;map05152 Tuberculosis	--	--	--	--	--	--	--	--	0.657222	-0.605547	0.00209572	0.944444	2.08671	down	20695.6	15488.6	23265.4	16695.9	20821.5	24293.6	38491.3	33304.2	22942.7	28080.8	29917.1	31768.7
Com_195_neg	LPC(18:0)	1-Acyl-sn-glycero-3-phosphocholine; 1-Acyl-sn-glycerol-3-phosphocholine; alpha-Acylglycerophosphocholine; 2-Lysolecithin; 2-Lysophosphatidylcholine; 1-Acylglycerophosphocholine	LPC(18:0)	M+HCOO	LPC	18	0	C27 H55 N1 O9 P1	4.55036	568.362	cpd:C04230	map00564 Glycerophospholipid metabolism;map05231 Choline metabolism in cancer	HMDB0011149	LMGP01050076	Lipids and lipid-like molecules	Glycerophospholipids	Glycerophosphocholines	Glycerophospholipids [GP]	Glycerophosphocholines [GP01]	Monoacylglycerophosphocholines [GP0105]	0.757379	-0.400914	0.00323871	1	2.05319	down	1.11706e+06	911433	1.14551e+06	842716	842126	1.05116e+06	1.17152e+06	1.22281e+06	1.489e+06	1.2612e+06	1.46893e+06	1.18979e+06
Com_100_neg	CerPE(d44:2)	Ceramide phosphoethanolamine	CerPE(d44:2)	M-H	CerPE	44	2	C46 H90 N2 O6 P1	13.7657	797.654	cpd:C06062	map00600 Sphingolipid metabolism	--	--	--	--	--	--	--	--	0.81192	-0.300591	0.00353165	0.944444	2.03977	down	99171.4	91862.2	91101.8	87043.1	84559.8	105265	121752	131275	115338	114706	96935.5	108491
Com_869_neg	PI(19:1/20:4)	1-Phosphatidyl-D-myo-inositol; 1-Phosphatidyl-1D-myo-inositol; 1-Phosphatidyl-myo-inositol; Phosphatidyl-1D-myo-inositol; (3-Phosphatidyl)-1-D-inositol; 1,2-Diacyl-sn-glycero-3-phosphoinositol; Phosphatidylinositol	PI(39:5)	M-H	PI	39	5	C48 H82 O13 P1	10.107	897.55	cpd:C01194	map00562 Inositol phosphate metabolism;map00563 Glycosylphosphatidylinositol (GPI)-anchor biosynthesis;map00564 Glycerophospholipid metabolism;map01100 Metabolic pathways;map04070 Phosphatidylinositol signaling system;map04136 Autophagy - other;map04140 Autophagy - animal;map05152 Tuberculosis	--	--	--	--	--	--	--	--	1.23136	0.300258	0.00384282	0.944444	2.02978	up	58655.1	52999.1	53130.6	62581.3	66109.2	67601.1	46285.6	47112.1	50758	45278.4	47782.8	56015.7
Com_371_neg	PC(16:1/19:3COOH)	Phosphatidylcholine; Lecithin; Phosphatidyl-N-trimethylethanolamine; 1,2-Diacyl-sn-glycero-3-phosphocholine; Choline phosphatide; 3-sn-Phosphatidylcholine	PC(35:4COOH)	M-CH3	PC	35	4	C42 H73 N1 O10 P1	11.5137	782.498	cpd:C00157	map00564 Glycerophospholipid metabolism;map00590 Arachidonic acid metabolism;map00591 Linoleic acid metabolism;map00592 alpha-Linolenic acid metabolism;map01100 Metabolic pathways;map04723 Retrograde endocannabinoid signaling;map05231 Choline metabolism in cancer	--	--	--	--	--	--	--	--	1.53242	0.615813	0.0042838	0.972222	2.07384	up	237337	289347	388745	296500	440520	333520	196382	183942	255237	222251	214968	223187
Com_912_neg	PS(20:3/16:1)	Phosphatidylserine; Phosphatidyl-L-serine; 1,2-Diacyl-sn-glycerol 3-phospho-L-serine; 3-O-sn-Phosphatidyl-L-serine; O3-Phosphatidyl-L-serine; L-1-Phosphatidylserine	PS(36:4)	M-H	PS	36	4	C42 H73 N1 O10 P1	11.0231	782.498	cpd:C02737	map00260 Glycine, serine and threonine metabolism;map00564 Glycerophospholipid metabolism;map01100 Metabolic pathways;map05140 Leishmaniasis;map05146 Amoebiasis;map05322 Systemic lupus erythematosus	HMDB0112597	--	Lipids and lipid-like molecules	Glycerophospholipids	Glycerophosphoserines	--	--	--	1.52446	0.608301	0.00466941	0.972222	2.08634	up	266541	299397	322163	369059	301575	331409	214573	198419	224382	133196	193409	275899
Com_53_neg	Cer(d18:1/22:1)	N-Acylsphingosine; Ceramide; N-Acylsphing-4-enine; (4E)-Sphing-4-enine ceramide	Cer(d40:2)	M+HCOO	Cer	40	2	C41 H78 N1 O5	14.1413	664.589	cpd:C00195	map00600 Sphingolipid metabolism;map01100 Metabolic pathways;map04071 Sphingolipid signaling pathway;map04217 Necroptosis;map04722 Neurotrophin signaling pathway;map04920 Adipocytokine signaling pathway;map04931 Insulin resistance;map04933 AGE-RAGE signaling pathway in diabetic complications;map05140 Leishmaniasis	--	--	--	--	--	--	--	--	1.28405	0.360702	0.00823608	0.916667	1.89625	up	1.15113e+06	1.17242e+06	1.34679e+06	920862	1.07303e+06	1.05286e+06	982871	989651	823575	950743	722355	761978
Com_539_neg	PC(24:4/19:1COOH)	Phosphatidylcholine; Lecithin; Phosphatidyl-N-trimethylethanolamine; 1,2-Diacyl-sn-glycero-3-phosphocholine; Choline phosphatide; 3-sn-Phosphatidylcholine	PC(43:5COOH)	M-CH3	PC	43	5	C50 H87 N1 O10 P1	14.3286	892.607	cpd:C00157	map00564 Glycerophospholipid metabolism;map00590 Arachidonic acid metabolism;map00591 Linoleic acid metabolism;map00592 alpha-Linolenic acid metabolism;map01100 Metabolic pathways;map04723 Retrograde endocannabinoid signaling;map05231 Choline metabolism in cancer	--	--	--	--	--	--	--	--	1.25994	0.333351	0.00969789	0.944444	1.98798	up	161618	142064	159536	146294	159364	161042	148248	135135	125302	122740	96985.7	109657
Com_924_neg	PS(22:5/18:1)	Phosphatidylserine; Phosphatidyl-L-serine; 1,2-Diacyl-sn-glycerol 3-phospho-L-serine; 3-O-sn-Phosphatidyl-L-serine; O3-Phosphatidyl-L-serine; L-1-Phosphatidylserine	PS(40:6)	M-H	PS	40	6	C46 H77 N1 O10 P1	11.8372	834.529	cpd:C02737	map00260 Glycine, serine and threonine metabolism;map00564 Glycerophospholipid metabolism;map01100 Metabolic pathways;map05140 Leishmaniasis;map05146 Amoebiasis;map05322 Systemic lupus erythematosus	HMDB0112846	--	Lipids and lipid-like molecules	Glycerophospholipids	Glycerophosphoserines	--	--	--	1.36152	0.445217	0.0106943	0.916667	1.85688	up	28206.6	32388.3	25056.4	37226.8	40286.1	33406.6	26965.6	23968.5	26194.9	23383.3	17406.2	26457.5
Com_594_neg	PE(16:1/16:1)	Phosphatidylethanolamine; (3-Phosphatidyl)ethanolamine; (3-Phosphatidyl)-ethanolamine; Cephalin; O-(1-beta-Acyl-2-acyl-sn-glycero-3-phospho)ethanolamine; 1-Acyl-2-acyl-sn-glycero-3-phosphoethanolamine; L-1-Phosphatidylethanolamine	PE(32:2)	M-H	PE	32	2	C37 H69 N1 O8 P1	9.9481	686.477	cpd:C00350	map00563 Glycosylphosphatidylinositol (GPI)-anchor biosynthesis;map00564 Glycerophospholipid metabolism;map01100 Metabolic pathways;map04136 Autophagy - other;map04140 Autophagy - animal;map04723 Retrograde endocannabinoid signaling;map05167 Kaposi's sarcoma-associated herpesvirus infection	HMDB0011339	LMGP02010356	Lipids and lipid-like molecules	Glycerophospholipids	Glycerophosphoethanolamines	Glycerophospholipids [GP]	Glycerophosphoethanolamines [GP02]	Diacylglycerophosphoethanolamines [GP0201]	1.3611	0.444773	0.0110708	0.916667	1.8892	up	52240.9	44799.5	48760.8	55957	59432.7	62961.2	40325.1	40683.3	54968.2	30947.2	38964.5	32266.3
Com_837_neg	PI(17:1/18:1)	1-Phosphatidyl-D-myo-inositol; 1-Phosphatidyl-1D-myo-inositol; 1-Phosphatidyl-myo-inositol; Phosphatidyl-1D-myo-inositol; (3-Phosphatidyl)-1-D-inositol; 1,2-Diacyl-sn-glycero-3-phosphoinositol; Phosphatidylinositol	PI(35:2)	M-H	PI	35	2	C44 H80 O13 P1	10.4934	847.534	cpd:C01194	map00562 Inositol phosphate metabolism;map00563 Glycosylphosphatidylinositol (GPI)-anchor biosynthesis;map00564 Glycerophospholipid metabolism;map01100 Metabolic pathways;map04070 Phosphatidylinositol signaling system;map04136 Autophagy - other;map04140 Autophagy - animal;map05152 Tuberculosis	--	--	--	--	--	--	--	--	0.817868	-0.29006	0.0122131	0.888889	1.83691	down	77901.4	85249.8	96540.9	99576.7	108460	104075	119584	99575.4	107759	115314	130829	126077
Com_66_neg	Cer(d18:2/22:1)	N-Acylsphingosine; Ceramide; N-Acylsphing-4-enine; (4E)-Sphing-4-enine ceramide	Cer(d40:3)	M+HCOO	Cer	40	3	C41 H76 N1 O5	13.2856	662.573	cpd:C00195	map00600 Sphingolipid metabolism;map01100 Metabolic pathways;map04071 Sphingolipid signaling pathway;map04217 Necroptosis;map04722 Neurotrophin signaling pathway;map04920 Adipocytokine signaling pathway;map04931 Insulin resistance;map04933 AGE-RAGE signaling pathway in diabetic complications;map05140 Leishmaniasis	--	--	--	--	--	--	--	--	1.23715	0.307016	0.0138683	0.916667	1.82116	up	253877	254335	263648	191403	222029	213225	201437	212509	188851	149344	185979	192317
Com_235_neg	LPI(18:0)	--	LPI(18:0)	M-H	LPI	18	0	C27 H52 O12 P1	3.64197	599.32	--	--	HMDB0240261	LMGP06050004	Lipids and lipid-like molecules	Glycerophospholipids	Glycerophosphoinositols	Glycerophospholipids [GP]	Glycerophosphoinositols [GP06]	Monoacylglycerophosphoinositols [GP0605]	1.48377	0.569265	0.0148475	0.888889	1.79493	up	1.29098e+06	814410	691545	1.23258e+06	1.04196e+06	901309	729341	786110	731378	583262	451781	743545
Com_110_neg	FA(18:1)	Fatty acid	FA(18:1)	M-H	FA	18	1	C18 H33 O2	6.79258	281.249	cpd:C00162	map00062 Fatty acid elongation;map00071 Fatty acid degradation;map00561 Glycerolipid metabolism;map04152 AMPK signaling pathway;map04911 Insulin secretion;map04920 Adipocytokine signaling pathway;map04923 Regulation of lipolysis in adipocytes;map04930 Type II diabetes mellitus;map04931 Insulin resistance;map04932 Non-alcoholic fatty liver disease (NAFLD);map04975 Fat digestion and absorption;map0…	--	--	--	--	--	--	--	--	0.81779	-0.290198	0.0161504	0.916667	1.80274	down	5.28126e+06	4.231e+06	5.75531e+06	4.08233e+06	4.50741e+06	5.3376e+06	7.02248e+06	6.14606e+06	5.40717e+06	5.67643e+06	5.58271e+06	5.86492e+06
Com_847_neg	PI(18:0/22:2)	1-Phosphatidyl-D-myo-inositol; 1-Phosphatidyl-1D-myo-inositol; 1-Phosphatidyl-myo-inositol; Phosphatidyl-1D-myo-inositol; (3-Phosphatidyl)-1-D-inositol; 1,2-Diacyl-sn-glycero-3-phosphoinositol; Phosphatidylinositol	PI(40:2)	M-H	PI	40	2	C49 H90 O13 P1	13.4941	917.612	cpd:C01194	map00562 Inositol phosphate metabolism;map00563 Glycosylphosphatidylinositol (GPI)-anchor biosynthesis;map00564 Glycerophospholipid metabolism;map01100 Metabolic pathways;map04070 Phosphatidylinositol signaling system;map04136 Autophagy - other;map04140 Autophagy - animal;map05152 Tuberculosis	--	--	--	--	--	--	--	--	0.763591	-0.389128	0.0168625	0.944444	1.86696	down	21578.5	14350	23070	22580	19336.1	25564.4	29462	28221.7	28013.4	30098.1	25436.8	24405.1
Com_852_neg	PI(18:1/18:1)	1-Phosphatidyl-D-myo-inositol; 1-Phosphatidyl-1D-myo-inositol; 1-Phosphatidyl-myo-inositol; Phosphatidyl-1D-myo-inositol; (3-Phosphatidyl)-1-D-inositol; 1,2-Diacyl-sn-glycero-3-phosphoinositol; Phosphatidylinositol	PI(36:2)	M-H	PI	36	2	C45 H82 O13 P1	11.0531	861.55	cpd:C01194	map00562 Inositol phosphate metabolism;map00563 Glycosylphosphatidylinositol (GPI)-anchor biosynthesis;map00564 Glycerophospholipid metabolism;map01100 Metabolic pathways;map04070 Phosphatidylinositol signaling system;map04136 Autophagy - other;map04140 Autophagy - animal;map05152 Tuberculosis	HMDB0009837	LMGP06010966	Lipids and lipid-like molecules	Glycerophospholipids	Glycerophosphoinositols	Glycerophospholipids [GP]	Glycerophosphoinositols [GP06]	Diacylglycerophosphoinositols [GP0601]	0.832442	-0.264579	0.0170594	0.888889	1.80022	down	3.04123e+07	2.43127e+07	2.84381e+07	2.23058e+07	2.44437e+07	3.04101e+07	3.6496e+07	3.17145e+07	2.93533e+07	3.40557e+07	3.07425e+07	3.02315e+07
Com_233_neg	LPI(16:0)	--	LPI(16:0)	M-H	LPI	16	0	C25 H48 O12 P1	2.20164	571.289	--	--	HMDB0061695	LMGP06050002	Lipids and lipid-like molecules	Glycerophospholipids	Glycerophosphoinositols	Glycerophospholipids [GP]	Glycerophosphoinositols [GP06]	Monoacylglycerophosphoinositols [GP0605]	1.43802	0.52408	0.0180444	0.916667	1.76624	up	84237.9	59869.9	49197.6	77551.6	73213.4	63243.6	56258.5	58558.3	43556.3	42004.9	29854.5	53014.6
Com_196_neg	LPC(18:1)	1-Acyl-sn-glycero-3-phosphocholine; 1-Acyl-sn-glycerol-3-phosphocholine; alpha-Acylglycerophosphocholine; 2-Lysolecithin; 2-Lysophosphatidylcholine; 1-Acylglycerophosphocholine	LPC(18:1)	M+HCOO	LPC	18	1	C27 H53 N1 O9 P1	2.58559	566.346	cpd:C04230	map00564 Glycerophospholipid metabolism;map05231 Choline metabolism in cancer	HMDB0061701	LMGP01050138	Lipids and lipid-like molecules	Glycerophospholipids	Glycerophosphocholines	Glycerophospholipids [GP]	Glycerophosphocholines [GP01]	Monoacylglycerophosphocholines [GP0105]	0.669556	-0.578724	0.0197638	0.888889	1.79822	down	4.46052e+06	7.48685e+06	9.1266e+06	6.10223e+06	4.14327e+06	7.70459e+06	9.65539e+06	1.03026e+07	7.32052e+06	1.19572e+07	8.86032e+06	1.01875e+07
Com_79_neg	Cer(d37:1)	N-Acylsphingosine; Ceramide; N-Acylsphing-4-enine; (4E)-Sphing-4-enine ceramide	Cer(d37:1)	M+HCOO	Cer	37	1	C38 H74 N1 O5	13.7365	624.557	cpd:C00195	map00600 Sphingolipid metabolism;map01100 Metabolic pathways;map04071 Sphingolipid signaling pathway;map04217 Necroptosis;map04722 Neurotrophin signaling pathway;map04920 Adipocytokine signaling pathway;map04931 Insulin resistance;map04933 AGE-RAGE signaling pathway in diabetic complications;map05140 Leishmaniasis	--	--	--	--	--	--	--	--	1.27323	0.348489	0.0209851	0.916667	1.77533	up	37446.8	41466.2	46570.8	28894	36832.5	31769.4	31411.2	31675.2	25415.9	31344.1	28691.9	26591.4
Com_400_neg	PC(17:0/18:0)	Phosphatidylcholine; Lecithin; Phosphatidyl-N-trimethylethanolamine; 1,2-Diacyl-sn-glycero-3-phosphocholine; Choline phosphatide; 3-sn-Phosphatidylcholine	PC(35:0)	M+HCOO	PC	35	0	C44 H87 N1 O10 P1	13.3948	820.607	cpd:C00157	map00564 Glycerophospholipid metabolism;map00590 Arachidonic acid metabolism;map00591 Linoleic acid metabolism;map00592 alpha-Linolenic acid metabolism;map01100 Metabolic pathways;map04723 Retrograde endocannabinoid signaling;map05231 Choline metabolism in cancer	--	LMGP01010709	--	--	--	Glycerophospholipids [GP]	Glycerophosphocholines [GP01]	Diacylglycerophosphocholines [GP0101]	0.768469	-0.379942	0.0268331	0.861111	1.72059	down	16574.7	15007	19910.2	11286.4	20534.9	15528.3	21793.5	20121.6	19521	20535.9	26801.7	19847.6
Com_51_neg	Cer(d18:1/20:0)	N-Acylsphingosine; Ceramide; N-Acylsphing-4-enine; (4E)-Sphing-4-enine ceramide	Cer(d38:1)	M+HCOO	Cer	38	1	C39 H76 N1 O5	14.2376	638.573	cpd:C00195	map00600 Sphingolipid metabolism;map01100 Metabolic pathways;map04071 Sphingolipid signaling pathway;map04217 Necroptosis;map04722 Neurotrophin signaling pathway;map04920 Adipocytokine signaling pathway;map04931 Insulin resistance;map04933 AGE-RAGE signaling pathway in diabetic complications;map05140 Leishmaniasis	HMDB0004951	LMSP02010007	Lipids and lipid-like molecules	Sphingolipids	Ceramides	Sphingolipids [SP]	Ceramides [SP02]	N-acylsphingosines (ceramides) [SP0201]	1.22441	0.292081	0.0328693	0.777778	1.62197	up	214138	236054	255143	179761	185632	185391	192548	185492	160089	192988	138620	156164
Com_76_neg	Cer(d35:1)	N-Acylsphingosine; Ceramide; N-Acylsphing-4-enine; (4E)-Sphing-4-enine ceramide	Cer(d35:1)	M+HCOO	Cer	35	1	C36 H70 N1 O5	12.1767	596.526	cpd:C00195	map00600 Sphingolipid metabolism;map01100 Metabolic pathways;map04071 Sphingolipid signaling pathway;map04217 Necroptosis;map04722 Neurotrophin signaling pathway;map04920 Adipocytokine signaling pathway;map04931 Insulin resistance;map04933 AGE-RAGE signaling pathway in diabetic complications;map05140 Leishmaniasis	--	--	--	--	--	--	--	--	1.22775	0.296012	0.0351272	0.888889	1.65608	up	42370	33939.9	33514.9	26722.7	30775.8	27784.8	25128.7	27614.3	26762.8	29835.1	22998.9	26575.7
Com_299_neg	PC(14:0/22:5)	Phosphatidylcholine; Lecithin; Phosphatidyl-N-trimethylethanolamine; 1,2-Diacyl-sn-glycero-3-phosphocholine; Choline phosphatide; 3-sn-Phosphatidylcholine	PC(36:5)	M+HCOO	PC	36	5	C45 H81 N1 O9 P1	10.328	810.565	cpd:C00157	map00564 Glycerophospholipid metabolism;map00590 Arachidonic acid metabolism;map00591 Linoleic acid metabolism;map00592 alpha-Linolenic acid metabolism;map01100 Metabolic pathways;map04723 Retrograde endocannabinoid signaling;map05231 Choline metabolism in cancer	HMDB0007891	--	Lipids and lipid-like molecules	Glycerophospholipids	Glycerophosphocholines	--	--	--	1.27028	0.345149	0.0393093	0.916667	1.6685	up	75790.1	93481.4	91832.8	89271.9	95408.3	91568.5	49683.5	77786.9	61481.8	85689.6	88258.5	60118.4
Com_192_neg	LPC(16:1)	1-Acyl-sn-glycero-3-phosphocholine; 1-Acyl-sn-glycerol-3-phosphocholine; alpha-Acylglycerophosphocholine; 2-Lysolecithin; 2-Lysophosphatidylcholine; 1-Acylglycerophosphocholine	LPC(16:1)	M+HCOO	LPC	16	1	C25 H49 N1 O9 P1	1.71221	538.315	cpd:C04230	map00564 Glycerophospholipid metabolism;map05231 Choline metabolism in cancer	HMDB0010383	LMGP01050022	Lipids and lipid-like molecules	Glycerophospholipids	Glycerophosphocholines	Glycerophospholipids [GP]	Glycerophosphocholines [GP01]	Monoacylglycerophosphocholines [GP0105]	0.692368	-0.530388	0.0401262	0.861111	1.59827	down	723266	479069	916975	517076	348545	601141	837153	943809	598897	1.06008e+06	729108	1.01038e+06
Com_431_neg	PC(18:0COOH/16:1)	Phosphatidylcholine; Lecithin; Phosphatidyl-N-trimethylethanolamine; 1,2-Diacyl-sn-glycero-3-phosphocholine; Choline phosphatide; 3-sn-Phosphatidylcholine	PC(34:1COOH)	M-CH3	PC	34	1	C41 H77 N1 O10 P1	10.0501	774.529	cpd:C00157	map00564 Glycerophospholipid metabolism;map00590 Arachidonic acid metabolism;map00591 Linoleic acid metabolism;map00592 alpha-Linolenic acid metabolism;map01100 Metabolic pathways;map04723 Retrograde endocannabinoid signaling;map05231 Choline metabolism in cancer	--	--	--	--	--	--	--	--	1.21008	0.275101	0.0415727	0.861111	1.57358	up	176666	180081	210809	238246	224008	246521	160636	156743	177486	230249	162125	167511
Com_202_neg	LPC(20:4)	1-Acyl-sn-glycero-3-phosphocholine; 1-Acyl-sn-glycerol-3-phosphocholine; alpha-Acylglycerophosphocholine; 2-Lysolecithin; 2-Lysophosphatidylcholine; 1-Acylglycerophosphocholine	LPC(20:4)	M+HCOO	LPC	20	4	C29 H51 N1 O9 P1	1.86651	588.331	cpd:C04230	map00564 Glycerophospholipid metabolism;map05231 Choline metabolism in cancer	HMDB0061699	LMGP01050140	Lipids and lipid-like molecules	Glycerophospholipids	Glycerophosphocholines	Glycerophospholipids [GP]	Glycerophosphocholines [GP01]	Monoacylglycerophosphocholines [GP0105]	0.68792	-0.539687	0.0436853	0.916667	1.62662	down	545567	391360	549647	331294	200058	458202	570883	592787	447878	705542	631758	650590
Com_37_neg	Cer(d18:0/14:0)	N-Acylsphingosine; Ceramide; N-Acylsphing-4-enine; (4E)-Sphing-4-enine ceramide	Cer(d32:0)	M-H	Cer	32	0	C32 H64 N1 O3	10.9661	510.489	cpd:C00195	map00600 Sphingolipid metabolism;map01100 Metabolic pathways;map04071 Sphingolipid signaling pathway;map04217 Necroptosis;map04722 Neurotrophin signaling pathway;map04920 Adipocytokine signaling pathway;map04931 Insulin resistance;map04933 AGE-RAGE signaling pathway in diabetic complications;map05140 Leishmaniasis	HMDB0011759	LMSP02020016	Lipids and lipid-like molecules	Sphingolipids	Ceramides	Sphingolipids [SP]	Ceramides [SP02]	N-acylsphinganines (dihydroceramides) [SP0202]	1.20324	0.266928	0.0463008	0.805556	1.54753	up	42517.2	47162.6	53319	55099.5	40524.5	50752.9	32834.4	45417.7	47986.7	43276.3	33833	37148.4
Com_772_neg	PE(21:3COOH/14:0)	Phosphatidylethanolamine; (3-Phosphatidyl)ethanolamine; (3-Phosphatidyl)-ethanolamine; Cephalin; O-(1-beta-Acyl-2-acyl-sn-glycero-3-phospho)ethanolamine; 1-Acyl-2-acyl-sn-glycero-3-phosphoethanolamine; L-1-Phosphatidylethanolamine	PE(35:3COOH)	M-H	PE	35	3	C40 H71 N1 O10 P1	10.9128	756.482	cpd:C00350	map00563 Glycosylphosphatidylinositol (GPI)-anchor biosynthesis;map00564 Glycerophospholipid metabolism;map01100 Metabolic pathways;map04136 Autophagy - other;map04140 Autophagy - animal;map04723 Retrograde endocannabinoid signaling;map05167 Kaposi's sarcoma-associated herpesvirus infection	--	--	--	--	--	--	--	--	0.662326	-0.594387	0.0488285	0.833333	1.52475	down	36882.1	53037.9	68019.4	45920.4	43013.5	24664	72640.4	77538.2	88883.5	49728.2	80255.3	40929.7
Com_543_neg	PC(34:0)	Phosphatidylcholine; Lecithin; Phosphatidyl-N-trimethylethanolamine; 1,2-Diacyl-sn-glycero-3-phosphocholine; Choline phosphatide; 3-sn-Phosphatidylcholine	PC(34:0)	M+HCOO	PC	34	0	C43 H85 N1 O10 P1	13.3573	806.592	cpd:C00157	map00564 Glycerophospholipid metabolism;map00590 Arachidonic acid metabolism;map00591 Linoleic acid metabolism;map00592 alpha-Linolenic acid metabolism;map01100 Metabolic pathways;map04723 Retrograde endocannabinoid signaling;map05231 Choline metabolism in cancer	HMDB0013405	LMGP01011082	Lipids and lipid-like molecules	Glycerophospholipids	Glycerophosphocholines	Glycerophospholipids [GP]	Glycerophosphocholines [GP01]	Diacylglycerophosphocholines [GP0101]	1.2737	0.34902	0.0496507	0.861111	1.52874	up	33447.3	46209.2	55647.7	40492.8	46382.7	57994.3	36718.9	39456.6	30685.7	36939.6	45608.1	30560.5
Com_532_neg	PC(21:5COOH/18:1)	Phosphatidylcholine; Lecithin; Phosphatidyl-N-trimethylethanolamine; 1,2-Diacyl-sn-glycero-3-phosphocholine; Choline phosphatide; 3-sn-Phosphatidylcholine	PC(39:6COOH)	M-CH3	PC	39	6	C46 H77 N1 O10 P1	11.8537	834.529	cpd:C00157	map00564 Glycerophospholipid metabolism;map00590 Arachidonic acid metabolism;map00591 Linoleic acid metabolism;map00592 alpha-Linolenic acid metabolism;map01100 Metabolic pathways;map04723 Retrograde endocannabinoid signaling;map05231 Choline metabolism in cancer	--	--	--	--	--	--	--	--	1.24713	0.318615	0.0497795	0.861111	1.54481	up	33173.7	31860.1	22328.2	36186.6	38918.6	31971.8	26592.5	22674.3	27254.3	22042	30642.2	26703.4
supplementary table 4F
KEGG.id	Entry.type	KEGG.name	p.score
chx05133	pathway	Pertussis - Capra hircus (goat)	0.0493766
chx04659	pathway	Th17 cell differentiation - Capra hircus (goat)	0.0443363
chx04218	pathway	Cellular senescence - Capra hircus (goat)	0.0377913
chx05152	pathway	Tuberculosis - Capra hircus (goat)	0.0333103
chx04151	pathway	PI3K-Akt signaling pathway - Capra hircus (goat)	0.0306172
chx04611	pathway	Platelet activation - Capra hircus (goat)	0.0230471
chx04120	pathway	Ubiquitin mediated proteolysis - Capra hircus (goat)	0.0219791
chx04621	pathway	NOD-like receptor signaling pathway - Capra hircus (goat)	0.015499
chx05210	pathway	Colorectal cancer - Capra hircus (goat)	0.0153553
chx05169	pathway	Epstein-Barr virus infection - Capra hircus (goat)	0.0136312
chx04060	pathway	Cytokine-cytokine receptor interaction - Capra hircus (goat)	0.0130079
chx04915	pathway	Estrogen signaling pathway - Capra hircus (goat)	0.00986405
chx00062	pathway	Fatty acid elongation - Capra hircus (goat)	0.00944653
chx05163	pathway	Human cytomegalovirus infection - Capra hircus (goat)	0.00704216
chx04979	pathway	Cholesterol metabolism - Capra hircus (goat)	0.00543544
chx04150	pathway	mTOR signaling pathway - Capra hircus (goat)	0.00480498
chx00512	pathway	Mucin type O-glycan biosynthesis - Capra hircus (goat)	0.00287404
chx00561	pathway	Glycerolipid metabolism - Capra hircus (goat)	0.00280485
chx00604	pathway	Glycosphingolipid biosynthesis - ganglio series - Capra hircus (goat)	0.00253915
chx04972	pathway	Pancreatic secretion - Capra hircus (goat)	0.00250076
chx04380	pathway	Osteoclast differentiation - Capra hircus (goat)	0.0021233
chx04810	pathway	Regulation of actin cytoskeleton - Capra hircus (goat)	0.00209209
chx04015	pathway	Rap1 signaling pathway - Capra hircus (goat)	0.00196614
chx04657	pathway	IL-17 signaling pathway - Capra hircus (goat)	0.001793
chx04142	pathway	Lysosome - Capra hircus (goat)	0.00156354
chx04070	pathway	Phosphatidylinositol signaling system - Capra hircus (goat)	0.0012932
chx04010	pathway	MAPK signaling pathway - Capra hircus (goat)	0.000990482
chx04370	pathway	VEGF signaling pathway - Capra hircus (goat)	0.000983401
chx05168	pathway	Herpes simplex virus 1 infection - Capra hircus (goat)	0.000967627

## Sheet: supplementary Table S4G
Figure S4G
Compound_ID	Name	LipidGroup	AdductIon	Class	Chain_length	Unsaturated_keys	Formula	RT [min]	m/z	pos_OE1	pos_OE2	pos_OE3	pos_OE4	pos_OE5	pos_OE6	pos_NC1	pos_NC2	pos_NC3	pos_NC4	pos_NC5	pos_NC6	FC	log2FC	Pvalue	ROC	VIP
Com_1000_pos	PC(42:4)	PC(42:4)	M+H	PC	42	4	C50 H93 N1 O8 P1	13.9554	866.663	894926	862102	823906	852005	918448	1.27499e+06	978252	1.04103e+06	918705	1.04967e+06	959698	924714	0.95816	-0.0616609	0.474569	0.833333	0.714672
Com_1001_pos	PC(42:5)	PC(42:5)	M+H	PC	42	5	C50 H93 N1 O7 P1	13.3639	850.668	1.27169e+06	1.19256e+06	1.26533e+06	1.35439e+06	1.42707e+06	1.70408e+06	1.61376e+06	1.55477e+06	1.54633e+06	1.365e+06	1.63885e+06	1.53989e+06	0.887297	-0.172511	0.0661917	0.805556	1.26016
Com_1002_pos	PC(42:5COOH)	PC(42:5COOH)	M+H	PC	42	5	C50 H89 N1 O10 P1	14.3682	894.622	148626	122099	179850	209030	213794	259150	224268	228984	166952	168058	168937	174422	1.00082	0.0011819	0.88262	0.5	0.73493
Com_1003_pos	PC(42:6)	PC(42:6)	M+H	PC	42	6	C50 H89 N1 O8 P1	12.4404	862.632	1.54619e+06	1.28884e+06	1.19889e+06	1.70348e+06	1.85506e+06	2.01679e+06	1.60677e+06	1.73498e+06	1.70841e+06	1.5769e+06	1.90815e+06	1.78648e+06	0.930976	-0.103183	0.363349	0.638889	0.914808
Com_1004_pos	PC(42:7)	PC(42:7)	M+H	PC	42	7	C50 H87 N1 O8 P1	12.5812	860.616	1.54368e+06	1.9763e+06	1.58814e+06	2.18191e+06	2.29077e+06	1.77068e+06	1.89057e+06	1.73175e+06	2.21378e+06	1.78017e+06	2.23095e+06	2.18515e+06	0.943411	-0.0840417	0.456408	0.638889	0.664738
Com_1005_pos	PC(42:8)	PC(42:8)	M+H	PC	42	8	C50 H85 N1 O8 P1	11.6602	858.601	4.40962e+06	4.95567e+06	4.44351e+06	5.29918e+06	5.68366e+06	4.8874e+06	5.49089e+06	2.71282e+06	5.76639e+06	4.72507e+06	6.28491e+06	5.66646e+06	0.96843	-0.0462806	0.98921	0.666667	0.475648
Com_1006_pos	PC(42:9)	PC(42:9)	M+H	PC	42	9	C50 H83 N1 O8 P1	11.0942	856.585	605231	945500	851416	1.24034e+06	1.02038e+06	799963	810000	755529	1.02015e+06	882368	1.34913e+06	1.06819e+06	0.928206	-0.107483	0.560111	0.583333	0.557463
Com_1007_pos	PC(42:9CHO)	PC(42:9CHO)	M+Na	PC	42	9	C50 H80 N1 Na1 O9 P1	13.7125	892.546	164914	194925	173794	173775	203103	210514	178931	177696	183644	175228	194061	188900	1.02054	0.0293359	0.709824	0.5	1.09012
Com_1008_pos	PC(43:10)	PC(43:10)	M+H	PC	43	10	C51 H85 N1 O7 P1	14.053	854.606	423776	387617	335787	298472	435072	437581	419807	495975	411499	458930	300149	459925	0.910466	-0.135323	0.366749	0.694444	0.730115
Com_1009_pos	PC(43:10COOH)	PC(43:10COOH)	M+H	PC	43	10	C51 H81 N1 O10 P1	10.7989	898.559	937207	1.61657e+06	1.309e+06	1.84355e+06	1.88992e+06	1.12614e+06	1.2105e+06	1.20496e+06	1.60213e+06	1.0093e+06	2.02819e+06	1.9535e+06	0.96823	-0.0465777	0.85627	0.444444	0.414035
Com_100_pos	Cer(d18:2/23:0)	Cer(d41:2)	M+H	Cer	41	2	C41 H80 N1 O3	14.8244	634.613	100473	110000	107429	109512	111078	114513	130419	121902	87432.6	133292	116217	101478	0.945371	-0.0810481	0.524775	0.694444	0.47592
Com_1010_pos	PC(43:11)	PC(43:11)	M+H	PC	43	11	C51 H83 N1 O7 P1	13.0733	852.59	1.49112e+06	2.51897e+06	1.7788e+06	2.62983e+06	2.00542e+06	1.90282e+06	2.25912e+06	1.84682e+06	2.64404e+06	2.06261e+06	2.44789e+06	2.18042e+06	0.917123	-0.124814	0.358425	0.666667	0.671537
Com_1011_pos	PC(43:11COOH)	PC(43:11COOH)	M+H	PC	43	11	C51 H79 N1 O10 P1	10.0681	896.544	65651.4	87701.4	73572.1	81820.7	104774	101839	66220.4	84442	77643.6	80122.5	105714	97382.8	1.00749	0.0107726	0.958715	0.5	0.864613
Com_1012_pos	PC(43:12)	PC(43:12)	M+H	PC	43	12	C51 H81 N1 O7 P1	12.5201	850.575	431388	541915	496008	640809	655499	514915	447576	435135	593467	501802	645345	639555	1.00541	0.00778377	0.937888	0.472222	0.677571
Com_1013_pos	PC(43:13)	PC(43:13)	M+H	PC	43	13	C51 H77 N1 O7 P1	10.7975	846.543	1.26865e+06	2.15018e+06	1.67427e+06	2.21619e+06	2.29635e+06	1.45548e+06	1.91002e+06	1.79495e+06	2.05536e+06	1.47164e+06	2.63296e+06	2.03637e+06	0.929405	-0.10562	0.531829	0.555556	0.46793
Com_1014_pos	PC(43:2)	PC(43:2)	M+H	PC	43	2	C51 H99 N1 O8 P1	15.1721	884.71	86300.3	71597.4	79722.3	87766.9	84949.5	128225	92438	122680	85809.5	108068	83254.9	93762.5	0.919026	-0.121823	0.381118	0.694444	0.661701
Com_1017_pos	PC(43:6)	PC(43:6)	M+Na	PC	43	6	C51 H90 N1 Na1 O8 P1	11.162	898.63	137361	195887	145825	194802	183733	107050	165502	121896	199803	154447	196774	166857	0.959592	-0.0595067	0.686712	0.611111	0.356106
Com_1018_pos	PC(43:7COOH)	PC(43:7COOH)	M+Na	PC	43	7	C51 H86 N1 Na1 O10 P1	12.0693	926.588	116659	179027	146474	129246	236134	129451	116157	168535	188047	115139	227172	204671	0.91887	-0.122068	0.620548	0.527778	0.353247
Com_1019_pos	PC(43:8)	PC(43:8)	M+Na	PC	43	8	C51 H88 N1 Na1 O7 P1	14.0463	880.619	502697	711023	567704	613141	700395	711793	704497	673619	781196	647024	686437	707512	0.906308	-0.141926	0.146301	0.638889	1.03972
Com_101_pos	Cer(d18:2/23:2)	Cer(d41:4)	M+H	Cer	41	4	C41 H76 N1 O3	14.6789	630.582	113899	192799	178035	160950	177559	129702	149340	150622	110457	148045	114835	125205	1.19341	0.255089	0.134954	0.777778	1.05927
Com_1021_pos	PC(43:9CHO)	PC(43:9CHO)	M+H	PC	43	9	C51 H83 N1 O9 P1	11.551	884.58	451445	639181	540608	683394	649018	548932	523745	508003	623098	543921	544317	603563	1.04958	0.0698143	0.577902	0.666667	0.865361
Com_1022_pos	PC(43:9COOH)	PC(43:9COOH)	M+H	PC	43	9	C51 H83 N1 O10 P1	12.0608	900.575	843185	1.39603e+06	1.05078e+06	1.32506e+06	1.37004e+06	895044	999827	997289	1.47694e+06	970551	1.60071e+06	1.32957e+06	0.932915	-0.100182	0.604799	0.388889	0.379381
Com_1023_pos	PC(44:1)	PC(44:1)	M+H	PC	44	1	C52 H103 N1 O8 P1	16.1906	900.742	107223	105805	87413.9	112462	119687	166319	132286	144818	127075	135826	118883	181542	0.831609	-0.266023	0.0983228	0.833333	1.12675
Com_1024_pos	PC(44:10)	PC(44:10)	M+H	PC	44	10	C52 H85 N1 O8 P1	10.1905	882.601	136883	148816	160632	176158	167596	255872	181884	195312	154473	180804	233134	193840	0.917952	-0.123509	0.368096	0.75	0.907441
Com_1025_pos	PC(44:11)	PC(44:11)	M+H	PC	44	11	C52 H83 N1 O8 P1	9.46928	880.585	70107.3	64006.9	99891.7	68931.2	72187.8	91719.9	67211	70658.5	66281.3	68512.2	111004	87333.6	0.991175	-0.0127876	0.974652	0.555556	0.299852
Com_1027_pos	PC(44:2)	PC(44:2)	M+Na	PC	44	2	C52 H100 N1 Na1 O8 P1	14.9316	920.708	350993	315874	327968	365314	389841	531986	386485	532815	352874	452657	431624	408506	0.889673	-0.168653	0.227562	0.777778	0.86647
Com_1028_pos	PC(44:3)	PC(44:3)	M+H	PC	44	3	C52 H99 N1 O8 P1	14.9075	896.71	254900	220775	253433	435570	296417	1.1934e+06	276713	351377	260902	315303	281478	680884	1.22515	0.292964	0.844453	0.611111	1.05323
Com_1029_pos	PC(44:4)	PC(44:4)	M+H	PC	44	4	C52 H97 N1 O8 P1	14.2674	894.695	376443	304064	325082	432030	360273	618084	443454	463859	426799	498676	490026	423935	0.879577	-0.185119	0.201966	0.777778	0.992115
Com_1030_pos	PC(44:5)	PC(44:5)	M+H	PC	44	5	C52 H95 N1 O8 P1	14.825	892.679	744330	587047	613580	685160	726617	1.00772e+06	874928	982094	761833	896468	734243	792691	0.865575	-0.20827	0.123948	0.805556	1.04781
Com_1031_pos	PC(44:6)	PC(44:6)	M+H	PC	44	6	C52 H93 N1 O8 P1	13.2243	890.663	587310	689060	692406	708460	621591	852319	848958	969707	777138	674755	651055	905329	0.859995	-0.2176	0.110407	0.722222	1.06958
Com_1032_pos	PC(44:7)	PC(44:7)	M+H	PC	44	7	C52 H91 N1 O8 P1	12.874	888.648	904136	835759	751844	977022	888331	1.013e+06	924586	981981	1.01177e+06	973142	1.06357e+06	1.03848e+06	0.895984	-0.158456	0.0515299	0.833333	1.30903
Com_1033_pos	PC(44:8)	PC(44:8)	M+H	PC	44	8	C52 H89 N1 O8 P1	11.4792	886.632	186302	167836	160592	206014	189935	250920	182468	190558	195158	175279	254800	204714	0.965603	-0.0504978	0.661169	0.611111	0.868333
Com_1035_pos	PC(45:10COOH)	PC(45:10COOH)	M+H	PC	45	10	C53 H85 N1 O10 P1	12.0924	926.591	113950	195488	142718	157546	238952	128296	107278	149104	187081	118837	233543	204847	0.976276	-0.0346388	0.921561	0.5	0.276689
Com_1036_pos	PC(45:11COOH)	PC(45:11COOH)	M+H	PC	45	11	C53 H83 N1 O10 P1	10.9261	924.575	46689.5	66072.3	33891.6	44313.8	73153.5	18523.1	6746.62	55148.4	31154.8	25916.4	86333.4	31018.2	1.19603	0.258256	0.424958	0.638889	0.566125
Com_1037_pos	PC(45:12COOH)	PC(45:12COOH)	M+H	PC	45	12	C53 H81 N1 O10 P1	10.4218	922.559	48729.4	59937	59572.7	58636.5	90152.9	71668.7	75794.1	57089.4	71252.6	75504.9	116353	101727	0.780956	-0.356687	0.110699	0.75	1.06927
Com_1038_pos	PC(45:7COOH)	PC(45:7COOH)	M+H	PC	45	7	C53 H91 N1 O10 P1	14.0507	932.638	454749	733053	584727	708340	792674	585017	736114	682755	816400	628877	802298	797592	0.864366	-0.210286	0.131874	0.805556	1.03472
Com_1039_pos	PC(45:8COOH)	PC(45:8COOH)	M+H	PC	45	8	C53 H89 N1 O10 P1	13.3085	930.622	135317	171263	175348	195910	158742	213616	173811	187045	193438	178479	192971	194399	0.937555	-0.0930247	0.319292	0.638889	0.916714
Com_1040_pos	PC(46:2)	PC(46:2)	M+H	PC	46	2	C54 H105 N1 O8 P1	16.0106	926.757	120548	98477	104191	133172	129082	170146	148973	178586	149091	151878	134230	142502	0.834695	-0.260678	0.0648324	0.861111	1.24376
Com_1041_pos	PC(46:5)	PC(46:5)	M+H	PC	46	5	C54 H99 N1 O8 P1	14.8974	920.71	351766	313716	330202	318933	390264	540416	411067	478877	361452	461951	426124	395531	0.885718	-0.17508	0.188496	0.805556	0.930238
Com_1042_pos	PC(46:6)	PC(46:6)	M+H	PC	46	6	C54 H97 N1 O8 P1	14.1123	918.695	258175	169510	190639	360128	269129	380502	303530	298923	245633	274387	283705	313488	0.946743	-0.0789559	0.518036	0.611111	0.804838
Com_1043_pos	PC(46:7)	PC(46:7)	M+H	PC	46	7	C54 H95 N1 O8 P1	13.9194	916.679	175881	110379	130810	157433	139297	206459	154468	207952	156416	184307	156554	133652	0.926421	-0.11026	0.452547	0.611111	0.532633
Com_1044_pos	PC(47:15)	PC(47:15)	M+Na	PC	47	15	C55 H80 N1 Na1 O7 P1	13.0637	920.556	81596	310740	190962	331371	278768	160595	212592	162987	295673	157551	311923	141344	1.05613	0.0787861	0.995324	0.555556	0.447247
Com_1045_pos	PC(48:7)	PC(48:7)	M+Na	PC	48	7	C56 H100 N1 Na1 O7 P1	13.1452	952.713	200155	203787	149985	176311	213088	214104	260870	236803	250443	258171	258270	187851	0.796905	-0.327521	0.0138499	0.888889	1.59222
Com_1046_pos	PC(7:0/21:0)	PC(28:0)	M+Na	PC	28	0	C36 H72 N1 Na1 O7 P1	9.88089	684.494	94136.8	65637.3	74725.9	84396.3	90180.2	122870	91674.7	83842.9	81062.9	98495.7	90485.5	89420.5	0.994326	-0.00820891	0.808489	0.555556	0.669509
Com_1047_pos	PC(9:0/22:6)	PC(31:6)	M+H	PC	31	6	C39 H67 N1 O7 P1	8.91049	692.465	22495.3	27002.8	22935.1	22796.2	24310.4	33014.1	24372.7	30443.2	28864.1	27451.1	27854.7	27167.9	0.918148	-0.123201	0.211896	0.805556	0.901353
Com_1048_pos	PC(9:0COOH/29:7)	PC(38:7COOH)	M+H	PC	38	7	C46 H77 N1 O10 P1	10.2661	834.528	147491	124102	128053	149251	160375	214718	83856	138489	81153.7	178352	132511	142382	1.22101	0.288072	0.179323	0.694444	1.26803
Com_1049_pos	PE(12:0/18:1)	PE(30:1)	M+H	PE	30	1	C35 H69 N1 O7 P1	10.3147	646.481	178612	181277	174524	214650	217578	249343	220041	209398	206896	223822	227937	197457	0.945886	-0.0802618	0.348467	0.666667	0.979379
Com_104_pos	Cer(d18:2/27:3)	Cer(d45:5)	M+H	Cer	45	5	C45 H80 N1 O4	10.477	698.608	129859	257908	67198.5	290987	234338	50575.9	234216	89803.4	104680	229527	488067	443008	0.648629	-0.624536	0.316451	0.611111	0.754665
Com_1050_pos	PE(12:0/20:4)	PE(32:4)	M+H	PE	32	4	C37 H67 N1 O7 P1	9.18322	668.465	95098.2	98551.7	98703.5	106813	112401	122444	103053	111262	104979	105314	123122	117542	0.953009	-0.0694378	0.332879	0.666667	0.960089
Com_1051_pos	PE(12:0/22:4)	PE(34:4)	M+H	PE	34	4	C39 H71 N1 O7 P1	10.0404	696.496	51111.9	33469.8	40647	39431.7	42052.6	49225.8	59548.8	61375.6	50258.4	49005.7	49579	57032	0.783167	-0.352607	0.00963917	0.888889	1.73849
Com_1053_pos	PE(14:0/16:0)	PE(30:0)	M+H	PE	30	0	C35 H71 N1 O7 P1	11.5129	648.496	221996	230646	242062	313508	316281	363305	311547	291354	286954	366792	288792	303605	0.912794	-0.131638	0.288613	0.583333	0.945278
Com_1054_pos	PE(14:0/20:3)	PE(34:3)	M+H	PE	34	3	C39 H73 N1 O7 P1	10.9194	698.512	31904.8	32230.3	79426.8	71105.7	7667.71	62599.5	44720.9	37443	38287.3	33679.1	56364.1	51478.6	1.08765	0.121215	0.725524	0.5	0.255109
Com_1055_pos	PE(14:0/20:4)	PE(34:4)	M+H	PE	34	4	C39 H71 N1 O7 P1	10.3716	696.496	777678	883351	789736	930974	956513	1.10568e+06	876339	863052	919561	981196	973449	934931	0.981149	-0.0274552	0.677269	0.583333	1.03936
Com_1056_pos	PE(14:0/22:4)	PE(36:4)	M+H	PE	36	4	C41 H75 N1 O7 P1	11.2544	724.528	1.25971e+06	1.282e+06	1.2157e+06	1.51913e+06	1.51306e+06	1.60718e+06	1.34316e+06	1.35037e+06	1.31053e+06	1.3405e+06	1.47307e+06	1.53655e+06	1.0051	0.00734043	0.986834	0.444444	1.1478
Com_1057_pos	PE(14:1/22:3)	PE(36:4)	M+H	PE	36	4	C41 H77 N1 O7 P1	12.3189	726.543	757509	1.04254e+06	965396	1.26562e+06	1.11431e+06	1.2302e+06	1.08686e+06	1.03332e+06	1.87162e+06	1.25913e+06	1.00178e+06	940278	0.886359	-0.174037	0.431973	0.472222	0.628243
Com_1058_pos	PE(15:0/18:1)	PE(33:1)	M+H	PE	33	1	C38 H75 N1 O7 P1	12.2154	688.528	792619	969564	846833	1.10642e+06	980657	1.18042e+06	956506	899244	1.0217e+06	940510	968131	1.01881e+06	1.01233	0.0176865	0.956566	0.555556	1.20906
Com_1059_pos	PE(15:0/20:1)	PE(35:1)	M+H	PE	35	1	C40 H79 N1 O7 P1	13.3675	716.559	1.47638e+06	384407	836813	516634	1.36738e+06	370559	428035	277824	272812	39539.6	1.06708e+06	111789	2.25399	1.17248	0.0680505	0.833333	1.30501
Com_105_pos	Cer(d19:1/23:2)	Cer(d42:3)	M+H	Cer	42	3	C42 H80 N1 O3	15.2875	646.613	214688	339181	370283	270066	354265	298385	293329	304247	267260	290712	245224	260644	1.11162	0.152668	0.343365	0.722222	0.766713
Com_1060_pos	PE(15:0/20:4)	PE(35:4)	M+H	PE	35	4	C40 H73 N1 O7 P1	10.998	710.512	714142	1.06335e+06	783528	1.07119e+06	1.00708e+06	903469	870995	929310	992973	878496	1.0762e+06	1.00633e+06	0.963237	-0.0540371	0.566487	0.527778	0.641226
Com_1061_pos	PE(15:0/22:4)	PE(37:4)	M+H	PE	37	4	C42 H77 N1 O7 P1	11.8851	738.543	210273	353148	342409	351606	242678	288299	342243	260661	327104	238662	317351	263564	1.02219	0.0316674	0.914617	0.611111	0.297584
Com_1062_pos	PE(15:4CHO/22:6)	PE(37:10CHO)	M+Na	PE	37	10	C42 H62 N1 Na1 O9 P1	12.6966	778.405	41256.6	78502.8	93300.7	75297.1	94423.3	61129.5	185869	240772	190424	37493.2	118189	88788.8	0.515255	-0.956642	0.121488	0.777778	1.15662
Com_1066_pos	PE(16:0/18:0)	PE(34:0)	M+H	PE	34	0	C39 H79 N1 O7 P1	12.9927	704.559	1.96978e+06	2.3469e+06	2.28322e+06	2.87682e+06	2.7129e+06	3.27436e+06	2.6242e+06	2.79683e+06	2.1841e+06	2.83019e+06	2.57536e+06	2.60009e+06	0.990596	-0.0136313	0.818983	0.5	0.924861
Com_1067_pos	PE(16:0/18:1)	PE(34:1)	M+H	PE	34	1	C39 H77 N1 O8 P1	12.1712	718.538	2.12765e+07	2.42429e+07	2.29834e+07	2.80545e+07	2.85958e+07	3.33247e+07	2.75011e+07	2.67433e+07	2.67784e+07	2.9904e+07	2.89094e+07	2.95117e+07	0.935812	-0.0957099	0.318174	0.666667	1.05213
Com_1068_pos	PE(16:0/18:3)	PE(34:3)	M+H	PE	34	3	C39 H73 N1 O7 P1	11.3429	698.512	291428	329487	275382	379872	308559	413263	369872	305427	422969	433851	364749	376436	0.878893	-0.18624	0.137252	0.722222	1.04302
Com_1069_pos	PE(16:0/20:0)	PE(36:0)	M+H	PE	36	0	C41 H83 N1 O7 P1	14.7701	732.59	121177	139282	168416	157189	139444	194811	166185	163716	162128	200220	150412	154487	0.922951	-0.115675	0.302958	0.666667	0.747884
Com_106_pos	Cer(d19:1/23:3)	Cer(d42:4)	M+H	Cer	42	4	C42 H78 N1 O3	14.5413	644.598	4.01282e+06	8.11293e+06	7.63235e+06	5.31056e+06	8.10858e+06	5.1858e+06	5.8726e+06	6.52416e+06	5.37308e+06	6.85859e+06	4.56226e+06	5.68848e+06	1.09988	0.137351	0.620936	0.555556	0.353485
Com_1070_pos	PE(16:0/20:1)	PE(36:1)	M+H	PE	36	1	C41 H81 N1 O7 P1	13.7547	730.575	115499	114172	129913	113911	151876	169591	88097.9	79976.9	142673	109980	141721	129784	1.1484	0.199629	0.249864	0.694444	1.29639
Com_1072_pos	PE(16:0/20:3)	PE(36:3)	M+H	PE	36	3	C41 H77 N1 O7 P1	12.1818	726.543	1.76794e+06	2.11892e+06	1.93753e+06	2.28322e+06	2.37558e+06	2.66366e+06	2.15642e+06	2.02633e+06	2.50487e+06	2.38975e+06	2.29778e+06	2.32593e+06	0.959549	-0.0595715	0.499398	0.638889	0.980787
Com_1074_pos	PE(16:0/21:1)	PE(37:1)	M+H	PE	37	1	C42 H83 N1 O7 P1	14.2976	744.59	399218	425705	447362	500225	516466	512457	477025	486412	531134	563487	453167	488086	0.934026	-0.0984661	0.228733	0.666667	0.880268
Com_1075_pos	PE(16:0/21:3)	PE(37:3)	M+H	PE	37	3	C42 H79 N1 O7 P1	12.8836	740.559	426260	565413	531084	559666	612165	632017	553264	544830	548736	579826	638317	633681	0.950825	-0.072749	0.41081	0.611111	0.888774
Com_1076_pos	PE(16:0/22:3)	PE(38:3)	M+H	PE	38	3	C43 H81 N1 O7 P1	13.4367	754.575	3.14585e+06	3.65395e+06	2.95419e+06	3.88047e+06	3.35879e+06	4.69721e+06	3.60653e+06	3.79956e+06	3.83532e+06	4.24881e+06	3.62392e+06	3.81578e+06	0.945946	-0.0801703	0.394204	0.638889	0.871831
Com_1077_pos	PE(16:0/22:4)	PE(38:4)	M+H	PE	38	4	C43 H79 N1 O7 P1	12.5429	752.559	2.4851e+07	2.58214e+07	2.55556e+07	2.67486e+07	2.85649e+07	2.99425e+07	2.78046e+07	2.77527e+07	2.88278e+07	2.96263e+07	2.88295e+07	2.86578e+07	0.941606	-0.0868052	0.0904001	0.777778	1.22377
Com_1078_pos	PE(16:1/20:3)	PE(36:4)	M+H	PE	36	4	C41 H77 N1 O7 P1	12.1815	726.543	1.75126e+06	1.96047e+06	1.95244e+06	3.33232e+06	2.31131e+06	2.58226e+06	2.08671e+06	1.96007e+06	3.20479e+06	2.24133e+06	2.25835e+06	2.39689e+06	0.981759	-0.0265597	0.809898	0.555556	0.776409
Com_1080_pos	PE(16:1/21:2)	PE(37:3)	M+H	PE	37	3	C42 H81 N1 O7 P1	13.5653	742.575	137084	403361	148209	177857	151218	183065	161684	134539	136247	169655	138759	191425	1.28798	0.365108	0.324566	0.666667	0.811166
Com_1081_pos	PE(16:1/22:5)	PE(38:6)	M+H	PE	38	6	C43 H77 N1 O7 P1	12.9074	750.543	6.72546e+06	8.19148e+06	7.14409e+06	8.78883e+06	8.77058e+06	8.23982e+06	8.78336e+06	8.23048e+06	8.97379e+06	8.56711e+06	8.99781e+06	9.27821e+06	0.905916	-0.14255	0.0740578	0.833333	1.2429
Com_1082_pos	PE(17:0/18:1)	PE(35:1)	M+H	PE	35	1	C40 H79 N1 O8 P1	12.8423	732.554	2.49785e+06	2.65784e+06	2.6102e+06	2.91874e+06	2.95302e+06	3.56724e+06	3.01877e+06	2.94124e+06	2.87047e+06	3.16322e+06	3.10285e+06	3.21753e+06	0.939435	-0.0901344	0.259156	0.75	1.05416
Com_1084_pos	PE(17:0/22:4)	PE(39:4)	M+H	PE	39	4	C44 H81 N1 O7 P1	13.1688	766.575	1.096e+06	1.18221e+06	1.05637e+06	1.29133e+06	1.24881e+06	1.33222e+06	1.5367e+06	1.26229e+06	1.40198e+06	1.33121e+06	1.37971e+06	1.36709e+06	0.870512	-0.200064	0.0138734	0.916667	1.52248
Com_1086_pos	PE(17:2/18:1)	PE(35:3)	M+H	PE	35	3	C40 H77 N1 O7 P1	12.5355	714.543	237729	267359	237297	271939	294467	296667	296411	306481	240674	274172	251390	268370	0.980434	-0.0285074	0.722383	0.611111	0.57832
Com_1087_pos	PE(17:2/19:1)	PE(36:3)	M+H	PE	36	3	C41 H77 N1 O8 P1	13.3723	742.538	152916	202864	175679	214567	228012	236034	197870	205274	223267	191184	249905	251026	0.917745	-0.123835	0.301807	0.638889	0.974811
Com_1089_pos	PE(17:2/23:2)	PE(40:4)	M+H	PE	40	4	C45 H83 N1 O8 P1	14.2677	796.585	480765	471446	501105	462581	512691	611399	568145	665341	644767	657887	635941	552027	0.816299	-0.29283	0.00337386	0.944444	1.77499
Com_108_pos	Cer(d19:1/24:1)	Cer(d43:2)	M+H	Cer	43	2	C43 H84 N1 O3	15.2401	662.645	74427.1	101219	88332.8	84052.1	107123	80566.7	84067.9	107486	85819.9	83965.4	61494.3	78117.1	1.06941	0.0968117	0.45427	0.583333	0.533255
Com_1090_pos	PE(18:0/16:0)	PE(34:0)	M+H	PE	34	0	C39 H79 N1 O7 P1	13.9514	704.559	1.10013e+06	1.05145e+06	1.28227e+06	1.37722e+06	1.38744e+06	1.91926e+06	1.53522e+06	1.46524e+06	1.40183e+06	1.74058e+06	1.49893e+06	1.55983e+06	0.882212	-0.180803	0.171922	0.833333	1.04759
Com_1091_pos	PE(18:0/18:1)	PE(36:1)	M+H	PE	36	1	C41 H81 N1 O8 P1	13.4355	746.569	5.71744e+07	6.8086e+07	6.55711e+07	6.81852e+07	7.30148e+07	8.40716e+07	6.90426e+07	6.83443e+07	7.51517e+07	7.73091e+07	7.45343e+07	7.46842e+07	0.9477	-0.0774973	0.323737	0.777778	0.971365
Com_1092_pos	PE(18:0/20:1)	PE(38:1)	M+H	PE	38	1	C43 H85 N1 O7 P1	14.6891	758.606	2.53479e+06	2.54879e+06	2.71229e+06	2.84235e+06	2.8098e+06	3.57396e+06	3.04326e+06	3.39589e+06	2.68686e+06	3.46125e+06	2.53743e+06	3.10627e+06	0.933685	-0.0989918	0.360691	0.638889	0.684815
Com_1093_pos	PE(18:0/20:4)	PE(38:4)	M+H	PE	38	4	C43 H79 N1 O8 P1	12.3488	768.554	3.0348e+07	3.17484e+07	3.11053e+07	3.3141e+07	3.51235e+07	3.81205e+07	3.33398e+07	3.25674e+07	3.4295e+07	3.38205e+07	3.74505e+07	3.52285e+07	0.965579	-0.0505338	0.383765	0.694444	1.0109
Com_1094_pos	PE(18:0/22:1)	PE(40:1)	M+H	PE	40	1	C45 H89 N1 O7 P1	15.3134	786.637	370511	294076	368649	478598	460304	580644	241445	542453	291868	368295	253113	312042	1.27054	0.345437	0.134573	0.805556	1.34974
Com_1095_pos	PE(18:0/22:3)	PE(40:3)	M+H	PE	40	3	C45 H85 N1 O8 P1	13.949	798.601	1.06594e+06	1.0849e+06	1.10539e+06	1.20347e+06	1.06193e+06	1.51468e+06	1.21758e+06	1.33925e+06	1.24297e+06	1.37859e+06	1.15537e+06	1.28434e+06	0.92363	-0.114613	0.206812	0.805556	0.929068
Com_1098_pos	PE(18:0/22:6)	PE(40:6)	M+H	PE	40	6	C45 H79 N1 O8 P1	12.0388	792.554	5.54471e+06	6.04739e+06	6.5193e+06	6.44105e+06	6.1979e+06	6.99826e+06	6.90904e+06	6.48109e+06	7.61278e+06	6.04113e+06	8.07268e+06	6.8822e+06	0.8988	-0.153928	0.0818384	0.75	1.15577
Com_1099_pos	PE(18:1/14:0)	PE(32:1)	M+H	PE	32	1	C37 H73 N1 O7 P1	11.5851	674.512	2.40551e+06	2.96398e+06	2.86306e+06	3.55129e+06	3.36488e+06	3.72638e+06	3.15912e+06	2.70592e+06	3.02432e+06	3.62051e+06	3.04813e+06	3.13244e+06	1.00988	0.0141835	0.971451	0.5	1.00586
Com_109_pos	Cer(d19:1/26:1)	Cer(d45:2)	M+H-H2O	Cer	45	2	C45 H84 N1 O3	15.9736	686.645	158267	293903	275023	239184	309759	221586	246303	247197	241436	242782	187578	205948	1.09223	0.127283	0.547861	0.611111	0.525279
Com_10_pos	AcCa(5:0)	AcCa(5:0)	M+H	AcCa	5	0	C12 H24 N1 O4	0.880424	246.17	199889	313123	235473	297932	241552	282475	289970	284915	324302	379493	374760	347271	0.784943	-0.34934	0.0177539	0.888889	1.50132
Com_1100_pos	PE(18:1/16:1)	PE(34:2)	M+H	PE	34	2	C39 H75 N1 O7 P1	11.6718	700.528	2.32522e+06	2.81029e+06	2.96254e+06	3.54608e+06	3.44137e+06	3.56319e+06	2.82988e+06	2.79527e+06	2.73734e+06	3.58867e+06	2.95665e+06	3.08813e+06	1.03627	0.051403	0.730876	0.583333	1.02636
Com_1101_pos	PE(18:1/17:1)	PE(35:2)	M+H	PE	35	2	C40 H77 N1 O7 P1	12.2996	714.543	852292	972892	962720	1.09019e+06	1.15084e+06	1.23904e+06	1.05227e+06	1.01076e+06	1.08112e+06	1.07283e+06	1.04414e+06	1.13003e+06	0.980727	-0.0280762	0.66234	0.527778	1.05493
Com_1102_pos	PE(18:1/18:0)	PE(36:1)	M+H	PE	36	1	C41 H81 N1 O7 P1	13.0636	730.575	2.76956e+06	3.38528e+06	3.34732e+06	3.77922e+06	3.42623e+06	3.87703e+06	4.3153e+06	4.02067e+06	3.88347e+06	4.09388e+06	4.00371e+06	3.88418e+06	0.850563	-0.233511	0.0168383	1	1.57954
Com_1103_pos	PE(18:1/18:1)	PE(36:2)	M+H	PE	36	2	C41 H79 N1 O8 P1	12.2623	744.554	1.51836e+08	1.87089e+08	1.62992e+08	2.01325e+08	1.98631e+08	2.13611e+08	1.95294e+08	1.98306e+08	2.2069e+08	1.91976e+08	2.1954e+08	1.99353e+08	0.910481	-0.1353	0.139163	0.694444	1.13521
Com_1106_pos	PE(18:1/20:2)	PE(38:3)	M+H	PE	38	3	C43 H81 N1 O7 P1	13.2009	754.575	2.04222e+06	2.3948e+06	1.76504e+06	2.96476e+06	2.69325e+06	2.98574e+06	2.55021e+06	2.57317e+06	2.59206e+06	2.86973e+06	2.6154e+06	2.68664e+06	0.934449	-0.0978116	0.37677	0.527778	0.94037
Com_1107_pos	PE(18:1/20:4)	PE(38:5)	M+H	PE	38	5	C43 H77 N1 O8 P1	11.1022	766.538	2.97884e+07	3.39918e+07	3.15782e+07	3.47535e+07	3.30879e+07	3.75292e+07	3.66586e+07	3.24711e+07	3.56619e+07	3.27517e+07	4.0214e+07	3.67933e+07	0.935579	-0.0960679	0.180199	0.694444	1.02607
Com_1108_pos	PE(18:1/22:1)	PE(40:2)	M+H	PE	40	2	C45 H87 N1 O8 P1	14.259	800.616	8.61687e+06	7.88835e+06	8.03283e+06	8.60563e+06	8.28354e+06	1.09251e+07	8.71518e+06	1.0755e+07	9.52284e+06	1.10082e+07	9.12522e+06	9.65941e+06	0.89056	-0.167216	0.0832852	0.861111	1.14848
Com_1110_pos	PE(18:1/22:3)	PE(40:4)	M+H	PE	40	4	C45 H83 N1 O7 P1	13.4641	780.59	3.94565e+06	4.33832e+06	4.52723e+06	5.10757e+06	5.26089e+06	6.11194e+06	5.36165e+06	5.77401e+06	5.48913e+06	5.82668e+06	5.27962e+06	5.6721e+06	0.87691	-0.189499	0.0792565	0.833333	1.26284
Com_1113_pos	PE(18:1/22:6)	PE(40:7)	M+H	PE	40	7	C45 H77 N1 O8 P1	10.8077	790.538	1.21486e+07	1.3238e+07	1.16228e+07	1.38975e+07	1.59815e+07	1.34955e+07	1.32079e+07	1.48986e+07	1.42351e+07	1.23019e+07	1.6572e+07	1.42107e+07	0.940974	-0.0877733	0.340781	0.694444	0.730105
Com_1114_pos	PE(18:1/24:1)	PE(42:2)	M+H	PE	42	2	C47 H91 N1 O8 P1	14.965	828.648	1.09166e+06	1.05678e+06	1.07248e+06	1.21329e+06	1.32909e+06	1.62142e+06	1.25399e+06	1.47351e+06	1.16562e+06	1.5132e+06	1.13856e+06	1.21765e+06	0.951329	-0.071983	0.523007	0.666667	0.663668
Com_1115_pos	PE(18:2/16:2)	PE(34:4)	M+H	PE	34	4	C39 H73 N1 O7 P1	11.3574	698.512	262560	289659	320137	369130	335948	409028	343078	334196	371553	389824	332539	393351	0.91773	-0.123859	0.235071	0.694444	0.991504
Com_1117_pos	PE(18:2/19:1)	PE(37:3)	M+H	PE	37	3	C42 H81 N1 O7 P1	13.4113	742.575	386398	569771	409767	510009	513102	624466	482211	448826	528664	558725	486276	531153	0.992641	-0.0106563	0.826069	0.5	0.877604
Com_111_pos	Cer(d20:0/18:0)	Cer(d38:0)	M+H	Cer	38	0	C38 H78 N1 O3	13.4933	596.598	945905	1.47995e+06	1.06047e+06	1.46064e+06	1.42252e+06	1.19504e+06	1.30609e+06	1.19369e+06	1.54349e+06	1.17214e+06	1.38759e+06	1.37987e+06	0.947594	-0.0776584	0.487865	0.527778	0.622499
Com_1120_pos	PE(18:2/24:4)	PE(42:6)	M+H	PE	42	6	C47 H83 N1 O8 P1	13.9371	820.585	134174	134525	156075	164041	146153	217005	154423	159245	169305	152863	130072	190612	0.995249	-0.00687122	0.893632	0.555556	0.790398
Com_1121_pos	PE(18:3/16:1)	PE(34:4)	M+H	PE	34	4	C39 H71 N1 O7 P1	11.5852	696.496	379548	384210	397583	556246	512127	536894	480536	448304	497085	548495	467833	470480	0.949833	-0.0742545	0.452746	0.555556	0.879532
Com_1122_pos	PE(18:3/18:1)	PE(36:4)	M+H	PE	36	4	C41 H75 N1 O7 P1	13.0311	724.528	178346	204588	185109	176910	327009	219143	228896	303254	221056	203393	195320	219929	0.941142	-0.0875152	0.529633	0.722222	0.44733
Com_1123_pos	PE(18:3/20:4)	PE(38:7)	M+H	PE	38	7	C43 H73 N1 O7 P1	11.6448	746.512	4.22802e+06	4.84948e+06	4.28623e+06	5.14727e+06	5.31352e+06	5.08366e+06	4.96044e+06	4.85411e+06	5.08487e+06	5.25661e+06	5.18773e+06	5.13395e+06	0.948503	-0.0762765	0.224461	0.666667	0.99689
Com_1125_pos	PE(19:1COOH/20:0)	PE(39:1COOH)	M+H	PE	39	1	C44 H85 N1 O10 P1	13.6435	818.591	1.34038e+06	1.41669e+06	790225	1.28423e+06	1.08397e+06	1.94151e+06	1.31679e+06	1.61555e+06	1.43118e+06	1.61478e+06	1.57831e+06	1.1146e+06	0.906104	-0.142252	0.38244	0.694444	0.664869
Com_1126_pos	PE(19:3/18:1)	PE(37:4)	M+H	PE	37	4	C42 H77 N1 O7 P1	13.4598	738.543	230733	265357	208782	318787	299159	306566	262008	266088	257999	246869	235317	278941	1.0531	0.0746479	0.59354	0.611111	1.22367
Com_1127_pos	PE(20:0/20:4)	PE(40:4)	M+H	PE	40	4	C45 H83 N1 O7 P1	14.0557	780.59	1.17626e+06	1.33829e+06	1.30035e+06	1.36395e+06	1.56584e+06	1.85594e+06	1.55514e+06	1.43599e+06	1.51239e+06	1.46233e+06	1.40763e+06	1.51804e+06	0.967285	-0.0479866	0.542183	0.666667	0.963825
Com_1128_pos	PE(20:3/16:0)	PE(36:3)	M+H	PE	36	3	C41 H77 N1 O7 P1	13.9525	726.543	181190	213976	218582	222285	208987	294729	257718	249402	237053	291759	267811	248473	0.86312	-0.212366	0.0652346	0.833333	1.25315
Com_1129_pos	PE(20:3/20:4)	PE(40:7)	M+H	PE	40	7	C45 H77 N1 O7 P1	12.9622	774.543	3.03689e+06	4.08101e+06	3.6172e+06	4.32994e+06	4.38835e+06	4.09723e+06	4.08797e+06	3.85827e+06	4.42324e+06	4.18426e+06	4.09008e+06	4.47787e+06	0.937462	-0.0931683	0.287174	0.666667	0.889537
Com_112_pos	Cer(d20:0/24:0)	Cer(d44:0)	M+H	Cer	44	0	C44 H90 N1 O3	16.3847	680.692	51591.2	71716.9	54393.1	79060.2	83265	70543.1	80736.7	78492.3	83025.2	56108.3	82524.5	78812.5	0.893126	-0.163064	0.2642	0.694444	0.858542
Com_1130_pos	PE(20:3/22:1)	PE(42:4)	M+H	PE	42	4	C47 H87 N1 O7 P1	15.3136	808.621	95038.7	95916.1	103849	120327	104119	146143	97058.5	120007	110455	118733	99442.6	106944	1.01954	0.0279211	0.890881	0.555556	0.904223
Com_1131_pos	PE(20:3/22:2)	PE(42:5)	M+H	PE	42	5	C47 H85 N1 O7 P1	14.7921	806.606	78333.6	82395.1	95139.1	101521	78913.5	104718	98395.5	93995.8	57205.7	123961	73315.9	113740	0.965049	-0.0513266	0.94055	0.527778	0.183623
Com_1132_pos	PE(20:3/22:6)	PE(42:9)	M+H	PE	42	9	C47 H77 N1 O7 P1	12.6173	798.543	1.08952e+06	1.35454e+06	1.0568e+06	1.29605e+06	1.38127e+06	1.33912e+06	1.3259e+06	894581	1.37856e+06	1.28147e+06	1.25998e+06	1.28161e+06	1.01283	0.0183891	0.840287	0.611111	0.766833
Com_1133_pos	PE(20:4/16:0)	PE(36:4)	M+H	PE	36	4	C41 H75 N1 O7 P1	12.8531	724.528	6.18347e+06	7.42524e+06	6.32745e+06	8.15898e+06	7.86322e+06	8.48633e+06	7.27894e+06	7.02462e+06	7.39696e+06	7.73551e+06	7.73797e+06	8.06838e+06	0.982368	-0.0256638	0.692858	0.555556	1.03693
Com_1134_pos	PE(20:4/16:1)	PE(36:5)	M+H	PE	36	5	C41 H73 N1 O8 P1	9.91626	738.507	252529	226661	221926	313851	257920	362614	259470	251820	209323	281240	249560	226616	1.10654	0.146058	0.345166	0.638889	1.319
Com_1135_pos	PE(20:4/18:1)	PE(38:5)	M+H	PE	38	5	C43 H77 N1 O7 P1	12.907	750.543	6.76171e+06	8.16714e+06	7.16815e+06	8.86773e+06	8.75513e+06	8.66763e+06	8.81751e+06	8.23838e+06	8.56822e+06	8.95204e+06	8.91261e+06	9.35411e+06	0.915686	-0.127075	0.110586	0.805556	1.16637
Com_1136_pos	PE(20:4/20:1)	PE(40:5)	M+H	PE	40	5	C45 H81 N1 O7 P1	13.8994	778.575	997698	1.16053e+06	1.16972e+06	1.24051e+06	1.28407e+06	1.40991e+06	1.27351e+06	1.55242e+06	1.34675e+06	1.25508e+06	1.17355e+06	1.30934e+06	0.918058	-0.123342	0.184536	0.75	0.934448
Com_1137_pos	PE(20:4/22:1)	PE(42:5)	M+H	PE	42	5	C47 H85 N1 O7 P1	14.664	806.606	277423	309881	298390	335741	341034	418835	359870	385903	371228	379318	318229	334300	0.92203	-0.117114	0.223297	0.722222	0.946161
Com_1138_pos	PE(20:4/22:5)	PE(42:9)	M+H	PE	42	9	C47 H77 N1 O8 P1	11.1722	814.538	456069	448541	497826	643678	631269	530775	518039	549054	673273	486890	626347	601956	0.928405	-0.107174	0.358066	0.638889	0.746068
Com_113_pos	Cer(d20:0/24:1)	Cer(d44:1)	M+H	Cer	44	1	C44 H88 N1 O3	15.7578	678.676	42772.3	46236	47386.3	53509.5	47412	59008	43596.1	59434.8	48131.8	50940.2	42282.4	38280.1	1.04832	0.0680803	0.528046	0.583333	0.777768
Com_1142_pos	PE(22:6/18:1)	PE(40:7)	M+H	PE	40	7	C45 H77 N1 O8 P1	12.329	790.538	668730	869890	940731	1.07371e+06	1.31759e+06	591481	614298	275321	1.12937e+06	525567	1.36632e+06	926572	1.12913	0.175216	0.451129	0.583333	0.728579
Com_1143_pos	PE(22:6/20:2)	PE(42:8)	M+H	PE	42	8	C47 H79 N1 O8 P1	12.8244	816.554	159471	158971	97996.9	180919	202040	196835	181787	141548	171038	193134	246916	217538	0.864815	-0.209537	0.2731	0.666667	0.858873
Com_1144_pos	PE(22:7/18:1)	PE(40:8)	M+H	PE	40	8	C45 H75 N1 O7 P1	12.1313	772.528	517269	666130	554246	767850	644116	679849	535508	622943	633596	702805	638856	707198	0.99702	-0.00430589	0.920702	0.527778	0.742997
Com_1146_pos	PE(24:6)	PE(24:6)	M+H	PE	24	6	C29 H47 N1 O7 P1	2.70575	552.308	25722.6	24292.3	21494.6	21450.8	15960.4	29307.2	29225.5	30822	19526.8	17885.6	24816.7	32371.2	0.893824	-0.161937	0.446652	0.638889	0.550222
Com_1147_pos	PE(30:1)	PE(30:1)	M+H	PE	30	1	C35 H69 N1 O8 P1	9.69289	662.476	30406.6	28893.6	37682.9	52520.5	42054.6	57776.2	34515.2	40462.4	39115.7	59560.2	53090	36559.8	0.946948	-0.0786428	0.655393	0.416667	0.720832
Com_1149_pos	PE(34:3)	PE(34:3)	M+H	PE	34	3	C39 H73 N1 O8 P1	12.1081	714.507	86311.6	116220	94255.1	114310	107654	134794	113436	95751.4	130764	130789	122520	128831	0.905073	-0.143895	0.233153	0.694444	0.957003
Com_1150_pos	PE(34:4)	PE(34:4)	M+H	PE	34	4	C39 H71 N1 O8 P1	10.9173	712.491	151064	234157	206620	288962	321314	259867	245480	243314	232551	250588	227398	224087	1.0271	0.03857	0.993447	0.583333	0.844216
Com_1151_pos	PE(36:4)	PE(36:4)	M+H	PE	36	4	C41 H75 N1 O8 P1	12.1651	740.522	2.40213e+06	3.30991e+06	2.94702e+06	3.57386e+06	3.72707e+06	3.52636e+06	3.36978e+06	3.36251e+06	3.61324e+06	3.56938e+06	3.73311e+06	3.58955e+06	0.917542	-0.124155	0.21744	0.722222	1.00085
Com_1152_pos	PE(36:5)	PE(36:5)	M+H	PE	36	5	C41 H75 N1 O7 P1	12.8488	724.528	6.18705e+06	7.45092e+06	6.36472e+06	8.18556e+06	8.20088e+06	8.26847e+06	6.8179e+06	7.04914e+06	7.11824e+06	7.72809e+06	7.59004e+06	7.99997e+06	1.008	0.0114889	0.969102	0.583333	1.06162
Com_1153_pos	PE(37:5)	PE(37:5)	M+H	PE	37	5	C42 H77 N1 O7 P1	13.4653	738.543	227658	263401	210888	318402	300185	303042	259359	260277	258921	260857	247089	280194	1.03631	0.0514489	0.738867	0.638889	1.16846
Com_1154_pos	PE(38:4)	PE(38:4)	M+H	PE	38	4	C43 H79 N1 O8 P1	13.4401	768.554	9.77501e+06	1.17868e+07	1.03153e+07	1.1876e+07	1.21223e+07	1.17957e+07	1.13858e+07	1.10819e+07	1.2714e+07	1.1731e+07	1.25089e+07	1.26862e+07	0.938473	-0.0916136	0.172683	0.666667	1.0097
Com_1155_pos	PE(38:5)	PE(38:5)	M+H	PE	38	5	C43 H77 N1 O8 P1	12.264	766.538	1.49992e+07	2.19075e+07	1.85592e+07	2.18746e+07	2.08746e+07	2.02153e+07	1.87998e+07	1.92499e+07	2.31267e+07	2.00866e+07	2.3865e+07	1.96885e+07	0.948836	-0.0757687	0.451675	0.444444	0.678647
Com_1156_pos	PE(38:6)	PE(38:6)	M+H	PE	38	6	C43 H77 N1 O7 P1	13.0417	750.543	169988	287688	445347	222147	304639	444506	577255	115235	504662	344388	238512	612340	0.783448	-0.35209	0.619382	0.666667	0.41151
Com_1157_pos	PE(40:10)	PE(40:10)	M+H	PE	40	10	C45 H73 N1 O7 P1	11.3483	770.512	1.71569e+06	1.6789e+06	1.8217e+06	2.09202e+06	1.93873e+06	1.85491e+06	1.82908e+06	2.05593e+06	2.05386e+06	2.10185e+06	1.83528e+06	1.8297e+06	0.948422	-0.0763989	0.240617	0.694444	0.80785
Com_1158_pos	PE(40:6)	PE(40:6)	M+H	PE	40	6	C45 H79 N1 O8 P1	12.8449	792.554	712390	817540	599018	820231	741337	910049	724827	761312	675129	763884	727643	878010	1.0154	0.0220437	0.888539	0.555556	0.879282
Com_1159_pos	PE(40:8)	PE(40:8)	M+H	PE	40	8	C45 H75 N1 O8 P1	11.1014	788.522	2.31645e+06	2.82702e+06	2.65054e+06	3.08186e+06	2.94532e+06	2.87627e+06	2.73561e+06	2.63005e+06	3.1101e+06	2.63224e+06	3.47537e+06	3.06649e+06	0.946039	-0.0800284	0.398293	0.583333	0.779329
Com_115_pos	Cer(d20:1/23:3)	Cer(d43:4)	M+H	Cer	43	4	C43 H80 N1 O3	15.2224	658.613	35167.2	67769.8	47571.8	33865.7	62931.7	44042.5	60899.8	60768	39268.9	31002.2	47796.9	42675.6	1.03165	0.0449484	0.880909	0.555556	0.112329
Com_1161_pos	PE(42:11)	PE(42:11)	M+H	PE	42	11	C47 H75 N1 O7 P1	11.3908	796.528	2.34192e+06	2.63056e+06	2.46146e+06	2.94397e+06	2.90795e+06	2.95836e+06	2.89523e+06	2.92788e+06	2.84503e+06	2.93798e+06	3.14033e+06	2.93278e+06	0.918831	-0.122129	0.0870763	0.666667	1.24114
Com_1162_pos	PE(42:4)	PE(42:4)	M+H	PE	42	4	C47 H87 N1 O8 P1	15.0984	824.616	100066	112304	115692	126317	111981	167473	120067	131867	119027	130587	108088	134647	0.985959	-0.0204001	0.762156	0.666667	0.81501
Com_1163_pos	PE(42:5)	PE(42:5)	M+H	PE	42	5	C47 H85 N1 O8 P1	14.2554	822.601	1.44403e+06	1.46342e+06	1.35219e+06	1.50402e+06	1.55966e+06	1.82582e+06	1.56836e+06	1.75968e+06	1.71271e+06	1.80461e+06	1.59381e+06	1.60594e+06	0.910804	-0.134787	0.0795667	0.833333	1.1821
Com_1164_pos	PE(42:7)	PE(42:7)	M+H	PE	42	7	C47 H81 N1 O8 P1	13.1778	818.569	1.46002e+06	1.72096e+06	1.55773e+06	1.90334e+06	1.96098e+06	1.90668e+06	1.75797e+06	1.65494e+06	1.97664e+06	1.72531e+06	1.98513e+06	1.90955e+06	0.954602	-0.0670287	0.417493	0.694444	0.943045
Com_1165_pos	PE(42:8)	PE(42:8)	M+H	PE	42	8	C47 H79 N1 O8 P1	11.9826	816.554	751792	914504	741787	888148	956900	873004	894799	777244	1.27221e+06	916360	1.12601e+06	1.05562e+06	0.848383	-0.237213	0.101602	0.805556	1.10592
Com_1166_pos	PE(42:9)	PE(42:9)	M+H	PE	42	9	C47 H79 N1 O7 P1	13.0464	800.559	1.10761e+06	1.72927e+06	1.38582e+06	1.74124e+06	1.59403e+06	1.51483e+06	1.49005e+06	1.40156e+06	1.77289e+06	1.51654e+06	1.93371e+06	1.69412e+06	0.924957	-0.112541	0.354156	0.638889	0.745731
Com_1167_pos	PE(44:4)	PE(44:4)	M+H	PE	44	4	C49 H91 N1 O8 P1	15.7027	852.648	49256.2	53506.3	45698.9	60169.4	60363	62681.1	61613.1	62018	56477.2	64619.4	55266.8	49910.3	0.9479	-0.0771926	0.40675	0.666667	0.710215
Com_1168_pos	PE(44:5)	PE(44:5)	M+H	PE	44	5	C49 H89 N1 O8 P1	14.9628	850.632	193948	204263	200643	248646	148729	299341	241116	258093	218201	242735	197904	225921	0.936125	-0.0952265	0.438988	0.638889	0.5976
Com_116_pos	Cer(d20:1/24:1)	Cer(d44:2)	M+H	Cer	44	2	C44 H86 N1 O3	15.5278	676.66	209268	313421	303002	276562	318087	299867	310750	316168	241829	274847	218656	256200	1.06287	0.0879699	0.506787	0.638889	0.656902
Com_1170_pos	PEt(12:0/22:4)	PEt(34:4)	M+Li	PEt	34	4	C39 H71 Li1 O7 P1	12.5434	689.509	1.24137e+06	1.81473e+06	1.36604e+06	1.8036e+06	1.60386e+06	1.12324e+06	1.75101e+06	1.29858e+06	2.39034e+06	1.21124e+06	1.89146e+06	1.85384e+06	0.861142	-0.215677	0.317178	0.694444	0.728008
Com_1171_pos	PEt(16:1/16:0)	PEt(32:1)	M+Na	PEt	32	1	C37 H73 Na1 O7 P1	12.6686	683.499	185656	340415	257059	301104	288304	254330	247313	220892	290435	197893	294505	269843	1.06969	0.097191	0.583491	0.611111	0.801125
Com_1172_pos	PEt(17:3/17:1)	PEt(34:4)	M+H	PEt	34	4	C39 H70 O7 P1	10.0864	681.485	107367	155057	101193	130236	233878	66744.6	110081	92211.4	122498	87578.2	82293	181161	1.17557	0.233358	0.568858	0.611111	0.411374
Com_1173_pos	PEt(18:4/18:1)	PEt(36:5)	M+H	PEt	36	5	C41 H72 O8 P1	11.7958	723.496	512442	1.02034e+06	713433	956258	977628	717988	866343	678527	1.01381e+06	512396	903296	860627	1.01305	0.0187043	0.953452	0.416667	0.538196
Com_1174_pos	PEt(18:4/21:1)	PEt(39:5)	M+H	PEt	39	5	C44 H78 O8 P1	12.3262	765.543	147358	108781	103906	74607.5	99784.6	174446	180944	113715	141164	222683	196498	167616	0.693202	-0.528653	0.0373804	0.861111	1.43342
Com_1175_pos	PEt(20:5/14:0)	PEt(34:5)	M+Na	PEt	34	5	C39 H67 Na1 O8 P1	9.52927	717.447	47832.3	34209.2	33638.6	37417	34437.8	53859.9	45536.1	49970.7	30732.4	45598.5	43434.8	39456.1	0.947655	-0.0775659	0.591529	0.583333	0.382691
Com_1176_pos	PEt(20:5/16:0)	PEt(36:5)	M+Na	PEt	36	5	C41 H71 Na1 O8 P1	10.7331	745.478	178362	212947	228244	286154	242663	180993	180963	167085	335352	112208	283556	226487	1.01816	0.0259652	0.718064	0.583333	0.491891
Com_1177_pos	PEt(20:5/18:0)	PEt(38:5)	M+Na	PEt	38	5	C43 H75 Na1 O8 P1	12.045	773.509	138737	180255	130280	188206	208563	172803	169195	145202	256931	122101	272873	180161	0.888684	-0.170257	0.562886	0.472222	0.58239
Com_1178_pos	PEt(24:5/18:1)	PEt(42:6)	M+H	PEt	42	6	C47 H82 O8 P1	11.9403	805.574	244135	249638	198765	329083	316994	145093	368485	318730	379104	182362	332174	356044	0.766022	-0.384543	0.131084	0.833333	1.16291
Com_1179_pos	PEt(27:1/16:3)	PEt(43:4)	M+Li	PEt	43	4	C48 H89 Li1 O7 P1	16.9527	815.65	590136	774180	618133	812062	862906	611066	596610	664920	576091	665303	587667	669962	1.13507	0.182779	0.158638	0.722222	1.19929
Com_117_pos	Cer(d34:1)	Cer(d34:1)	M+H	Cer	34	1	C34 H68 N1 O3	11.131	538.519	123557	123047	105377	155948	121534	143814	135753	106856	124650	119492	103214	131188	1.07228	0.100678	0.378338	0.611111	1.16324
Com_1180_pos	PFAA(21:0)	PFAA(21:0)	M+H	PFAA	21	0	C21 H44 N1 O1	8.13682	326.342	34568.9	41970.6	34335.8	46770.1	47708.2	49956.7	58688.4	46564.3	56265.3	46109.6	55982.2	49340.1	0.815818	-0.29368	0.0289014	0.805556	1.4072
Com_1181_pos	PFAA(22:0)	PFAA(22:0)	M+H	PFAA	22	0	C22 H46 N1 O1	7.70605	340.357	16602.4	35270.1	64789.6	41483	32643.7	65403.7	56349.6	48575.2	44446.6	49937.8	67880.7	78012.5	0.742151	-0.430215	0.14137	0.777778	1.02749
Com_1182_pos	PFAA(22:2)	PFAA(22:2)	M+H	PFAA	22	2	C22 H42 N1 O1	3.08811	336.326	92912.2	140026	121314	153153	145522	149446	363347	142991	168761	134220	160789	166901	0.705687	-0.502899	0.113173	0.805556	1.08499
Com_1183_pos	PFAA(24:0)	PFAA(24:0)	M+H	PFAA	24	0	C24 H50 N1 O1	9.0213	368.389	10146.3	32633.9	42531.5	44986.2	39694.3	99601.6	58938.2	59912.1	61557.5	54188.7	91588	97847.6	0.635786	-0.653386	0.0971875	0.833333	1.19788
Com_1184_pos	PFAA(27:6)	PFAA(27:6)	M+H	PFAA	27	6	C27 H44 N1 O1	15.1129	398.342	73105.5	71778.8	74926.2	85618.5	87467	99385.5	79946.6	79322.2	77245.6	88111.6	91636	91686	0.969157	-0.0451973	0.574007	0.666667	0.951575
Com_1186_pos	PG(27:0/18:1)	PG(45:1)	M+H	PG	45	1	C51 H102 O9 P1	16.9831	889.726	513107	263086	391735	259590	231895	221805	237793	238086	193863	236416	191240	138627	1.52199	0.60596	0.0409899	0.833333	1.33834
Com_1187_pos	PG(28:0/18:0)	PG(46:0)	M+Na	PG	46	0	C52 H105 Na1 O9 P1	16.922	927.739	2.29568e+06	720762	1.48633e+06	322023	502553	98124.8	505390	588644	523462	498147	333702	193746	2.0527	1.03752	0.510469	0.611111	1.06852
Com_1188_pos	PG(29:0/18:1)	PG(47:1)	M+H	PG	47	1	C53 H106 O9 P1	17.3433	917.757	758469	389483	652818	408950	447659	189755	328124	355045	273879	335362	224078	234874	1.62567	0.701032	0.0974111	0.833333	1.21911
Com_1189_pos	PG(30:0/18:0)	PG(48:0)	M+Na	PG	48	0	C54 H109 Na1 O9 P1	17.4354	955.77	641933	296795	486008	74408.9	222644	23004.5	147396	240486	110008	174699	68012.3	43506.3	2.22519	1.15393	0.432553	0.694444	1.04345
Com_118_pos	Cer(d39:1)	Cer(d39:1)	M+H-H2O	Cer	39	1	C39 H76 N1 O2	14.686	590.587	68737	86140.3	90933.1	70319.8	86091.5	84340.6	89894.5	78358.5	68565.5	63123.7	73670.7	68876.7	1.0996	0.136981	0.199818	0.722222	1.01035
Com_1190_pos	PG(34:1)	PG(34:1)	M+Na	PG	34	1	C40 H77 Na1 O10 P1	11.2002	771.515	488428	202733	170014	232002	693257	244149	182942	191924	199772	199686	285842	213963	1.5937	0.672382	0.198	0.722222	1.03913
Com_1191_pos	PI(14:0/18:0)	PI(32:0)	M+H	PI	32	0	C41 H80 O13 P1	11.5305	811.533	314432	423028	356684	243136	318364	210481	352920	253569	249461	366271	345955	450032	0.924646	-0.113027	0.564747	0.638889	0.89462
Com_1197_pos	PI(18:0/18:0)	PI(36:0)	M+Na	PI	36	0	C45 H87 Na1 O13 P1	12.0405	889.578	687941	813301	757543	949217	910912	1.13459e+06	782710	813102	796006	1.01664e+06	797070	829684	1.04335	0.0612292	0.699582	0.555556	1.14618
Com_1198_pos	PI(18:0/18:1)	PI(36:1)	M+NH4	PI	36	1	C45 H89 N1 O13 P1	12.2288	882.607	508374	594743	595383	792686	770387	750843	866154	679505	734254	826054	999228	931590	0.796623	-0.328032	0.0350745	0.833333	1.35075
Com_119_pos	Cer(d42:4)	Cer(d42:4)	M+H-H2O	Cer	42	4	C42 H76 N1 O2	13.872	626.587	172920	186903	223044	205518	199406	272990	223246	239683	181892	212657	159156	194553	1.04094	0.0578934	0.675601	0.472222	0.681536
Com_11_pos	BisMePA(14:1/16:0)	BisMePA(30:1)	M+NH4	BisMePA	30	1	C35 H71 N1 O8 P1	10.8293	664.491	147146	146527	147890	215270	228981	240752	235741	208537	202597	243342	151447	205187	0.903529	-0.146358	0.366011	0.638889	0.781678
Com_1203_pos	PI(18:1/17:0)	PI(35:1)	M+Na	PI	35	1	C44 H83 Na1 O13 P1	10.5662	873.546	275073	297407	265507	335910	315943	316164	309596	326423	296465	279539	294787	257902	1.0234	0.0333675	0.660328	0.611111	0.83775
Com_1206_pos	PI(18:1/20:2)	PI(38:3)	M+NH4	PI	38	3	C47 H89 N1 O13 P1	11.5159	906.607	468738	32270.5	14556.6	55827.4	323172	50747.5	50577.3	65966	59823.6	43652.5	35924.1	23401.2	3.38403	1.75874	0.373412	0.583333	0.662249
Com_1209_pos	PI(18:1/20:5)	PI(38:6)	M+Na	PI	38	6	C47 H79 Na1 O13 P1	9.44128	905.515	38790	27687.8	79437.5	38285.1	62181.9	64840.2	38845.8	35407.3	42407.7	59893.9	80251	48712.8	1.01867	0.0266873	0.977166	0.472222	0.315317
Com_1211_pos	PI(18:1/22:4)	PI(40:5)	M+H	PI	40	5	C49 H86 O13 P1	10.8311	913.58	130011	136988	134209	155936	169946	161145	172352	163995	161232	161399	203011	154667	0.873683	-0.194818	0.0474673	0.833333	1.28004
Com_1214_pos	PI(20:3/20:3)	PI(40:6)	M+Na	PI	40	6	C49 H83 Na1 O13 P1	12.0508	933.546	165236	240856	222800	332272	253494	249162	189012	210525	258348	225500	201011	233334	1.11086	0.151682	0.41177	0.666667	1.15394
Com_1215_pos	PI(20:4/18:0)	PI(38:4)	M+H	PI	38	4	C47 H84 O13 P1	11.4337	887.564	239788	192277	287786	299986	190953	244070	415540	330190	407846	319775	457321	367323	0.6331	-0.659496	0.000949891	1	2.0011
Com_1217_pos	PI(22:7/18:1)	PI(40:8)	M+H	PI	40	8	C49 H80 O13 P1	10.0408	907.533	3.79649e+06	3.66734e+06	3.47523e+06	4.03494e+06	4.05306e+06	4.09334e+06	4.25076e+06	4.14405e+06	4.0301e+06	3.84298e+06	4.10522e+06	4.15934e+06	0.942441	-0.0855251	0.0832485	0.833333	1.18872
Com_1218_pos	PI(23:4/18:0)	PI(41:4)	M+NH4	PI	41	4	C50 H93 N1 O13 P1	11.1524	946.638	87974.4	93050.7	67393.5	79072.5	111359	96265	123354	98440	73076.5	109011	64109.8	71410.6	0.992053	-0.0115107	0.94554	0.5	0.108413
Com_1219_pos	PI(36:2)	PI(36:2)	M+H	PI	36	2	C45 H84 O13 P1	12.1672	863.564	483396	582858	480960	614404	448520	510816	580484	536581	591786	531444	639664	614505	0.893114	-0.163084	0.0777352	0.805556	1.20966
Com_121_pos	Cer(d44:1)	Cer(d44:1)	M+H-H2O	Cer	44	1	C44 H86 N1 O2	16.1882	660.665	90629.6	150175	129566	115410	157177	101976	140224	146920	140562	139855	106244	125205	0.932321	-0.101102	0.432848	0.583333	0.69279
Com_1220_pos	PI(36:5)	PI(36:5)	M+H	PI	36	5	C45 H78 O13 P1	10.0442	857.517	101370	116881	120660	149872	157800	141696	202238	157190	178127	162373	196073	184950	0.729245	-0.455525	0.00374238	0.972222	1.74079
Com_1221_pos	PI(38:6)	PI(38:6)	M+H	PI	38	6	C47 H80 O13 P1	9.99448	883.533	47942.7	63622.1	56205.5	73001.5	64157.6	73141.8	61931.2	62655.6	55393.2	63463.2	54936.6	58243.8	1.06014	0.0842555	0.510743	0.722222	1.21709
Com_1222_pos	PI(40:9)	PI(40:9)	M+H	PI	40	9	C49 H78 O13 P1	9.45967	905.517	38526.2	26036	70312.7	38482.2	31988.1	66835.7	34061.7	34877.1	42312.7	47139.4	55546.3	45952.7	1.04729	0.0666644	0.970479	0.555556	0.299971
Com_1223_pos	PI(41:9)	PI(41:9)	M+Na	PI	41	9	C50 H79 Na1 O12 P1	11.1735	925.52	304981	387893	318976	417519	414017	372530	366727	352989	346027	325930	394712	374461	1.02549	0.0363072	0.753495	0.583333	0.98689
Com_1224_pos	PS(18:0/18:1)	PS(36:1)	M+H	PS	36	1	C42 H81 N1 O10 P1	12.436	790.559	4.73426e+07	5.69786e+07	5.0638e+07	5.33973e+07	5.5054e+07	6.44991e+07	5.97531e+07	5.94131e+07	5.65773e+07	5.90738e+07	5.67538e+07	5.75481e+07	0.939248	-0.0904222	0.184869	0.777778	1.0287
Com_1225_pos	PS(18:0/18:2)	PS(36:2)	M+H	PS	36	2	C42 H79 N1 O10 P1	11.5007	788.544	5.09742e+06	5.39235e+06	5.40362e+06	4.93417e+06	6.10379e+06	7.3528e+06	6.21766e+06	5.55751e+06	6.45999e+06	6.30298e+06	5.03873e+06	5.86885e+06	0.96723	-0.0480697	0.596598	0.666667	0.611112
Com_1226_pos	PS(18:0/20:1)	PS(38:1)	M+H	PS	38	1	C44 H85 N1 O10 P1	13.4816	818.591	1.485e+06	1.35097e+06	1.22459e+06	1.35556e+06	1.36166e+06	2.60765e+06	1.60633e+06	1.77362e+06	1.37487e+06	1.85978e+06	1.4402e+06	1.61743e+06	0.970349	-0.0434248	0.636754	0.777778	0.628289
Com_1227_pos	PS(18:0/20:2)	PS(38:2)	M+H	PS	38	2	C44 H83 N1 O10 P1	12.5687	816.575	2.34135e+06	2.27701e+06	2.2838e+06	2.53441e+06	2.17161e+06	2.26255e+06	2.25138e+06	1.89079e+06	2.56256e+06	2.34311e+06	2.06062e+06	3.09168e+06	0.976803	-0.0338608	0.876896	0.5	0.152853
Com_1228_pos	PS(18:0/20:3)	PS(38:3)	M+H	PS	38	3	C44 H81 N1 O10 P1	11.83	814.559	2.46664e+06	2.7921e+06	2.49937e+06	3.18834e+06	3.25911e+06	2.96287e+06	2.93483e+06	2.90273e+06	3.14681e+06	2.81399e+06	2.59748e+06	2.94188e+06	0.990236	-0.0141563	0.805357	0.5	0.737344
Com_1229_pos	PS(18:0/21:3)	PS(39:3)	M+H	PS	39	3	C45 H83 N1 O10 P1	12.4918	828.575	296586	303263	223097	303046	305526	306343	282802	260912	271253	281175	279231	316900	1.02694	0.0383518	0.710292	0.694444	0.799844
Com_122_pos	Cer(m18:0/16:0)	Cer(m34:0)	M+H	Cer	34	0	C34 H70 N1 O2	14.1729	524.54	68343.5	99546	94985.6	119875	122607	94698.5	120039	90171.2	123937	106139	119366	118412	0.884953	-0.176327	0.213243	0.666667	0.89315
Com_1230_pos	PS(18:0/22:1)	PS(40:1)	M+H	PS	40	1	C46 H89 N1 O10 P1	14.3382	846.622	134847	128008	128213	136564	135173	165134	155217	203530	106063	140288	137197	161607	0.915961	-0.126641	0.474526	0.722222	0.510817
Com_1231_pos	PS(18:0/22:3)	PS(40:3)	M+H	PS	40	3	C46 H85 N1 O10 P1	12.9765	842.591	160951	442857	429865	317093	208460	386089	595288	284561	371380	337017	433031	175756	0.885428	-0.175553	0.624423	0.555556	0.346494
Com_1232_pos	PS(18:0/22:4)	PS(40:4)	M+H	PS	40	4	C46 H83 N1 O10 P1	12.1725	840.575	7.72064e+06	8.01447e+06	7.62825e+06	9.24964e+06	9.03661e+06	9.77534e+06	9.62328e+06	8.9863e+06	8.97024e+06	8.57164e+06	9.52728e+06	9.35567e+06	0.934415	-0.0978652	0.16799	0.666667	1.13362
Com_1233_pos	PS(18:0/22:5)	PS(40:5)	M+H	PS	40	5	C46 H81 N1 O10 P1	11.4048	838.559	3.5756e+06	3.62583e+06	3.46957e+06	3.93548e+06	4.22372e+06	5.11337e+06	4.88885e+06	5.23934e+06	4.58634e+06	4.65015e+06	4.61928e+06	4.77987e+06	0.832419	-0.264619	0.0215231	0.861111	1.52482
Com_1234_pos	PS(18:0/24:4)	PS(42:4)	M+H	PS	42	4	C48 H87 N1 O10 P1	13.0959	868.606	578784	446091	412331	440498	421936	539827	707606	537685	499323	497825	572283	510998	0.853791	-0.228045	0.0733902	0.75	1.28381
Com_1236_pos	PS(18:1/18:1)	PS(36:2)	M+H	PS	36	2	C42 H79 N1 O10 P1	11.2374	788.544	1.42896e+07	1.61513e+07	1.35009e+07	1.61878e+07	1.71098e+07	1.86138e+07	1.82929e+07	2.00135e+07	1.68209e+07	1.82454e+07	1.63902e+07	1.60949e+07	0.90549	-0.143229	0.115969	0.722222	1.06375
Com_1238_pos	PS(18:1/20:1)	PS(38:2)	M+H	PS	38	2	C44 H83 N1 O10 P1	12.3774	816.575	8.63762e+06	9.09361e+06	8.39136e+06	1.01313e+07	9.2546e+06	1.068e+07	1.01125e+07	1.05982e+07	9.64578e+06	9.97934e+06	9.32054e+06	9.33848e+06	0.95243	-0.0703144	0.268359	0.694444	0.889823
Com_123_pos	Cer(m18:0/24:1)	Cer(m42:1)	M+H	Cer	42	1	C42 H84 N1 O2	15.4739	634.65	30180.7	28975.6	37894.5	50015	44931.6	57113.5	30919.8	42566.1	38377.7	45966.7	33050.7	40964.4	1.07447	0.103626	0.704662	0.527778	1.02563
Com_1240_pos	PS(18:1/22:1)	PS(40:2)	M+H	PS	40	2	C46 H87 N1 O10 P1	13.4946	844.606	6.32842e+06	5.80793e+06	5.45066e+06	6.11887e+06	5.90545e+06	8.60392e+06	6.94875e+06	7.63038e+06	6.80767e+06	7.44506e+06	5.90751e+06	6.44488e+06	0.92791	-0.107944	0.309067	0.777778	0.746755
Com_1241_pos	PS(18:1/22:2)	PS(40:3)	M+H	PS	40	3	C46 H85 N1 O10 P1	12.6246	842.591	603823	509015	560179	527835	667048	736118	690872	738857	658933	649069	514842	597287	0.936142	-0.0952	0.401022	0.638889	0.587842
Com_1242_pos	PS(18:1/22:4)	PS(40:5)	M+H	PS	40	5	C46 H81 N1 O10 P1	11.0063	838.559	1.1709e+06	1.25885e+06	948450	1.75465e+06	1.30011e+06	1.01972e+06	1.26097e+06	1.10004e+06	1.64427e+06	974791	1.11561e+06	1.45845e+06	0.98657	-0.0195066	0.884333	0.472222	0.265539
Com_1243_pos	PS(18:1/22:5)	PS(40:6)	M+H	PS	40	6	C46 H79 N1 O10 P1	10.2492	836.544	274675	270264	235648	261109	215436	322743	256265	304613	289283	301434	306608	216854	0.943177	-0.0844002	0.475822	0.638889	0.501396
Com_1244_pos	PS(18:1/24:1)	PS(42:2)	M+H	PS	42	2	C48 H91 N1 O10 P1	14.3809	872.638	730351	568654	665498	798469	812449	1.03211e+06	810640	943976	789579	807613	732369	745778	0.953949	-0.0680162	0.522228	0.611111	0.700728
Com_1245_pos	PS(20:1/22:4)	PS(42:5)	M+H	PS	42	5	C48 H85 N1 O10 P1	12.2131	866.591	188179	294131	284961	412828	249285	387476	397408	495295	443588	320202	279094	496727	0.746968	-0.420881	0.0765243	0.805556	1.16576
Com_1247_pos	PS(22:0/18:1)	PS(40:1)	M+H	PS	40	1	C46 H89 N1 O10 P1	14.5143	846.622	652792	522681	567934	785070	599897	919400	638513	660440	752995	690902	609105	730425	0.991523	-0.0122813	0.794644	0.611111	0.798967
Com_1248_pos	PS(22:1/18:1)	PS(40:2)	M+H	PS	40	2	C46 H87 N1 O10 P1	13.8598	844.606	140026	297147	289977	366752	308486	437525	205246	256468	290490	362032	296676	288608	1.08261	0.114509	0.833291	0.694444	0.980531
Com_1249_pos	PS(22:1/22:6)	PS(44:7)	M+H	PS	44	7	C50 H85 N1 O10 P1	12.1938	890.591	173259	289852	170639	268732	219042	415522	206556	221029	312573	178395	241258	294968	1.05655	0.0793608	0.885808	0.444444	1.04985
Com_124_pos	Cer(m18:1/16:0)	Cer(m34:1)	M+H	Cer	34	1	C34 H68 N1 O2	12.3032	522.524	774835	1.02207e+06	925868	1.06277e+06	920766	961463	892060	822671	862873	847259	789596	884799	1.11149	0.152495	0.0771217	0.833333	1.63047
Com_1250_pos	PS(22:3/18:0)	PS(40:3)	M+H	PS	40	3	C46 H85 N1 O10 P1	13.0803	842.591	754691	717941	795959	915575	851486	907281	960806	848064	846177	995175	888457	897830	0.909211	-0.137313	0.0772894	0.722222	1.17824
Com_1251_pos	PS(22:5/20:1)	PS(42:6)	M+H	PS	42	6	C48 H83 N1 O10 P1	11.3792	864.575	265913	227906	169227	227864	272422	141379	346622	268027	289499	262267	200700	345237	0.761942	-0.392248	0.0649279	0.805556	1.54116
Com_1252_pos	PS(24:0/18:1)	PS(42:1)	M+H	PS	42	1	C48 H93 N1 O10 P1	15.2113	874.653	93591.3	86038.6	57961	118216	113176	141128	108429	124918	102103	112270	85017.9	114047	0.943297	-0.0842161	0.53861	0.527778	0.746249
Com_1253_pos	PS(24:4/18:0)	PS(42:4)	M+H	PS	42	4	C48 H87 N1 O10 P1	12.972	868.606	233312	132613	135988	187672	148678	234688	288532	165297	153938	183992	131197	175183	0.977064	-0.0334753	0.898551	0.5	0.199827
Com_1254_pos	SM(d14:0/26:4)	SM(d40:4)	M+H	SM	40	4	C45 H86 N2 O6 P1	12.4913	781.622	448183	635633	560109	648111	636708	576686	699265	677665	987623	637897	745802	634363	0.799849	-0.322201	0.0330559	0.888889	1.38472
Com_1255_pos	SM(d18:1/22:2)	SM(d40:3)	M+H	SM	40	3	C45 H88 N2 O6 P1	13.5904	783.637	15235.4	74313	41074.9	46966.3	27555.9	40419.7	79953.4	82463.9	45711.9	46896.2	35193.3	31885.1	0.762379	-0.39142	0.281889	0.666667	0.783007
Com_1256_pos	SM(d18:1/24:2)	SM(d42:3)	M+H	SM	42	3	C47 H92 N2 O6 P1	14.0108	811.669	188425	177304	195974	275143	208609	219044	392940	298837	224765	301501	266309	314198	0.703066	-0.508268	0.0056354	0.944444	1.71518
Com_1257_pos	SM(d18:1/25:4)	SM(d43:5)	M+H	SM	43	5	C48 H90 N2 O6 P1	14.0202	821.653	109159	250115	159052	151329	251239	175778	329395	145187	191345	183409	200169	145952	0.917366	-0.124431	0.635625	0.555556	0.363618
Com_1258_pos	SM(d18:2/16:1)	SM(d34:3)	M+H	SM	34	3	C39 H76 N2 O6 P1	9.70901	699.544	375664	338964	348528	371579	367851	520857	516636	521883	422834	540606	390308	405726	0.830396	-0.268128	0.055901	0.888889	1.25855
Com_1259_pos	SM(d18:2/24:1)	SM(d42:3)	M+H	SM	42	3	C47 H92 N2 O6 P1	14.5437	811.669	231895	250102	259563	255523	287022	419092	301415	312880	282724	376193	266923	269643	0.941108	-0.0875673	0.484009	0.75	0.686761
Com_125_pos	Cer(m18:1/18:0)	Cer(m36:1)	M+H	Cer	36	1	C36 H72 N1 O2	13.5702	550.556	89887.9	104193	107100	97683.1	87892.3	114121	103070	100909	82413.1	100330	86367.4	83549.8	1.07947	0.110328	0.227627	0.75	0.973728
Com_1260_pos	SM(d30:1)	SM(d30:1)	M+H	SM	30	1	C35 H72 N2 O6 P1	8.09038	647.512	105728	100849	94946	113585	113837	145032	104944	125464	112910	135287	122950	118477	0.936038	-0.0953608	0.331783	0.694444	0.841368
Com_1261_pos	SM(d31:1)	SM(d31:1)	M+H	SM	31	1	C36 H74 N2 O6 P1	8.64088	661.528	116893	122541	111570	125676	128364	147811	130357	140164	136583	136044	136138	124309	0.93686	-0.0940953	0.157481	0.777778	1.05295
Com_1262_pos	SM(d32:0)	SM(d32:0)	M+H	SM	32	0	C37 H78 N2 O6 P1	9.72211	677.559	1.32549e+06	1.30881e+06	1.32281e+06	1.45315e+06	1.4333e+06	1.87018e+06	1.87377e+06	1.76695e+06	1.57352e+06	1.85977e+06	1.60022e+06	1.5824e+06	0.849571	-0.235194	0.0307021	0.861111	1.39553
Com_1264_pos	SM(d32:2)	SM(d32:2)	M+H	SM	32	2	C37 H74 N2 O6 P1	8.26636	673.528	291332	311022	330587	360181	370800	416464	371464	366760	371176	370712	358128	353050	0.94939	-0.0749273	0.319937	0.666667	0.995336
Com_1265_pos	SM(d33:0)	SM(d33:0)	M+H	SM	33	0	C38 H80 N2 O6 P1	10.3401	691.575	456089	390807	464963	521069	531223	646622	557431	710966	496053	550750	516847	539298	0.893048	-0.16319	0.20429	0.75	0.892455
Com_1266_pos	SM(d33:1)	SM(d33:1)	M+H	SM	33	1	C38 H78 N2 O6 P1	9.8493	689.559	7.97839e+06	8.12402e+06	8.02399e+06	9.37066e+06	8.93679e+06	1.05889e+07	9.3453e+06	9.65225e+06	8.29147e+06	1.04421e+07	9.39327e+06	9.54584e+06	0.935636	-0.0959814	0.238321	0.75	0.931469
Com_1267_pos	SM(d33:2)	SM(d33:2)	M+H	SM	33	2	C38 H76 N2 O6 P1	8.82359	687.544	145607	152426	149001	161407	155682	173726	175428	180387	160459	173515	192142	162291	0.898133	-0.155	0.0175758	0.888889	1.47127
Com_1268_pos	SM(d34:0)	SM(d34:0)	M+H	SM	34	0	C39 H82 N2 O6 P1	10.9967	705.591	1.17921e+08	1.59311e+08	1.36708e+08	1.58018e+08	1.54191e+08	1.67868e+08	1.58968e+08	1.7015e+08	1.67017e+08	1.71972e+08	1.65895e+08	1.78899e+08	0.882629	-0.18012	0.0574258	0.888889	1.31666
Com_1269_pos	SM(d34:1)	SM(d34:1)	M+H	SM	34	1	C39 H80 N2 O6 P1	10.474	703.575	3.87281e+08	4.49178e+08	4.23836e+08	4.85688e+08	4.77323e+08	5.13304e+08	4.7423e+08	4.89319e+08	4.85356e+08	4.57371e+08	4.79056e+08	4.72333e+08	0.957639	-0.0624466	0.314891	0.611111	1.02389
Com_126_pos	Cer(m18:1/24:1)	Cer(m42:2)	M+H	Cer	42	2	C42 H82 N1 O2	14.5453	632.634	86709.2	69486.2	68515.3	96909.2	77692.9	122950	110295	109250	104080	102707	112578	125512	0.786043	-0.34732	0.0345855	0.861111	1.43047
Com_1270_pos	SM(d34:2)	SM(d34:2)	M+H	SM	34	2	C39 H78 N2 O6 P1	9.42889	701.559	4.32308e+07	4.10232e+07	4.01577e+07	4.49167e+07	4.39295e+07	5.72446e+07	5.14521e+07	5.08312e+07	4.95429e+07	5.2153e+07	5.03789e+07	4.81431e+07	0.89422	-0.161299	0.0721286	0.833333	1.27181
Com_1271_pos	SM(d34:3)	SM(d34:3)	M+H	SM	34	3	C39 H76 N2 O6 P1	8.75225	699.544	73057.9	77724.3	78100.3	89696.6	83920.7	65473.1	116844	115180	55512.6	97759	97153.1	101832	0.800939	-0.320235	0.144573	0.833333	1.19492
Com_1272_pos	SM(d34:4)	SM(d34:4)	M+H	SM	34	4	C39 H74 N2 O6 P1	9.24497	697.528	2.5427e+06	2.06705e+06	2.19446e+06	2.45489e+06	2.49644e+06	3.34207e+06	2.85532e+06	3.17774e+06	2.41946e+06	3.28813e+06	2.55963e+06	2.59659e+06	0.893515	-0.162436	0.195778	0.75	0.887039
Com_1273_pos	SM(d35:0)	SM(d35:0)	M+H	SM	35	0	C40 H84 N2 O6 P1	11.6659	719.606	1.9265e+06	2.00577e+06	1.24572e+06	2.04757e+06	2.22136e+06	2.78919e+06	2.07268e+06	2.02565e+06	2.60301e+06	2.66176e+06	2.46988e+06	2.6259e+06	0.846269	-0.240812	0.157133	0.75	1.0342
Com_1274_pos	SM(d35:1)	SM(d35:1)	M+H	SM	35	1	C40 H82 N2 O6 P1	11.1504	717.591	2.35995e+07	2.13981e+07	2.01345e+07	2.32634e+07	2.45388e+07	2.88635e+07	2.52888e+07	2.48955e+07	2.43626e+07	2.47543e+07	2.5688e+07	2.50607e+07	0.945004	-0.0816071	0.271219	0.805556	0.95278
Com_1275_pos	SM(d35:2)	SM(d35:2)	M+H	SM	35	2	C40 H80 N2 O6 P1	10.0526	715.575	2.396e+06	2.20545e+06	2.13579e+06	2.10549e+06	2.28788e+06	2.90693e+06	2.82899e+06	2.79564e+06	2.44155e+06	2.84809e+06	2.60211e+06	2.61238e+06	0.870342	-0.200345	0.0321997	0.833333	1.43197
Com_1276_pos	SM(d35:4)	SM(d35:4)	M+H	SM	35	4	C40 H76 N2 O6 P1	9.85048	711.544	2.80116e+06	1.99514e+06	2.21933e+06	2.41206e+06	2.33408e+06	3.55594e+06	2.92255e+06	2.82637e+06	2.37078e+06	3.24598e+06	2.71479e+06	2.79373e+06	0.907759	-0.139619	0.272186	0.722222	0.779579
Com_1278_pos	SM(d36:1)	SM(d36:1)	M+H	SM	36	1	C41 H84 N2 O6 P1	11.8083	731.606	2.24173e+07	3.45886e+07	2.38021e+07	3.12254e+07	3.19009e+07	2.93378e+07	3.03654e+07	2.88522e+07	3.19287e+07	2.90391e+07	3.01303e+07	3.03215e+07	0.959227	-0.060056	0.491456	0.5	0.667322
Com_1279_pos	SM(d36:2)	SM(d36:2)	M+H	SM	36	2	C41 H82 N2 O6 P1	10.7072	729.591	1.85935e+07	2.15049e+07	2.06402e+07	2.20338e+07	2.11464e+07	2.3493e+07	2.45636e+07	2.35704e+07	2.50141e+07	2.398e+07	2.61172e+07	2.49911e+07	0.859519	-0.218399	0.00314874	1	1.79374
Com_127_pos	Cer(m20:0/16:0)	Cer(m36:0)	M+H	Cer	36	0	C36 H74 N1 O2	14.9989	552.571	149830	218688	150986	219449	198583	170018	190899	163308	224696	170411	198347	210548	0.956264	-0.0645193	0.571526	0.583333	0.522472
Com_1280_pos	SM(d36:3)	SM(d36:3)	M+H	SM	36	3	C41 H80 N2 O6 P1	10.9887	727.575	2.03869e+07	2.65317e+07	2.17256e+07	2.74528e+07	2.69551e+07	2.88759e+07	2.48733e+07	2.75058e+07	2.83291e+07	2.75091e+07	2.48833e+07	2.62305e+07	0.953536	-0.06864	0.411444	0.583333	0.854177
Com_1281_pos	SM(d36:4)	SM(d36:4)	M+H	SM	36	4	C41 H78 N2 O6 P1	10.4425	725.559	2.92737e+07	4.54393e+07	3.4958e+07	4.15096e+07	6.63584e+07	5.15246e+07	6.08189e+07	4.0226e+07	5.06769e+07	5.1069e+07	6.81361e+07	6.64878e+07	0.797427	-0.326576	0.122282	0.75	1.07179
Com_1282_pos	SM(d36:5)	SM(d36:5)	M+H	SM	36	5	C41 H76 N2 O6 P1	9.42319	723.544	1.68993e+07	1.41797e+07	1.48411e+07	1.71383e+07	1.64472e+07	2.21068e+07	2.10104e+07	2.10786e+07	1.88321e+07	2.12751e+07	1.91323e+07	1.85393e+07	0.847705	-0.238366	0.040353	0.833333	1.37678
Com_1283_pos	SM(d37:3)	SM(d37:3)	M+H	SM	37	3	C42 H82 N2 O6 P1	11.6538	741.591	349308	536134	381479	450239	643110	523056	618460	611255	492159	531953	448690	424841	0.921969	-0.11721	0.433468	0.583333	0.583902
Com_1284_pos	SM(d37:4)	SM(d37:4)	M+H	SM	37	4	C42 H80 N2 O6 P1	11.1357	739.575	2.45953e+06	4.46583e+06	3.5517e+06	4.87914e+06	4.44786e+06	3.15965e+06	4.05636e+06	4.01622e+06	5.05059e+06	3.42217e+06	4.45658e+06	4.49291e+06	0.90072	-0.150849	0.32985	0.638889	0.691914
Com_1285_pos	SM(d37:5)	SM(d37:5)	M+H	SM	37	5	C42 H78 N2 O6 P1	10.0482	737.559	820832	844674	747473	919081	779053	987054	1.00739e+06	994672	993826	928204	948071	1.03564e+06	0.862955	-0.212642	0.0140681	0.944444	1.59931
Com_1286_pos	SM(d38:0)	SM(d38:0)	M+H	SM	38	0	C43 H90 N2 O6 P1	13.5954	761.653	451822	505157	495709	463540	490602	721942	595820	659053	600786	678196	540345	532712	0.867438	-0.205168	0.0976412	0.833333	1.11922
Com_1287_pos	SM(d38:1)	SM(d38:1)	M+H	SM	38	1	C43 H88 N2 O6 P1	13.164	759.637	3.95771e+06	4.68373e+06	4.16352e+06	4.77328e+06	4.70713e+06	5.64279e+06	4.66883e+06	4.74559e+06	4.94712e+06	4.79397e+06	4.71331e+06	4.84459e+06	0.972652	-0.0400041	0.534359	0.694444	1.01429
Com_1288_pos	SM(d38:2)	SM(d38:2)	M+H	SM	38	2	C43 H86 N2 O6 P1	12.0664	757.622	2.49716e+06	2.64404e+06	2.51086e+06	2.76161e+06	2.75344e+06	3.10303e+06	2.90871e+06	3.11547e+06	2.96305e+06	2.89194e+06	3.12648e+06	2.9561e+06	0.905823	-0.142699	0.0257319	0.888889	1.47255
Com_1289_pos	SM(d38:3)	SM(d38:3)	M+H	SM	38	3	C43 H84 N2 O6 P1	10.7572	755.606	51102.8	35745.6	10125.1	28684.1	32832.3	18302.6	29575.9	58277.4	33946.7	31398.5	37598.6	17609.2	0.848306	-0.237343	0.449399	0.611111	0.754941
Com_1290_pos	SM(d38:4)	SM(d38:4)	M+H	SM	38	4	C43 H82 N2 O6 P1	11.1575	753.591	515532	834485	684885	806855	502788	362288	947109	913599	591093	748148	948136	959334	0.725774	-0.462407	0.0533766	0.861111	1.61453
Com_1291_pos	SM(d38:6)	SM(d38:6)	M+H	SM	38	6	C43 H78 N2 O6 P1	8.79737	749.559	18823.7	7364.9	11325.7	9588.17	18732	17236.9	7254.76	8784.83	21135.6	23476.7	9819.01	19774	0.920509	-0.119496	0.886358	0.583333	0.13616
Com_1292_pos	SM(d40:0)	SM(d40:0)	M+H	SM	40	0	C45 H94 N2 O6 P1	14.5448	789.684	1.13812e+06	1.35303e+06	1.23215e+06	1.49129e+06	1.49922e+06	1.92602e+06	1.41879e+06	1.53256e+06	1.39829e+06	1.6975e+06	1.38848e+06	1.43834e+06	0.973617	-0.0385735	0.650023	0.611111	0.897151
Com_1293_pos	SM(d40:2)	SM(d40:2)	M+H	SM	40	2	C45 H90 N2 O6 P1	13.5908	785.653	2.08027e+07	2.28057e+07	2.05219e+07	2.30205e+07	2.3102e+07	2.84293e+07	2.30496e+07	2.33413e+07	2.44721e+07	2.50303e+07	2.34848e+07	2.47531e+07	0.962194	-0.0556008	0.411499	0.805556	0.959467
Com_1294_pos	SM(d40:3)	SM(d40:3)	M+H	SM	40	3	C45 H88 N2 O6 P1	11.9927	783.637	1.77562e+06	2.06672e+06	1.75721e+06	2.02847e+06	1.95865e+06	2.35744e+06	2.35476e+06	2.23607e+06	2.54152e+06	2.16568e+06	2.31166e+06	2.07675e+06	0.872697	-0.196448	0.028469	0.861111	1.40321
Com_1295_pos	SM(d40:4)	SM(d40:4)	M+H	SM	40	4	C45 H86 N2 O6 P1	13.1767	781.622	382362	714570	588000	778320	643355	730315	567400	495187	739165	350836	694103	457248	1.16132	0.215762	0.33979	0.694444	1.21636
Com_1296_pos	SM(d41:1)	SM(d41:1)	M+H	SM	41	1	C46 H94 N2 O6 P1	14.669	801.684	2.05995e+06	2.06707e+06	2.13617e+06	2.28074e+06	2.31342e+06	3.05208e+06	2.43587e+06	2.55143e+06	2.1949e+06	2.64781e+06	2.22825e+06	2.46549e+06	0.957703	-0.0623496	0.47685	0.722222	0.786509
Com_1297_pos	SM(d41:2)	SM(d41:2)	M+H	SM	41	2	C46 H92 N2 O6 P1	13.6139	799.669	4.6903e+06	4.96639e+06	4.71446e+06	4.89178e+06	4.79814e+06	6.79906e+06	5.55873e+06	5.99844e+06	5.06297e+06	5.76988e+06	5.01219e+06	5.31501e+06	0.943237	-0.0843071	0.348152	0.833333	0.758409
Com_1298_pos	SM(d41:3)	SM(d41:3)	M+H	SM	41	3	C46 H90 N2 O6 P1	12.5988	797.653	347291	681910	384734	344350	447892	473700	538611	466746	442175	522906	280011	511084	0.970431	-0.043303	0.802669	0.611111	0.19853
Com_1299_pos	SM(d42:0)	SM(d42:0)	M+Na	SM	42	0	C47 H97 N2 Na1 O6 P1	15.2903	839.698	112109	126601	124219	155679	129916	182000	123020	143704	125161	129032	119452	134904	1.07127	0.0993171	0.483612	0.583333	1.3299
Com_129_pos	Cer(t10:0/12:1)	Cer(t22:1)	M+H-H2O	Cer	22	1	C22 H42 N1 O3	5.56237	368.316	97003	114420	79061.6	88266.1	81301.6	110903	182826	104086	125194	103657	136138	139732	0.721239	-0.471451	0.0158415	0.888889	1.57648
Com_12_pos	BisMePA(16:1/16:0)	BisMePA(32:1)	M+NH4	BisMePA	32	1	C37 H75 N1 O8 P1	12.1149	692.522	620819	721865	688296	823999	831110	1.00198e+06	799844	845069	840816	897851	912304	928555	0.897334	-0.156284	0.152525	0.777778	1.15287
Com_1300_pos	SM(d42:1)	SM(d42:1)	M+H	SM	42	1	C47 H96 N2 O6 P1	15.0319	815.7	2.0161e+07	2.22886e+07	2.1485e+07	2.37313e+07	2.25584e+07	3.09898e+07	2.39043e+07	2.46714e+07	2.07776e+07	2.77254e+07	1.92136e+07	2.24667e+07	1.01769	0.0253028	0.859719	0.527778	0.733784
Com_1301_pos	SM(d42:2)	SM(d42:2)	M+H	SM	42	2	C47 H94 N2 O6 P1	14.3973	813.684	2.27909e+07	2.03918e+07	2.22672e+07	2.63058e+07	2.38417e+07	3.449e+07	2.55003e+07	2.94337e+07	2.64817e+07	2.73972e+07	2.38182e+07	2.39261e+07	0.958674	-0.0608879	0.530622	0.722222	0.745566
Com_1302_pos	SM(d42:3)	SM(d42:3)	M+H	SM	42	3	C47 H92 N2 O6 P1	13.2222	811.669	7.53938e+07	7.95537e+07	7.27732e+07	8.21984e+07	8.15702e+07	1.05699e+08	8.79249e+07	9.40992e+07	8.98652e+07	8.70853e+07	8.50459e+07	7.96202e+07	0.949485	-0.0747835	0.353903	0.777778	0.861692
Com_1303_pos	SM(d42:4)	SM(d42:4)	M+H	SM	42	4	C47 H90 N2 O6 P1	12.5252	809.653	3.03482e+06	3.13477e+06	3.25462e+06	3.13194e+06	3.13538e+06	3.86632e+06	3.30742e+06	3.61019e+06	3.30869e+06	3.54767e+06	3.63901e+06	3.53779e+06	0.933514	-0.0992559	0.115722	0.833333	1.09177
Com_1304_pos	SM(d42:5)	SM(d42:5)	M+H	SM	42	5	C47 H88 N2 O6 P1	13.4073	807.637	4.61957e+06	6.73171e+06	5.23083e+06	6.38687e+06	6.26878e+06	5.7183e+06	5.62576e+06	5.4918e+06	6.71297e+06	5.43229e+06	6.2281e+06	6.45713e+06	0.972405	-0.0403712	0.645827	0.472222	0.57866
Com_1305_pos	SM(d42:6)	SM(d42:6)	M+H	SM	42	6	C47 H86 N2 O6 P1	11.0936	805.622	227930	449404	268700	259582	330830	338245	317054	295783	301844	348575	461319	328213	0.913242	-0.13093	0.406122	0.638889	0.592215
Com_1306_pos	SM(d43:1)	SM(d43:1)	M+H	SM	43	1	C48 H98 N2 O6 P1	15.3776	829.716	238244	247479	209024	279389	238250	316083	253702	292015	239827	280335	237857	274590	0.968411	-0.0463086	0.595213	0.611111	0.696437
Com_1307_pos	SM(d43:2)	SM(d43:2)	M+H	SM	43	2	C48 H96 N2 O6 P1	14.4828	827.7	1.21686e+06	1.05002e+06	1.14423e+06	1.24728e+06	1.41199e+06	1.82851e+06	1.36854e+06	1.83542e+06	1.22385e+06	1.51021e+06	1.2437e+06	1.20122e+06	0.942255	-0.0858106	0.549349	0.638889	0.553946
Com_1308_pos	SM(d43:3)	SM(d43:3)	M+H	SM	43	3	C48 H94 N2 O6 P1	13.752	825.684	760039	786147	771712	714827	782964	1.10551e+06	964671	908757	692136	926354	897861	668480	0.972903	-0.0396317	0.765656	0.555556	0.394781
Com_1309_pos	SM(d43:4)	SM(d43:4)	M+H	SM	43	4	C48 H92 N2 O6 P1	14.7365	823.669	370349	121214	405127	310836	437510	601718	420813	464836	416671	471384	116544	464389	0.954182	-0.067664	0.864016	0.638889	0.196426
Com_130_pos	Cer(t17:0/23:3)	Cer(t40:3)	M+H-H2O	Cer	40	3	C40 H74 N1 O3	14.2276	616.566	581190	995323	822171	747525	923712	588473	682137	692085	783297	726648	807480	568145	1.09357	0.129049	0.497672	0.666667	0.482425
Com_1310_pos	SM(d43:5)	SM(d43:5)	M+H	SM	43	5	C48 H90 N2 O6 P1	13.5949	821.653	1.43973e+06	1.27849e+06	1.29162e+06	1.24223e+06	1.32283e+06	2.24887e+06	1.64437e+06	1.90514e+06	1.32978e+06	1.96158e+06	1.30849e+06	1.39852e+06	0.924161	-0.113785	0.47029	0.722222	0.527023
Com_1311_pos	SM(d44:1)	SM(d44:1)	M+H	SM	44	1	C49 H100 N2 O6 P1	15.6968	843.731	191467	231365	189450	221091	201804	273634	219258	264887	208325	273984	208154	203714	0.949569	-0.0746553	0.51677	0.638889	0.529978
Com_1312_pos	SM(d44:2)	SM(d44:2)	M+H	SM	44	2	C49 H98 N2 O6 P1	14.843	841.716	1.92006e+06	2.40252e+06	2.07261e+06	2.15584e+06	2.54984e+06	3.59667e+06	2.55179e+06	2.95081e+06	2.19508e+06	2.85395e+06	2.25427e+06	1.97146e+06	0.994598	-0.00781401	0.880901	0.611111	0.626364
Com_1313_pos	SM(d44:3)	SM(d44:3)	M+H	SM	44	3	C49 H96 N2 O6 P1	14.2185	839.7	4.3199e+06	4.15298e+06	4.03107e+06	4.57947e+06	4.22589e+06	6.3366e+06	4.68002e+06	5.37167e+06	4.63252e+06	5.86138e+06	4.38103e+06	4.57984e+06	0.936945	-0.0939641	0.403016	0.805556	0.681008
Com_1314_pos	SM(d44:4)	SM(d44:4)	M+H	SM	44	4	C49 H94 N2 O6 P1	15.1652	837.684	4.85338e+06	5.00702e+06	5.27543e+06	5.68562e+06	5.42949e+06	8.76686e+06	5.26422e+06	6.33345e+06	4.77438e+06	7.2876e+06	4.2795e+06	5.1655e+06	1.05779	0.0810538	0.680572	0.611111	0.787751
Com_1315_pos	SM(d44:7)	SM(d44:7)	M+H	SM	44	7	C49 H88 N2 O6 P1	12.7358	831.637	525878	592396	459489	608243	574378	663683	638913	603874	567406	571764	628114	543369	0.963592	-0.0535053	0.492484	0.555556	0.803062
Com_1316_pos	SM(t34:0)	SM(t34:0)	M+H	SM	34	0	C39 H82 N2 O7 P1	9.86533	721.585	206710	191715	188068	222478	209980	289215	243638	265122	224537	267739	256940	223940	0.882754	-0.179917	0.103717	0.833333	1.12362
Com_1317_pos	SM(t34:1)	SM(t34:1)	M+H	SM	34	1	C39 H80 N2 O7 P1	8.87445	719.57	77347.9	93046.3	92974.2	95515.5	85661.1	110672	103128	103991	100730	98646.6	108806	99560.7	0.902993	-0.147213	0.0796161	0.833333	1.23198
Com_1318_pos	SM(t34:2)	SM(t34:2)	M+H	SM	34	2	C39 H78 N2 O7 P1	9.02767	717.554	162137	176184	153692	172898	168690	234895	181756	188674	192845	210633	186855	212947	0.910358	-0.135494	0.169412	0.833333	1.02709
Com_131_pos	Cer(t17:0/24:1)	Cer(t41:1)	M+H-H2O	Cer	41	1	C41 H80 N1 O3	14.5485	634.613	176044	197320	218957	193474	222966	236370	205852	213019	181445	222962	198063	206274	1.01427	0.0204396	0.836034	0.527778	0.6396
Com_1320_pos	SM(t42:1)	SM(t42:1)	M+H	SM	42	1	C47 H96 N2 O7 P1	13.5915	831.695	152398	172133	172992	175151	181091	275459	187629	232568	162102	256562	151150	225864	0.928734	-0.106663	0.55064	0.583333	0.547193
Com_1321_pos	SM(t42:2)	SM(t42:2)	M+H	SM	42	2	C47 H94 N2 O7 P1	12.5039	829.679	121071	117911	142270	135834	142181	215788	148313	191676	170387	197387	144396	179040	0.848581	-0.236876	0.121966	0.833333	1.05771
Com_1322_pos	SPH(d14:0)	SPH(d14:0)	M+H	SPH	14	0	C14 H32 N1 O1	1.16801	230.248	1.82745e+06	1.9088e+06	1.53913e+06	1.97164e+06	1.67167e+06	1.83962e+06	2.20384e+06	1.92092e+06	2.67645e+06	1.83171e+06	2.09279e+06	2.00902e+06	0.8448	-0.243318	0.0354675	0.888889	1.412
Com_1323_pos	SPH(d15:0)	SPH(d15:0)	M+H	SPH	15	0	C15 H34 N1 O1	1.29799	244.263	204823	249357	194119	236767	231736	268147	246119	224360	233663	234710	262107	259297	0.948429	-0.0763885	0.3334	0.611111	0.935264
Com_1325_pos	SPH(d17:0)	SPH(d17:0)	M+H	SPH	17	0	C17 H38 N1 O1	1.79595	272.295	103315	111183	97835.3	126273	111051	120591	123477	131403	119057	108711	117216	125058	0.924579	-0.113131	0.120052	0.722222	1.07054
Com_1326_pos	SPH(d20:1)	SPH(d20:1)	M+H	SPH	20	1	C20 H42 N1 O2	6.29296	328.321	98430.8	136829	114268	155985	157419	151474	133572	134668	124737	140685	141619	157172	0.978321	-0.0316197	0.699263	0.527778	0.903748
Com_1327_pos	TG(11:0/16:1/16:1)	TG(43:2)	M+Na	TG	43	2	C46 H84 Na1 O6	15.7574	755.616	67033.9	80620.5	76601.4	101262	90435	79909.8	97674.1	88929.9	123277	88227.6	115114	102791	0.804955	-0.313021	0.0217461	0.861111	1.44045
Com_1328_pos	TG(11:0/20:4/6:0)	TG(37:4)	M+H	TG	37	4	C40 H71 O5	14.2066	631.53	496047	521472	505679	563058	513275	486463	572783	542693	596043	556546	786527	481014	0.872833	-0.196222	0.124705	0.777778	1.155
Com_1331_pos	TG(12:0/14:0/16:0)	TG(42:0)	M+Na	TG	42	0	C45 H86 Na1 O6	16.4945	745.632	259829	378969	305374	407878	427015	324490	352734	345115	426220	379891	385444	412010	0.914027	-0.129691	0.269995	0.666667	0.8056
Com_1332_pos	TG(12:0/14:0/16:1)	TG(42:1)	M+Na	TG	42	1	C45 H84 Na1 O6	15.9858	743.616	216006	354929	244948	363465	330193	215447	245678	339278	317168	275782	348717	336029	0.926092	-0.110772	0.439801	0.583333	0.558496
Com_1333_pos	TG(12:0/15:1/16:1)	TG(43:2)	M+Na	TG	43	2	C46 H84 Na1 O6	15.873	755.616	97202.6	102905	138693	156671	141576	125680	135274	112004	165891	112810	159082	123917	0.942829	-0.0849317	0.566354	0.416667	0.562856
Com_1334_pos	TG(12:0/16:0/15:1)	TG(43:1)	M+NH4	TG	43	1	C46 H90 N1 O6	16.4891	752.676	43496.9	57407	63435.4	41729.4	86734.5	55380.5	75600.6	58890.9	101486	56190.1	86316.1	48363.9	0.815711	-0.29387	0.235235	0.694444	0.852145
Com_1336_pos	TG(12:0/16:0/18:1)	TG(46:1)	M+Na	TG	46	1	C49 H94 Na1 O5	17.4524	785.699	317642	122357	196412	81193.7	106453	37293	76854.7	124180	74907.3	115709	53211.5	46186.1	1.7541	0.810735	0.26037	0.694444	1.07683
Com_1337_pos	TG(12:0/16:1/18:1)	TG(46:2)	M+Na	TG	46	2	C49 H90 Na1 O6	16.4761	797.663	2.30626e+06	1.73172e+06	2.28159e+06	1.44793e+06	936962	784195	1.0947e+06	966611	446587	862859	914626	1.3487e+06	1.68415	0.752023	0.0674317	0.777778	1.2035
Com_1338_pos	TG(12:0/18:1/20:4)	TG(50:5)	M+H	TG	50	5	C53 H95 O5	17.4287	811.717	454559	197723	306712	91070.8	140961	30583.7	120666	176822	99626.5	140196	80074.1	52563.1	1.82344	0.866666	0.430559	0.694444	1.06682
Com_1339_pos	TG(12:0/18:1/22:6)	TG(52:7)	M+Na	TG	52	7	C55 H92 Na1 O6	16.7048	871.679	94721.6	26394.6	59891.4	14168.3	22514.6	4782.05	14754	23347	14411.7	22646.5	8730.59	5088.43	2.5003	1.3221	0.234178	0.666667	1.08256
Com_133_pos	Cer(t18:0/24:1)	Cer(t42:1)	M+H	Cer	42	1	C42 H84 N1 O4	14.5217	666.639	109147	128959	135136	125738	163661	137308	136307	142225	119419	154184	109417	130185	1.01037	0.014886	0.902765	0.527778	0.296041
Com_1343_pos	TG(13:0/14:0/15:0)	TG(42:0)	M+NH4	TG	42	0	C45 H90 N1 O6	16.2824	740.676	72189.4	78550.2	89347.5	95404.7	86337.7	78242.4	72363.3	68897.9	120269	85889.3	77143.5	135266	0.893259	-0.16285	0.520645	0.527778	0.462061
Com_1344_pos	TG(13:0/14:0/16:0)	TG(43:0)	M+NH4	TG	43	0	C46 H92 N1 O6	16.7061	754.692	194347	371600	218105	336842	308623	263801	317844	269701	320621	310420	328269	313215	0.910351	-0.135505	0.315121	0.638889	0.746988
Com_134_pos	Cer(t20:1/23:3)	Cer(t43:4)	M+H-H2O	Cer	43	4	C43 H78 N1 O3	14.1729	656.598	197514	243952	203896	291829	241570	284795	257694	228500	270110	235358	255670	270632	0.964157	-0.0526602	0.550758	0.555556	0.984422
Com_1350_pos	TG(13:0/18:1/19:1)	TG(50:2)	M+Na	TG	50	2	C53 H100 Na1 O5	17.9898	839.746	74858.7	19593.5	34859.5	7817.53	12952.9	3281.26	10990.2	18775.4	11305.6	11375	27355.2	10058.1	1.7067	0.77121	0.778427	0.583333	1.02841
Com_1351_pos	TG(13:0/20:4/3:0)	TG(36:4)	M+NH4	TG	36	4	C39 H72 N1 O5	12.8719	634.541	491013	507106	572125	659848	519294	567528	557523	517133	584908	547715	633452	610462	0.961092	-0.0572538	0.450213	0.638889	0.65861
Com_1352_pos	TG(13:1/14:0/14:0)	TG(41:1)	M+Na	TG	41	1	C44 H82 Na1 O6	15.8282	729.6	60395.2	63265.7	59198	88587.2	84712.3	72817.9	80100.8	56987.9	89143.6	66851.4	90044.3	93635.3	0.899768	-0.152375	0.361543	0.694444	0.788553
Com_1353_pos	TG(13:3CHO/28:6/30:7)	TG(71:16CHO)	M+Na	TG	71	16	C74 H110 Na1 O7	10.6762	1133.81	262828	334905	267689	476142	234183	325867	313260	323684	308959	216812	221763	292464	1.13398	0.18139	0.405551	0.333333	0.866817
Com_1358_pos	TG(14:0/14:1/14:1)	TG(42:2)	M+Na	TG	42	2	C45 H82 Na1 O6	15.5953	741.6	76921.2	77580.7	57588.5	77524.4	103737	53850.1	108741	86952	83128.3	91003.9	150811	89263.1	0.73324	-0.447644	0.0418564	0.888889	1.45745
Com_1363_pos	TG(14:0/15:0/16:1)	TG(45:1)	M+Na	TG	45	1	C48 H90 Na1 O6	16.7338	785.663	537836	1.61961e+06	1.29358e+06	1.78297e+06	1.60813e+06	1.41368e+06	678429	1.39972e+06	1.40026e+06	1.19737e+06	1.40333e+06	521618	1.25074	0.322785	0.389695	0.777778	0.925399
Com_1364_pos	TG(14:0/15:0/17:0)	TG(46:0)	M+NH4	TG	46	0	C49 H98 N1 O6	17.1708	796.739	892179	1.13724e+06	1.05759e+06	1.08394e+06	1.05025e+06	846387	1.11318e+06	1.07139e+06	1.28133e+06	1.10259e+06	1.0936e+06	664428	0.959073	-0.0602877	0.793872	0.694444	0.411965
Com_1365_pos	TG(14:0/15:0/18:1)	TG(47:1)	M+NH4	TG	47	1	C50 H98 N1 O6	16.8294	808.739	1.08992e+06	1.37209e+06	1.03736e+06	1.27801e+06	375372	965340	1.60066e+06	1.40766e+06	1.23672e+06	20648.4	1.17344e+06	293773	1.06719	0.0938166	0.438537	0.555556	0.63326
Com_1368_pos	TG(14:0/16:0/14:1)	TG(44:1)	M+NH4	TG	44	1	C47 H92 N1 O6	16.6262	766.692	1.0222e+06	1.07935e+06	1.04455e+06	1.03573e+06	1.16192e+06	881472	986352	991779	1.10778e+06	245264	966893	1.05449e+06	1.16304	0.2179	0.343675	0.666667	0.804087
Com_1369_pos	TG(14:0/16:0/16:0)	TG(46:0)	M+NH4	TG	46	0	C49 H98 N1 O6	17.3094	796.739	1.56756e+06	1.88734e+06	1.50305e+06	1.29001e+06	1.36602e+06	979899	1.74006e+06	1.69271e+06	1.31508e+06	1.54304e+06	1.64364e+06	1.20427e+06	0.940372	-0.0886968	0.523424	0.611111	1.22066
Com_136_pos	CerP(d27:3)	CerP(d27:3)	M+Na	CerP	27	3	C27 H50 N1 Na1 O6 P1	7.6759	538.327	42925.4	49622.1	42492.7	52626	56377	57389.4	49044	45834.7	51681.2	40988.5	50697.4	51588.9	1.04002	0.0566052	0.598562	0.638889	1.30135
Com_1370_pos	TG(14:0/16:0/16:1)	TG(46:1)	M+Na	TG	46	1	C49 H92 Na1 O6	16.9216	799.679	2.93103e+06	3.70659e+06	3.05114e+06	3.56064e+06	32580.4	3.14567e+06	1.15763e+06	3.26723e+06	3.42475e+06	2.72775e+06	3.90191e+06	3.79117e+06	0.899139	-0.153384	0.459912	0.611111	0.68841
Com_1371_pos	TG(14:0/16:0/17:0)	TG(47:0)	M+NH4	TG	47	0	C50 H100 N1 O6	17.3121	810.755	1.1157e+06	435604	222866	1.49578e+06	1.47948e+06	1.06306e+06	1.3948e+06	520329	1.52853e+06	1.1943e+06	1.37151e+06	1.40598e+06	0.783837	-0.351374	0.312515	0.666667	0.766978
Com_1372_pos	TG(14:0/16:0/18:0)	TG(48:0)	M+NH4	TG	48	0	C51 H102 N1 O6	17.6659	824.77	1.88138e+06	2.00192e+06	1.60486e+06	1.87058e+06	1.79682e+06	1.31688e+06	1.40647e+06	1.81205e+06	1.90639e+06	1.736e+06	1.90128e+06	1.84175e+06	0.9876	-0.0180013	0.836846	0.472222	0.615682
Com_1373_pos	TG(14:0/16:0/18:1)	TG(48:1)	M+NH4	TG	48	1	C51 H100 N1 O6	17.3197	822.755	1.1484e+07	6.5193e+06	8.32642e+06	5.508e+06	5.48035e+06	3.6882e+06	5.47021e+06	6.46867e+06	5.09052e+06	5.50191e+06	4.94822e+06	4.6129e+06	1.27776	0.353613	0.304919	0.75	1.07273
Com_1376_pos	TG(14:0/16:0/24:0)	TG(54:0)	M+NH4	TG	54	0	C57 H114 N1 O6	18.7585	908.864	102776	147738	108537	119903	123424	109469	128395	106635	138943	124813	132602	131079	0.933611	-0.099107	0.292363	0.722222	0.749952
Com_1379_pos	TG(14:0/16:1/18:1)	TG(48:2)	M+NH4	TG	48	2	C51 H98 N1 O6	16.8861	820.739	1.05392e+07	5.93234e+06	7.55508e+06	4.11924e+06	5.51058e+06	3.49431e+06	6.46376e+06	6.41587e+06	4.87072e+06	5.95399e+06	4.10718e+06	4.18846e+06	1.16096	0.215319	0.606911	0.527778	1.03519
Com_137_pos	CerPE(d18:1/24:1)	CerPE(d42:2)	M+H	CerPE	42	2	C44 H88 N2 O6 P1	14.2201	771.637	190431	175859	176780	162853	154837	220622	182391	229682	186287	214881	222875	202560	0.873015	-0.195921	0.057408	0.833333	1.31971
Com_1383_pos	TG(14:0/18:1/16:3)	TG(48:4)	M+NH4	TG	48	4	C51 H94 N1 O6	16.3793	816.708	140796	72087.2	102997	157341	234695	121878	156345	157724	160486	158481	130938	81915	0.980973	-0.027715	0.767805	0.638889	0.22555
Com_1384_pos	TG(14:0/18:1/18:1)	TG(50:2)	M+NH4	TG	50	2	C53 H102 N1 O6	17.2397	848.77	6.1339e+07	1.96346e+07	3.69674e+07	1.05511e+07	1.31619e+07	5.19287e+06	1.49448e+07	2.13282e+07	1.16979e+07	1.78033e+07	9.37551e+06	7.62562e+06	1.77404	0.827039	0.448831	0.611111	1.07016
Com_1385_pos	TG(14:0/18:1/18:3)	TG(50:4)	M+H	TG	50	4	C53 H97 O5	17.8076	813.733	482204	202379	320796	84546.8	129606	30158.6	120001	169623	65399.6	184272	76348.7	43277.1	1.89657	0.923394	0.391564	0.694444	1.04861
Com_1386_pos	TG(14:0/18:1/20:4)	TG(52:5)	M+NH4	TG	52	5	C55 H100 N1 O6	16.8213	870.755	3.47639e+06	1.44824e+06	2.70807e+06	605982	849769	103742	729040	1.41079e+06	657126	792511	529379	377478	2.04438	1.03166	0.581151	0.694444	1.0883
Com_1388_pos	TG(14:0/18:1/22:4)	TG(54:5)	M+NH4	TG	54	5	C57 H106 N1 O5	17.603	884.807	313842	154450	211510	39693.6	78213.7	2047.92	69070.8	139765	40416.4	116733	32031.8	11309.5	1.95384	0.966312	0.792662	0.666667	1.08551
Com_1389_pos	TG(14:0/18:1/22:5)	TG(54:6)	M+Na	TG	54	6	C57 H100 Na1 O5	17.863	887.746	219426	109331	147120	28255.9	43530.4	3491.78	63077.8	73896.4	24628.5	83538.9	14980.6	8777.56	2.04967	1.03539	0.582843	0.666667	1.04284
Com_138_pos	CerPE(d18:2/16:0)	CerPE(d34:2)	M+H	CerPE	34	2	C36 H72 N2 O6 P1	9.62205	659.512	56623.6	54522.6	57502	54646.7	66817.3	70346.8	56714.5	68459	65448.3	65616.5	67811.3	69832.9	0.915144	-0.12793	0.125752	0.722222	1.04157
Com_1390_pos	TG(14:0/18:1/22:6)	TG(54:7)	M+NH4	TG	54	7	C57 H100 N1 O6	16.6612	894.755	836444	248286	560740	168599	167790	47291.1	171849	242782	155543	227280	147087	85743.2	1.96951	0.977834	0.451979	0.666667	1.06555
Com_1391_pos	TG(14:0/19:0/19:1)	TG(52:1)	M+Na	TG	52	1	C55 H104 Na1 O6	16.9497	883.773	23560.5	6152.22	31405.8	13066.1	9689.15	9984.43	18789.3	6722.51	4228.88	18128.5	2848.07	4400.84	1.70285	0.767955	0.148441	0.75	0.978519
Com_1393_pos	TG(14:1/16:1/16:1)	TG(46:3)	M+Na	TG	46	3	C49 H88 Na1 O6	16.1705	795.647	345239	403978	317949	500578	480902	411431	347451	365250	487025	372571	507979	375175	1.00188	0.00271511	0.998981	0.472222	0.733418
Com_1394_pos	TG(14:1/16:1/17:1)	TG(47:3)	M+Na	TG	47	3	C50 H90 Na1 O6	16.3874	809.663	354629	442057	366319	533063	528476	408679	410487	374574	482478	424007	452888	459331	1.01131	0.0162308	0.983532	0.555556	0.700482
Com_1395_pos	TG(14:1/16:1/18:1)	TG(48:3)	M+Na	TG	48	3	C51 H92 Na1 O6	16.571	823.679	1.90215e+06	1.61513e+06	1.47385e+06	1.56417e+06	1.76772e+06	1.3208e+06	1.5089e+06	1.38536e+06	1.6722e+06	1.38057e+06	1.52112e+06	1.5194e+06	1.07302	0.101676	0.309418	0.666667	0.732332
Com_1396_pos	TG(14:1/16:1/18:2)	TG(48:4)	M+NH4	TG	48	4	C51 H94 N1 O6	16.1934	816.708	127112	87760.5	114652	54804.9	72959.5	59783.8	82597.2	50898.8	92085.3	85810.7	55372.5	66136.9	1.19443	0.256327	0.395177	0.638889	0.842718
Com_1398_pos	TG(14:1/18:1/18:1)	TG(50:3)	M+NH4	TG	50	3	C53 H102 N1 O5	17.4216	832.775	212681	49458.1	109268	10774.3	16016.5	3492.36	20021.7	41666.5	11289.9	41427.3	4842.02	5828.01	3.21159	1.68329	0.374657	0.638889	1.05747
Com_1399_pos	TG(14:1/18:1/20:4)	TG(52:6)	M+Na	TG	52	6	C55 H94 Na1 O6	16.5416	873.694	488115	139879	220845	111172	100493	56442.9	71527	131443	97531	128529	51522.5	52227	2.09645	1.06795	0.142624	0.777778	1.13216
Com_139_pos	Ch	Ch	M+H-H2O	Ch	0	0	C27 H45	18.1304	369.352	273537	245561	209943	216659	215843	163360	208310	215092	259007	196271	252210	221500	0.979674	-0.0296256	0.748337	0.5	0.885103
Com_13_pos	BisMePA(16:1/18:1)	BisMePA(34:2)	M+NH4	BisMePA	34	2	C39 H77 N1 O8 P1	12.1702	718.538	2.17167e+07	2.58849e+07	2.42041e+07	2.92349e+07	2.9619e+07	3.20174e+07	2.78601e+07	2.86179e+07	2.84397e+07	2.99992e+07	2.82258e+07	2.81168e+07	0.949887	-0.0741721	0.36327	0.555556	0.995455
Com_1400_pos	TG(15:0/15:0/16:0)	TG(46:0)	M+NH4	TG	46	0	C49 H98 N1 O6	17.2126	796.739	892179	1.13724e+06	1.05759e+06	1.08394e+06	661022	846387	1.11318e+06	1.07139e+06	1.28133e+06	714790	760044	664428	1.01306	0.0187185	0.847451	0.5	0.285092
Com_1404_pos	TG(15:0/16:0/18:1)	TG(49:1)	M+NH4	TG	49	1	C52 H102 N1 O6	17.448	836.77	4.12254e+06	3.78292e+06	3.39653e+06	1.45985e+06	2.81997e+06	2.54064e+06	2.93079e+06	3.40952e+06	3.94547e+06	3.40342e+06	3.53032e+06	3.06926e+06	0.893225	-0.162904	0.353757	0.638889	1.26978
Com_1405_pos	TG(15:0/16:0/21:0)	TG(52:0)	M+NH4	TG	52	0	C55 H110 N1 O6	18.1097	880.833	95107.3	87846.4	82877.9	107679	92440.4	64694.7	39117.8	89884.5	137164	32120.8	112660	132747	0.976	-0.0350462	0.699465	0.583333	0.339342
Com_1406_pos	TG(15:0/16:0/24:0)	TG(55:0)	M+NH4	TG	55	0	C58 H116 N1 O6	18.8177	922.88	77598.7	135532	103469	148227	144238	135146	175219	82947.6	130778	135111	130030	131217	0.947675	-0.077535	0.706259	0.583333	0.674078
Com_1408_pos	TG(15:0/16:1/18:1)	TG(49:2)	M+NH4	TG	49	2	C52 H100 N1 O6	17.0852	834.755	4.45485e+06	3.99722e+06	4.04542e+06	3.51895e+06	3.09106e+06	2.71276e+06	3.77777e+06	3.83908e+06	3.94661e+06	2.95748e+06	3.47432e+06	3.48235e+06	1.01595	0.0228356	0.945254	0.611111	0.967601
Com_1409_pos	TG(15:0/18:1/20:4)	TG(53:5)	M+Na	TG	53	5	C56 H98 Na1 O6	16.9776	889.726	508525	260924	396150	299524	298298	222138	240955	229957	253659	239207	182091	147215	1.53552	0.618729	0.0230943	0.888889	1.43413
Com_140_pos	DAP(12:0/6:0)	DAP(18:0)	M+H	DAP	18	0	C26 H43 O4	8.10199	419.316	242083	303265	320665	314905	395387	410309	342165	274488	591839	395429	386407	406911	0.828709	-0.271063	0.20563	0.694444	0.899503
Com_1410_pos	TG(15:0/20:4/3:0)	TG(38:4)	M+NH4	TG	38	4	C41 H76 N1 O5	14.0088	662.572	1.18528e+06	1.6157e+06	1.38537e+06	1.85078e+06	1.91628e+06	1.47557e+06	1.63095e+06	1.53381e+06	1.59447e+06	1.59452e+06	1.68465e+06	1.70315e+06	0.967915	-0.0470473	0.572373	0.583333	0.640309
Com_1411_pos	TG(15:0/24:0/16:1)	TG(55:1)	M+NH4	TG	55	1	C58 H114 N1 O6	18.4631	920.864	268688	256282	270784	277038	327001	156266	309703	339720	309820	261110	404609	260380	0.825345	-0.27693	0.13303	0.722222	1.41203
Com_1413_pos	TG(15:1/16:0/23:3)	TG(54:4)	M+H	TG	54	4	C57 H105 O5	17.4048	869.796	78387.5	2794.73	37281.4	8224.36	2530.01	2391.24	5332.83	11587.1	11252	2602.26	14927.8	2.96615	2.87954	1.52584	0.366021	0.472222	0.662858
Com_1416_pos	TG(15:1/16:1/18:2)	TG(49:4)	M+NH4	TG	49	4	C52 H96 N1 O6	16.4872	830.723	172654	134416	146233	157698	160099	112397	144960	143297	149930	121523	132248	146437	1.0538	0.0755961	0.538305	0.666667	0.590674
Com_1417_pos	TG(15:1/18:1/21:1)	TG(54:3)	M+NH4	TG	54	3	C57 H110 N1 O5	18.0308	888.838	5.64266e+06	1.68725e+06	3.46113e+06	389584	598238	95226.2	842248	1.68944e+06	478452	1.23532e+06	333513	184236	2.49287	1.31781	0.549735	0.611111	1.07841
Com_1418_pos	TG(15:1/20:3/21:5)	TG(56:9)	M+Na	TG	56	9	C59 H98 Na1 O5	17.3915	909.731	774178	452006	631519	257933	313607	103957	318572	288642	256907	380898	215193	119484	1.6036	0.681314	0.336155	0.694444	1.0395
Com_1419_pos	TG(15:1/3:0/22:3)	TG(40:4)	M+H	TG	40	4	C43 H77 O5	14.3822	673.577	123915	108321	154996	164776	127618	184668	181768	168317	170871	153644	163979	190564	0.839819	-0.25185	0.0719164	0.777778	1.23567
Com_141_pos	DAP(18:0)	DAP(18:0)	M+H	DAP	18	0	C26 H43 O4	8.01344	419.316	117957	280809	231822	227388	240641	243544	299068	205890	275034	229300	290811	112447	0.95017	-0.0737429	0.857688	0.555556	0.312027
Com_1420_pos	TG(16:0/14:1/16:1)	TG(46:2)	M+Na	TG	46	2	C49 H90 Na1 O6	16.6285	797.663	1.76398e+06	594978	2.19019e+06	823177	1.91541e+06	1.28547e+06	1.12263e+06	758147	2.19141e+06	1.79581e+06	1.10493e+06	1.14773e+06	1.05573	0.0782394	0.954411	0.527778	0.190512
Com_1422_pos	TG(16:0/15:1/18:1)	TG(49:2)	M+NH4	TG	49	2	C52 H100 N1 O6	17.137	834.755	2.45942e+06	1.49987e+06	1.38837e+06	2.45881e+06	2.45621e+06	1.52573e+06	1.81026e+06	2.3892e+06	2.2126e+06	1.76234e+06	1.9792e+06	3.48235e+06	0.86451	-0.210046	0.354546	0.583333	0.686856
Com_1425_pos	TG(16:0/16:0/18:0)	TG(50:0)	M+NH4	TG	50	0	C53 H106 N1 O6	18.0022	852.801	823104	723104	685092	674217	640907	482739	650268	658920	687775	633553	655441	664734	1.01986	0.0283749	0.922968	0.638889	1.03106
Com_1426_pos	TG(16:0/16:0/18:1)	TG(50:1)	M+NH4	TG	50	1	C53 H104 N1 O6	17.6221	850.786	1.70742e+07	7.80919e+06	1.14673e+07	4.36358e+06	5.04968e+06	2.39834e+06	4.31837e+06	6.68109e+06	4.18524e+06	5.90095e+06	3.46585e+06	3.5363e+06	1.7147	0.777959	0.272729	0.722222	1.10541
Com_1427_pos	TG(16:0/16:0/24:0)	TG(56:0)	M+NH4	TG	56	0	C59 H118 N1 O6	19.179	936.895	58993.5	83120.7	64212.4	84783.9	75643	66873.7	66730.1	67926.8	88773.1	68235.8	76246	71784.2	0.986198	-0.0200511	0.816004	0.416667	0.394842
Com_1428_pos	TG(16:0/16:1/18:1)	TG(50:2)	M+NH4	TG	50	2	C53 H102 N1 O6	17.3053	848.77	6.54913e+07	2.14818e+07	4.0002e+07	3.18692e+06	8.62513e+06	2.94352e+06	1.17042e+07	2.42585e+07	3.79617e+06	8.03359e+06	1.00207e+07	4.94323e+06	2.25843	1.17532	0.528817	0.555556	0.991915
Com_1429_pos	TG(16:0/16:1/18:2)	TG(50:3)	M+NH4	TG	50	3	C53 H100 N1 O6	17.0988	846.755	1.67893e+06	3.61664e+06	5.28384e+06	664984	571814	383922	2.99489e+06	800542	1.85758e+06	1.05876e+06	1.99057e+06	1.69614e+06	1.17326	0.230523	0.681635	0.611111	1.02903
Com_1430_pos	TG(16:0/17:0/17:0)	TG(50:0)	M+NH4	TG	50	0	C53 H106 N1 O6	17.7557	852.801	106741	254710	136678	155062	246758	78141	158983	86150.8	130187	86752.6	259764	120832	1.1607	0.215001	0.599173	0.555556	0.397472
Com_1432_pos	TG(16:0/17:0/18:1)	TG(51:1)	M+NH4	TG	51	1	C54 H106 N1 O6	17.6875	864.801	1.12284e+06	652208	900349	546530	1.49655e+06	907481	617022	557783	1.47012e+06	533155	391064	1.23682e+06	1.17062	0.227273	0.417146	0.666667	0.634063
Com_1433_pos	TG(16:0/17:1/18:1)	TG(51:2)	M+NH4	TG	51	2	C54 H104 N1 O6	17.417	862.786	1.06043e+07	4.30582e+06	6.99641e+06	2.93346e+06	3.30184e+06	891694	3.69431e+06	4.44773e+06	3.29991e+06	3.61165e+06	3.18578e+06	2.6403e+06	1.39051	0.475617	0.817527	0.583333	1.1494
Com_1435_pos	TG(16:0/18:0/18:1)	TG(52:1)	M+NH4	TG	52	1	C55 H108 N1 O6	17.9447	878.817	9.80035e+06	3.19267e+06	5.64918e+06	1.27332e+06	1.78528e+06	784532	1.77393e+06	2.61451e+06	1.57961e+06	2.08205e+06	1.09522e+06	1.08494e+06	2.19792	1.13614	0.29021	0.666667	1.09107
Com_1437_pos	TG(16:0/18:0/24:1)	TG(58:1)	M+NH4	TG	58	1	C61 H120 N1 O6	18.9248	962.911	123975	97293.6	97455.1	127288	83722.7	127901	143238	76165.8	83618.6	97934.4	121382	73760.6	1.10323	0.141737	0.402035	0.666667	0.774424
Com_1438_pos	TG(16:0/18:0/26:1)	TG(60:1)	M+NH4	TG	60	1	C63 H124 N1 O6	19.3483	990.942	36174.2	22311.3	43227.9	46692.5	31181.3	23422.8	37864.6	36147.2	43187.6	39672.4	29550.1	52347.3	0.850235	-0.234067	0.242856	0.638889	1.07104
Com_1439_pos	TG(16:0/18:1/16:3)	TG(50:4)	M+Na	TG	50	4	C53 H94 Na1 O6	16.8391	849.694	550868	693849	397780	179448	285483	83004.2	146745	187535	225872	640162	188217	42570.2	1.53059	0.614088	0.318894	0.666667	0.862467
Com_143_pos	DG(10:0/20:4)	DG(30:4)	M+H	DG	30	4	C33 H57 O5	10.3428	533.42	76723.7	83183.8	77348	95165.4	82844.1	87578.3	98863.1	96717.8	103909	92901.4	93781.1	98928.2	0.859414	-0.218575	0.00372783	0.944444	1.77835
Com_1440_pos	TG(16:0/18:1/18:1)	TG(52:2)	M+NH4	TG	52	2	C55 H106 N1 O6	17.582	876.801	1.51468e+08	7.08758e+07	1.12179e+08	2.39913e+07	3.76687e+07	8.06827e+06	3.83148e+07	6.45145e+07	2.99501e+07	5.00323e+07	2.01814e+07	1.38815e+07	1.86399	0.898391	0.498766	0.638889	1.07312
Com_1442_pos	TG(16:0/18:1/20:1)	TG(54:2)	M+Na	TG	54	2	C57 H106 Na1 O6	17.8992	909.788	1.54594e+07	9.86801e+06	1.42566e+07	3.07379e+06	4.56571e+06	1.07315e+06	5.05726e+06	7.25256e+06	3.49522e+06	5.83617e+06	2.33029e+06	1.81946e+06	1.87262	0.905057	0.439662	0.638889	1.06681
Com_1443_pos	TG(16:0/18:1/20:2)	TG(54:3)	M+NH4	TG	54	3	C57 H108 N1 O6	17.5823	902.817	3.80748e+08	2.12869e+08	3.21832e+08	6.58252e+07	9.34813e+07	1.79482e+07	1.23917e+08	1.94944e+08	9.25471e+07	1.38066e+08	6.20301e+07	3.79154e+07	1.68258	0.750679	0.676844	0.638889	1.10436
Com_1445_pos	TG(16:0/18:1/20:4)	TG(54:5)	M+NH4	TG	54	5	C57 H104 N1 O6	17.1716	898.786	1.1044e+07	3.45849e+06	6.73855e+06	1.32863e+06	2.07944e+06	518525	1.77606e+06	3.30581e+06	1.69026e+06	2.38714e+06	897747	949070	2.2867	1.19327	0.364338	0.666667	1.07959
Com_1446_pos	TG(16:0/18:1/22:1)	TG(56:2)	M+Na	TG	56	2	C59 H112 Na1 O5	18.7252	923.84	214356	72512.2	137581	4006.83	14848.9	3334.06	17273.4	58639.7	7051.62	45620.1	1946.9	6750.77	3.25343	1.70196	0.419647	0.638889	1.00163
Com_1447_pos	TG(16:0/18:1/22:3)	TG(56:4)	M+NH4	TG	56	4	C59 H112 N1 O5	18.1784	914.854	167526	53098.6	87134	11830.9	16120.8	2031.23	23611.1	43339.3	12806.4	27308	3632.04	1874.27	3.00025	1.58508	0.355429	0.666667	1.01614
Com_1448_pos	TG(16:0/18:1/22:4)	TG(56:5)	M+H	TG	56	5	C59 H107 O5	17.921	895.811	1.08099e+06	371932	709239	75126.7	111767	22165.3	136069	272534	83797.3	252171	67588.5	36122.9	2.79531	1.48301	0.443235	0.638889	1.07106
Com_1449_pos	TG(16:0/18:1/22:7)	TG(56:8)	M+Na	TG	56	8	C59 H100 Na1 O5	17.7195	911.746	503999	215106	406048	113197	148745	44766.8	163202	205674	128056	180795	128588	88556.8	1.60007	0.678138	0.585557	0.611111	1.10134
Com_144_pos	DG(12:0/18:1)	DG(30:1)	M+Na	DG	30	1	C33 H62 Na1 O5	11.5597	561.449	308063	543475	308066	479433	411448	307735	534266	371031	470366	429038	403713	441672	0.889865	-0.168341	0.271694	0.638889	0.815087
Com_1450_pos	TG(16:0/18:1/24:1)	TG(58:2)	M+NH4	TG	58	2	C61 H118 N1 O6	18.5067	960.895	2.6088e+06	857174	1.58644e+06	351639	425647	65500.7	490315	801232	263662	626474	198307	127844	2.35071	1.2331	0.42779	0.666667	1.05837
Com_1451_pos	TG(16:0/18:1/26:1)	TG(60:2)	M+NH4	TG	60	2	C63 H122 N1 O6	18.8548	988.927	838631	312471	541240	136549	171151	53633.6	152860	250719	133022	208698	93979.8	87551.8	2.21581	1.14783	0.294949	0.694444	1.09959
Com_1452_pos	TG(16:0/20:0/18:1)	TG(54:1)	M+NH4	TG	54	1	C57 H112 N1 O6	18.2673	906.848	1.54416e+06	687756	948525	385374	441569	223431	536164	640990	586447	551931	523996	289587	1.35208	0.435181	0.668144	0.555556	1.07335
Com_1453_pos	TG(16:0/22:0/16:1)	TG(54:1)	M+Na	TG	54	1	C57 H108 Na1 O6	18.3584	911.804	781001	448414	512492	310245	329274	85225	343812	379005	349356	339828	306502	283991	1.23179	0.300757	0.939554	0.611111	1.1593
Com_1456_pos	TG(16:0/24:0/18:1)	TG(58:1)	M+NH4	TG	58	1	C61 H120 N1 O6	19.044	962.911	252872	188392	199490	105070	149181	190664	125151	142240	227330	137389	195627	140500	1.12128	0.165152	0.523026	0.638889	0.486679
Com_1457_pos	TG(16:0/25:0/16:1)	TG(57:1)	M+NH4	TG	57	1	C60 H118 N1 O6	18.8201	948.895	289130	393888	292005	388891	399488	311940	338690	316235	409437	330832	378964	399202	0.954901	-0.0665774	0.522995	0.638889	0.519255
Com_1459_pos	TG(16:0/26:0/18:1)	TG(60:1)	M+NH4	TG	60	1	C63 H124 N1 O6	19.4994	990.942	102076	51210	55726.1	43353	58595.7	20880.8	38117	45695.3	47912.4	58560.2	38472	53225.5	1.17682	0.234891	0.755152	0.638889	0.962104
Com_145_pos	DG(14:0/14:0)	DG(28:0)	M+Na	DG	28	0	C31 H60 Na1 O5	11.4778	535.433	106943	205178	133283	216830	209094	156539	162188	158098	213686	163574	176117	192256	0.964302	-0.0524431	0.634096	0.444444	0.593652
Com_1460_pos	TG(16:0CHO/16:0/18:1)	TG(50:1CHO)	M+Na	TG	50	1	C53 H98 Na1 O7	15.8244	869.72	68700	58476	77073.2	64859.7	83760.9	45626.7	58571.9	74500.3	68469.6	83902.4	73113	73988.8	0.921281	-0.118286	0.373829	0.638889	1.11996
Com_1461_pos	TG(16:0CHO/18:1/18:1)	TG(52:2CHO)	M+Na	TG	52	2	C55 H100 Na1 O7	15.6859	895.736	138014	95618.1	128124	104203	117628	85146	146304	136170	134874	105630	127878	105170	0.884536	-0.177008	0.202464	0.722222	1.44509
Com_1463_pos	TG(16:1/16:1/18:1)	TG(50:3)	M+NH4	TG	50	3	C53 H100 N1 O6	16.9111	846.755	1.38596e+07	5.25364e+06	9.59785e+06	3.84906e+06	4.44288e+06	2.06282e+06	4.37283e+06	6.16227e+06	3.80066e+06	5.39241e+06	2.5257e+06	3.34724e+06	1.52594	0.609703	0.395497	0.638889	1.05366
Com_1464_pos	TG(16:1/17:1/18:1)	TG(51:3)	M+NH4	TG	51	3	C54 H102 N1 O6	17.0979	860.77	3.28126e+06	1.87926e+06	2.38895e+06	1.15099e+06	1.38172e+06	1.09135e+06	1.74245e+06	1.82154e+06	1.82578e+06	2.00706e+06	1.38021e+06	1.48501e+06	1.08882	0.122766	0.952251	0.5	1.16782
Com_1465_pos	TG(16:1/17:1/18:2)	TG(51:4)	M+NH4	TG	51	4	C54 H100 N1 O6	16.8996	858.755	499308	368026	333591	281998	270135	213313	270798	185249	418043	275390	230855	286735	1.17954	0.238219	0.348381	0.638889	0.766609
Com_1466_pos	TG(16:1/18:1/16:2)	TG(50:4)	M+Na	TG	50	4	C53 H94 Na1 O6	16.6908	849.694	1.57645e+06	686869	1.29697e+06	752116	608606	435355	681438	712675	614976	951862	386738	593110	1.35921	0.442767	0.322673	0.666667	0.977477
Com_1467_pos	TG(16:1/18:1/16:3)	TG(50:5)	M+Na	TG	50	5	C53 H92 Na1 O6	16.438	847.679	473544	188941	355973	149594	193635	81756.6	175098	195728	158888	204852	124800	106985	1.49371	0.578898	0.362151	0.611111	1.05009
Com_1468_pos	TG(16:1/18:1/18:1)	TG(52:3)	M+NH4	TG	52	3	C55 H104 N1 O6	17.3037	874.786	1.18145e+08	4.02208e+07	7.45503e+07	1.5932e+07	2.05568e+07	1.71229e+06	2.65703e+07	4.07295e+07	2.01701e+07	3.059e+07	1.40297e+07	9.83084e+06	1.91034	0.933833	0.849759	0.611111	1.16776
Com_1469_pos	TG(16:1/18:1/18:2)	TG(52:4)	M+NH4	TG	52	4	C55 H102 N1 O6	16.957	872.77	6.75811e+06	2.75886e+06	2.43234e+06	1.48486e+06	2.34863e+06	773001	2.3559e+06	2.61058e+06	1.46041e+06	2.42629e+06	1.74713e+06	951510	1.43318	0.519216	0.560036	0.611111	0.969226
Com_146_pos	DG(14:0/20:4)	DG(34:4)	M+Na	DG	34	4	C37 H64 Na1 O5	11.4785	611.465	112553	144290	190385	196553	238043	108455	232923	142641	159708	92518.1	161211	172248	1.0302	0.0429238	0.898817	0.555556	0.173242
Com_1470_pos	TG(16:1/18:1/18:3)	TG(52:5)	M+Na	TG	52	5	C55 H96 Na1 O6	16.7057	875.71	892261	334876	1.656e+06	539894	336246	347036	848936	349909	964327	347502	620171	497917	1.1316	0.178364	0.994349	0.611111	0.571027
Com_1471_pos	TG(16:1/18:1/18:4)	TG(52:6)	M+Na	TG	52	6	C55 H94 Na1 O6	16.41	873.694	597111	126808	175592	84368.5	115609	56896.7	97396.4	138382	79903.2	107035	65947.2	62390	2.0985	1.06936	0.239565	0.694444	1.03757
Com_1474_pos	TG(16:1/18:1/20:4)	TG(54:6)	M+NH4	TG	54	6	C57 H102 N1 O6	16.8081	896.77	5.93036e+06	1.81638e+06	3.49379e+06	1.02046e+06	977447	245384	1.32826e+06	1.44406e+06	1.13053e+06	1.37238e+06	843445	1.00766e+06	1.89211	0.919996	0.660769	0.583333	1.11664
Com_1475_pos	TG(16:1/18:1/20:5)	TG(54:7)	M+NH4	TG	54	7	C57 H100 N1 O6	16.518	894.755	770063	107610	189111	112092	157797	50255.2	54430.8	44879.7	193291	207722	101600	71522.4	2.05945	1.04226	0.303694	0.638889	0.826732
Com_1477_pos	TG(16:1/18:1/22:6)	TG(56:8)	M+Na	TG	56	8	C59 H98 Na1 O6	16.6734	925.726	1.34994e+06	496275	944173	275061	313109	79489.5	262587	413979	246784	324641	185225	122829	2.22233	1.15207	0.289012	0.722222	1.08868
Com_1478_pos	TG(16:1/20:4/20:4)	TG(56:9)	M+Na	TG	56	9	C59 H96 Na1 O6	16.3592	923.71	110159	33279	72970.5	18964.1	27226.7	1961.17	17171.2	28906.2	13261.7	30925.6	7381.15	4018.77	2.60228	1.37978	0.36674	0.722222	1.02665
Com_1479_pos	TG(16:2/18:0/21:3COOH)	TG(55:5COOH)	M+Na	TG	55	5	C58 H100 Na1 O8	17.2405	947.731	545195	174747	137935	60753.5	105907	37147.9	144002	157003	102834	89019.4	86245.5	50261.4	1.68691	0.754386	0.629916	0.583333	0.98277
Com_147_pos	DG(14:0/22:4)	DG(36:4)	M+H	DG	36	4	C39 H69 O5	13.341	617.514	2.92457e+07	2.25424e+07	3.32304e+07	2.09978e+07	4.07267e+07	3.94692e+07	3.621e+07	3.41385e+07	4.12523e+07	3.57439e+07	3.72565e+07	3.97738e+07	0.829915	-0.268964	0.118716	0.75	1.1217
Com_1480_pos	TG(16:2/18:1/18:1)	TG(52:4)	M+NH4	TG	52	4	C55 H102 N1 O6	17.5192	872.77	65424.6	69246.8	58612.6	43265.4	46781.8	47166.9	26286.1	24843.9	72760.3	35799.6	40100.7	27570.1	1.45363	0.53966	0.0483996	0.833333	1.36542
Com_1482_pos	TG(16:2CHO/18:1/18:1)	TG(52:4CHO)	M+H	TG	52	4	C55 H97 O7	15.6676	869.723	122761	79536.7	102856	87294.1	102530	88135.2	131379	102058	151957	95897.3	98786.3	100470	0.856827	-0.222924	0.167687	0.666667	1.23866
Com_1483_pos	TG(16:3/12:0/14:0)	TG(42:3)	M+H	TG	42	3	C45 H81 O6	16.0284	717.603	50535	120550	85397.1	88554.2	81236.8	58917.5	71284.3	67415.4	90055.5	60194.5	136878	84198.2	0.951307	-0.0720167	0.773548	0.444444	0.205425
Com_1485_pos	TG(16:3/14:0/14:0)	TG(44:3)	M+H	TG	44	3	C47 H85 O6	16.5052	745.634	214941	310660	298141	322379	327798	215337	355667	281875	269554	381974	351144	415307	0.821814	-0.283116	0.09154	0.777778	1.23761
Com_1486_pos	TG(16:5COOH/3:0/3:0)	TG(22:5COOH)	M+H	TG	22	5	C25 H35 O8	5.27588	463.233	86739.4	44925.5	38857.1	69737.9	54786.3	48797.7	67348.4	51277.8	66698.3	45638.6	48902.5	66942.3	0.991453	-0.0123831	0.82146	0.555556	0.205114
Com_1488_pos	TG(17:0/18:0/18:1)	TG(53:1)	M+NH4	TG	53	1	C56 H110 N1 O6	18.1002	892.833	416092	383655	341515	275382	289782	227665	474513	322911	414435	419738	312602	407787	0.822322	-0.282224	0.103527	0.777778	1.74443
Com_1489_pos	TG(17:0/18:1/18:1)	TG(53:2)	M+NH4	TG	53	2	C56 H108 N1 O6	17.7316	890.817	5.72229e+06	2.19922e+06	3.93788e+06	1.17772e+06	1.53429e+06	528501	1.30272e+06	1.91587e+06	843942	1.38078e+06	923953	798336	2.10728	1.07538	0.216527	0.722222	1.11973
Com_148_pos	DG(14:0/22:6)	DG(36:6)	M+H	DG	36	6	C39 H65 O5	12.4825	613.483	352307	521903	478220	569514	542420	352204	575587	407170	633375	420098	581030	549709	0.889357	-0.169165	0.316844	0.75	0.716948
Com_1490_pos	TG(17:0/18:1/20:1)	TG(55:2)	M+NH4	TG	55	2	C58 H112 N1 O6	18.0286	918.848	1.43311e+06	476915	923520	342991	377433	192428	414790	501458	238695	362321	311337	322534	1.74159	0.800406	0.292113	0.666667	1.05122
Com_1493_pos	TG(17:0/18:1/20:4)	TG(55:5)	M+Na	TG	55	5	C58 H102 Na1 O6	17.3555	917.757	753246	440871	650517	351293	343928	202240	288981	355331	198905	439911	215275	134083	1.67971	0.748208	0.0850483	0.777778	1.196
Com_1494_pos	TG(17:0/18:1/22:1)	TG(57:2)	M+NH4	TG	57	2	C60 H116 N1 O6	18.2398	946.88	265155	114725	175628	97692.9	65219	62539.8	71219.2	100894	77488.8	77843.9	40762.6	96722.4	1.67973	0.748232	0.152888	0.694444	1.07724
Com_1496_pos	TG(17:0/18:1/26:1)	TG(61:2)	M+NH4	TG	61	2	C64 H124 N1 O6	19.0589	1002.94	121792	112748	90802.8	76267	81732	57047	69816.2	75390.9	73186	75526.2	76241.4	80989.7	1.1978	0.260387	0.242451	0.805556	1.02965
Com_1497_pos	TG(17:0/22:0/14:1)	TG(53:1)	M+NH4	TG	53	1	C56 H110 N1 O6	18.1636	892.833	416092	383655	341515	275382	289782	227665	431490	322911	370743	372160	312602	358814	0.891812	-0.165189	0.247107	0.666667	1.59856
Com_1498_pos	TG(17:1/12:0/14:0)	TG(43:1)	M+NH4	TG	43	1	C46 H90 N1 O6	15.987	752.676	31801.2	27153.9	20581.3	21261.8	23662	31165.4	39029.1	52246.4	53026.6	39093.5	34847.3	23555.6	0.643617	-0.635726	0.018419	0.888889	1.69805
Com_1499_pos	TG(17:1/13:0/3:0)	TG(33:1)	M+Na	TG	33	1	C36 H68 Na1 O5	13.4651	603.496	1.17545e+06	1.40528e+06	1.28795e+06	1.73682e+06	1.58848e+06	1.32299e+06	1.41951e+06	1.24535e+06	1.77387e+06	1.23141e+06	1.36991e+06	1.57606e+06	0.988494	-0.0166954	0.888161	0.527778	0.534128
Com_149_pos	DG(15:0/18:1)	DG(33:1)	M+Na	DG	33	1	C36 H68 Na1 O5	13.476	603.496	1.12334e+06	1.4041e+06	1.28835e+06	1.72796e+06	1.51718e+06	1.3218e+06	1.42785e+06	1.06344e+06	1.72152e+06	1.20258e+06	1.31843e+06	1.49433e+06	1.01879	0.0268531	0.82021	0.444444	0.680538
Com_14_pos	BisMePA(17:1)	BisMePA(17:1)	M+NH4	BisMePA	17	1	C22 H45 N1 O8 P1	2.84272	482.288	5820.59	4585.28	1190.4	2782.76	2996.84	3970.25	2907.92	1698.26	2030.56	4224.04	4664.79	2251.07	1.2008	0.263992	0.621524	0.611111	0.461031
Com_1500_pos	TG(17:1/16:0/17:0)	TG(50:1)	M+H	TG	50	1	C53 H101 O6	19.7175	833.759	227057	46208.7	64326.4	65713.6	30595.6	8702.17	44175.7	69555.5	29467.8	62697.2	24423.7	31173.8	1.6926	0.759237	0.732895	0.611111	0.994031
Com_1502_pos	TG(17:1/17:0/19:1)	TG(53:2)	M+NH4	TG	53	2	C56 H110 N1 O5	18.0933	876.838	288180	59547.2	186942	14537.7	9900.37	1993.04	7860.08	46885.2	12604	49695.4	11967.3	10875.7	4.01107	2.00399	0.520305	0.638889	1.07198
Com_1503_pos	TG(17:1/18:1/18:1)	TG(53:3)	M+NH4	TG	53	3	C56 H106 N1 O6	17.3904	888.801	1.22855e+07	4.3616e+06	7.49036e+06	1.76603e+06	2.14281e+06	1.00082e+06	2.61435e+06	3.51014e+06	1.87546e+06	2.96334e+06	1.43591e+06	1.19711e+06	2.13639	1.09518	0.298737	0.638889	1.08362
Com_1504_pos	TG(17:1/18:1/18:2)	TG(53:4)	M+NH4	TG	53	4	C56 H104 N1 O6	17.1324	886.786	1.47838e+06	563299	1.2325e+06	285787	448797	222027	632941	629538	681921	645791	495584	328818	1.23903	0.309215	0.991554	0.583333	1.17227
Com_1505_pos	TG(17:1/18:1/18:3)	TG(53:5)	M+NH4	TG	53	5	C56 H102 N1 O6	16.8232	884.77	286602	58593.2	169438	77165.1	92859.3	34319.5	98697	73178.2	36041.1	121707	59727.5	15534.7	1.77575	0.82843	0.253565	0.638889	0.903746
Com_1506_pos	TG(17:1/18:1/20:3)	TG(55:5)	M+NH4	TG	55	5	C58 H106 N1 O6	17.1922	912.801	2.12072e+06	784032	1.35798e+06	98890.8	432303	118094	444516	738691	320483	514966	248355	182787	2.00507	1.00365	0.661	0.583333	1.05311
Com_1507_pos	TG(17:1/18:1/20:4)	TG(55:6)	M+NH4	TG	55	6	C58 H104 N1 O6	17.0014	910.786	1.00857e+06	204444	575388	97339.2	107791	24554.7	132845	220315	108762	199605	70877.4	52875.8	2.56989	1.36171	0.496989	0.583333	1.08113
Com_150_pos	DG(15:0/18:3)	DG(33:3)	M+H	DG	33	3	C36 H65 O5	13.4684	577.483	175132	266260	211434	315922	320496	222081	235618	208180	308574	208756	249433	274852	1.01744	0.0249504	0.974347	0.555556	0.630762
Com_1510_pos	TG(17:1/18:1/22:5)	TG(57:7)	M+Na	TG	57	7	C60 H102 Na1 O6	17.0295	941.757	249111	90239.4	124857	26379.1	48511.9	1104.35	49579.2	77880	37756.7	47972.7	21885.6	11668	2.18934	1.1305	0.877844	0.666667	1.13281
Com_1511_pos	TG(17:1/18:1/22:6)	TG(57:8)	M+NH4	TG	57	8	C60 H104 N1 O6	16.8217	934.786	255058	63483.7	129514	25548.3	28005.7	1629.56	23662.9	36716.7	21358.3	26737.2	9239.46	4294.59	4.1246	2.04425	0.343536	0.75	1.05469
Com_1513_pos	TG(17:2/16:3/16:3)	TG(49:8)	M+Na	TG	49	8	C52 H86 Na1 O5	16.4709	813.637	476141	402485	330998	349631	311948	439200	271155	335498	563106	440403	268233	534793	0.957407	-0.0627955	0.946327	0.527778	0.0719342
Com_1517_pos	TG(18:0/16:0/18:1)	TG(52:1)	M+NH4	TG	52	1	C55 H110 N1 O5	18.4829	864.838	355943	98883.8	199894	62568.6	97305.2	8777.3	69187.4	83561	45553.8	79638.3	3.51045	14630.5	2.81423	1.49274	0.256389	0.777778	0.818691
Com_1518_pos	TG(18:0/16:0/18:3)	TG(52:3)	M+H	TG	52	3	C55 H101 O6	18.001	857.759	311221	370072	342689	379155	364338	311030	340590	324545	399876	301950	363123	373159	0.988237	-0.0170703	0.848498	0.5	0.198433
Com_1519_pos	TG(18:0/16:1/18:1)	TG(52:2)	M+NH4	TG	52	2	C55 H106 N1 O6	17.671	876.801	1.54101e+08	7.20234e+07	1.16548e+08	2.46756e+07	3.84422e+07	8.2686e+06	3.87323e+07	6.54555e+07	3.05172e+07	5.05296e+07	2.08708e+07	1.4202e+07	1.87946	0.910319	0.491176	0.638889	1.07327
Com_151_pos	DG(15:0/20:4)	DG(35:4)	M+H	DG	35	4	C38 H67 O5	13.4079	603.498	1.17545e+06	1.40528e+06	1.28787e+06	1.73682e+06	1.59112e+06	1.32031e+06	1.00071e+06	940101	1.77387e+06	1.23141e+06	1.36991e+06	1.53597e+06	1.08468	0.117267	0.425635	0.611111	0.934084
Com_1520_pos	TG(18:0/18:1/18:1)	TG(54:2)	M+NH4	TG	54	2	C57 H110 N1 O6	18.1039	904.833	195195	149824	215280	97156	112154	46391.6	152423	90764	69752.4	161843	87640.9	123775	1.18916	0.249943	0.704347	0.611111	0.965869
Com_1522_pos	TG(18:0/18:1/20:1)	TG(56:2)	M+NH4	TG	56	2	C59 H114 N1 O6	18.1903	932.864	9.10313e+06	2.76983e+06	5.07335e+06	796215	1.08366e+06	418697	1.31431e+06	2.46583e+06	876721	1.82074e+06	636379	421840	2.55379	1.35264	0.320713	0.638889	1.06282
Com_1523_pos	TG(18:0/18:1/20:3)	TG(56:4)	M+NH4	TG	56	4	C59 H110 N1 O6	17.6942	928.833	5.89895e+06	6.71505e+06	4.74037e+06	591893	5.7495e+06	1.10332e+06	6.85605e+06	1.23731e+07	744612	9.13509e+06	539536	2.30224e+06	0.776169	-0.365557	0.996906	0.416667	0.760587
Com_1524_pos	TG(18:0/18:1/21:3)	TG(57:4)	M+NH4	TG	57	4	C60 H112 N1 O6	17.9754	942.848	1.53044e+06	484215	970924	173478	226341	63794	244331	423094	187124	330794	164035	101946	2.37658	1.24889	0.398948	0.638889	1.08049
Com_1525_pos	TG(18:0/18:1/22:4)	TG(58:5)	M+NH4	TG	58	5	C61 H112 N1 O6	17.7427	954.848	4.93108e+06	1.66375e+06	3.49068e+06	477145	653841	112960	668070	1.4095e+06	553305	1.01147e+06	410135	226502	2.6477	1.40474	0.450581	0.638889	1.08095
Com_1526_pos	TG(18:0/18:1/22:5)	TG(58:6)	M+Na	TG	58	6	C61 H106 Na1 O6	17.6367	957.788	182496	254578	172897	145998	218564	32413.9	110860	71911.5	193606	77771	46758.1	5711.88	1.98758	0.991014	0.149949	0.777778	0.98562
Com_1527_pos	TG(18:0/18:1/22:6)	TG(58:7)	M+NH4	TG	58	7	C61 H108 N1 O6	17.4252	950.817	2.20618e+06	537353	1.14152e+06	234685	257324	36698.1	254825	483607	186108	343720	127725	122935	2.90586	1.53896	0.426844	0.694444	1.08323
Com_1528_pos	TG(18:0/20:0/16:1)	TG(54:1)	M+H	TG	54	1	C57 H109 O6	18.14	889.822	1.38045e+06	260736	546374	220703	222648	115357	181600	202707	110181	164915	95295.3	84369.5	3.27301	1.71062	0.055772	0.916667	1.32359
Com_152_pos	DG(15:0/23:6)	DG(38:6)	M+H	DG	38	6	C41 H71 O4	12.3209	627.535	1.01686e+07	1.14801e+07	1.03446e+07	1.03881e+07	1.17401e+07	1.37794e+07	1.14813e+07	1.09604e+07	1.18122e+07	1.1698e+07	1.3209e+07	1.15215e+07	0.960647	-0.0579222	0.434729	0.694444	0.85341
Com_1532_pos	TG(18:0/21:3)	TG(39:3)	M+Na	TG	39	3	C42 H74 Na1 O5	13.9374	681.543	251401	281609	279965	362569	325774	369781	303504	285841	326323	284274	312334	358971	0.999921	-0.00011387	0.927111	0.555556	1.12184
Com_1533_pos	TG(18:0/22:4/22:5)	TG(62:9)	M+NH4	TG	62	9	C65 H112 N1 O6	17.3899	1002.85	230030	173149	147585	48127	54694.2	8076.85	66114.4	53679.2	29566.9	35507.2	43007.4	22436.4	2.64336	1.40237	0.307362	0.75	1.04171
Com_1535_pos	TG(18:0CHO/18:1/18:1)	TG(54:2CHO)	M+Na	TG	54	2	C57 H104 Na1 O7	15.929	923.767	151248	123305	165908	199014	67607.2	94589.5	205878	77775.3	183218	77744.1	180200	142049	0.924794	-0.112796	0.791631	0.583333	0.308715
Com_1536_pos	TG(18:0COOH/18:1/18:1)	TG(54:2COOH)	M+Na	TG	54	2	C57 H104 Na1 O8	16.0044	939.762	29657.6	14076.9	26307.9	9426.37	16336	5963.48	16547.1	19280	17706.1	18420	15545	17993	0.964709	-0.0518349	0.511672	0.638889	1.45694
Com_1537_pos	TG(18:1/14:0/18:1)	TG(50:2)	M+Na	TG	50	2	C53 H100 Na1 O5	17.7642	839.746	2.20475e+06	853653	1.51194e+06	306417	403260	93965.6	412921	751178	269377	709702	216413	142709	2.14762	1.10274	0.402318	0.666667	1.06318
Com_1538_pos	TG(18:1/15:0/18:1)	TG(51:2)	M+Na	TG	51	2	C54 H102 Na1 O5	17.9276	853.762	212696	97020.4	168157	32783.1	38641.3	7769.34	42692.9	69844.7	33184.6	81786.9	24505.7	13417.9	2.09871	1.0695	0.480472	0.638889	1.06656
Com_1539_pos	TG(18:1/16:0/18:1)	TG(52:2)	M+Na	TG	52	2	C55 H104 Na1 O5	18.0818	867.778	8.3128e+06	2.85387e+06	5.47189e+06	853109	1.10866e+06	218737	1.25342e+06	2.3211e+06	739040	1.98949e+06	596612	364918	2.59053	1.37324	0.395412	0.666667	1.07002
Com_153_pos	DG(15:1/24:0)	DG(39:1)	M+NH4	DG	39	1	C42 H86 N1 O4	15.3696	668.655	31259.9	56591.3	48168.1	49355.5	53672.4	48862.4	53729.4	55238.5	46427.2	48028.2	55846.5	50661.3	0.928947	-0.106332	0.371403	0.583333	0.67283
Com_1540_pos	TG(18:1/16:0/18:3)	TG(52:4)	M+NH4	TG	52	4	C55 H104 N1 O5	18.1292	858.791	211259	66350.2	116128	18393.7	9427.93	9231.61	22408.5	49162.4	10642.1	40597.8	7082.8	6692.54	3.15398	1.65718	0.257572	0.694444	1.03424
Com_1541_pos	TG(18:1/16:0/20:0)	TG(54:1)	M+NH4	TG	54	1	C57 H114 N1 O5	18.8586	892.869	49004.6	8.48643	30646.4	7557.18	3679	3153.75	3273.21	19957.3	6722.89	12396.8	6617.48	1393.01	1.86752	0.901121	0.650401	0.472222	0.497413
Com_1542_pos	TG(18:1/16:0/24:1)	TG(58:2)	M+NH4	TG	58	2	C61 H120 N1 O5	19.1095	946.916	38007.5	7688.44	29118.5	1718.49	2627.42	3924.76	9587.63	9220.58	30.1676	8419.77	6634.17	6931.85	2.03519	1.02517	0.460068	0.5	0.587065
Com_1543_pos	TG(18:1/16:1/18:1)	TG(52:3)	M+Na	TG	52	3	C55 H102 Na1 O5	17.7446	865.762	2.66306e+06	1.03708e+06	1.6485e+06	298207	433187	79665	475854	890805	296632	883270	261560	122904	2.10155	1.07145	0.501486	0.666667	1.05701
Com_1545_pos	TG(18:1/17:0/18:1)	TG(53:2)	M+NH4	TG	53	2	C56 H110 N1 O5	18.2346	876.838	103361	20694.8	39259.8	1983.8	7309.93	2470.51	9183.2	15810.5	3725.91	23246.1	23.0499	1753.54	3.25776	1.70388	0.267573	0.666667	0.868213
Com_1546_pos	TG(18:1/17:0/22:1)	TG(57:2)	M+NH4	TG	57	2	C60 H116 N1 O6	18.1714	946.88	265155	114725	175628	73943.3	65219	47310.5	71219.2	100894	40742.7	49637.3	40762.6	71350.4	1.9807	0.986007	0.103507	0.777778	1.17599
Com_1547_pos	TG(18:1/17:1/18:1)	TG(53:3)	M+NH4	TG	53	3	C56 H108 N1 O5	17.787	874.822	52922.7	7976.29	16767	6058.27	58.4804	2725.62	3340.35	8981.24	4794.06	5725.78	4435.22	3102.39	2.84763	1.50976	0.93381	0.611111	0.732581
Com_1548_pos	TG(18:1/18:1/16:2)	TG(52:4)	M+Na	TG	52	4	C55 H98 Na1 O6	17.084	877.726	3.20578e+06	1.71325e+06	2.50557e+06	891823	982548	518814	869607	1.25452e+06	822528	1.47952e+06	504336	1.05675e+06	1.63978	0.713503	0.291364	0.694444	1.05804
Com_1549_pos	TG(18:1/18:1/16:3)	TG(52:5)	M+NH4	TG	52	5	C55 H100 N1 O6	16.9658	870.755	3.00402e+06	594316	1.1267e+06	611295	360755	156768	503316	506298	508582	592426	376123	373343	2.04674	1.03333	0.486979	0.666667	1.00822
Com_154_pos	DG(16:0/16:0)	DG(32:0)	M+Na	DG	32	0	C35 H68 Na1 O5	13.9609	591.496	1.56889e+06	2.07226e+06	1.8916e+06	2.78337e+06	2.57292e+06	2.51028e+06	2.03305e+06	1.92304e+06	2.42187e+06	2.03546e+06	2.39664e+06	2.34816e+06	1.01832	0.0261946	0.974989	0.583333	1.08425
Com_1550_pos	TG(18:1/18:1/17:3)	TG(53:5)	M+NH4	TG	53	5	C56 H104 N1 O5	17.9181	870.791	327890	114119	231724	22904.3	38103.7	3267.11	38800.5	89015	19113.6	71825.3	11137.8	10317.8	3.07235	1.61934	0.448015	0.666667	1.06971
Com_1551_pos	TG(18:1/18:1/18:1)	TG(54:3)	M+NH4	TG	54	3	C57 H108 N1 O6	17.5517	902.817	3.80748e+08	2.0163e+08	3.21832e+08	6.23821e+07	8.86288e+07	1.58478e+07	1.23917e+08	1.94944e+08	9.29336e+07	1.38066e+08	5.86951e+07	3.79154e+07	1.65679	0.728393	0.737276	0.611111	1.12527
Com_1553_pos	TG(18:1/18:1/19:1)	TG(55:3)	M+NH4	TG	55	3	C58 H110 N1 O6	17.5581	916.833	7.20598e+06	2.62063e+06	3.30061e+06	1.26258e+06	1.4879e+06	406487	1.6648e+06	2.38907e+06	1.6937e+06	1.71726e+06	1.1436e+06	852064	1.72128	0.783485	0.59242	0.611111	1.08738
Com_1554_pos	TG(18:1/18:1/19:2)	TG(55:4)	M+NH4	TG	55	4	C58 H108 N1 O6	17.4895	914.817	3.38889e+06	1.38532e+06	2.36355e+06	291366	407488	271984	783310	1.23502e+06	305676	995573	244862	163935	2.17484	1.12091	0.341683	0.694444	0.99434
Com_1555_pos	TG(18:1/18:1/19:3)	TG(55:5)	M+NH4	TG	55	5	C58 H106 N1 O6	17.0982	912.801	350878	109446	316508	86795.3	70194.7	61512.1	82762	135215	53009.6	269112	34062	86696.7	1.50613	0.590842	0.398297	0.666667	0.882188
Com_1556_pos	TG(18:1/18:1/20:1)	TG(56:3)	M+NH4	TG	56	3	C59 H112 N1 O6	17.8513	930.848	8.92458e+07	3.09164e+07	6.66089e+07	7.04521e+06	1.01191e+07	1.71358e+06	1.52738e+07	2.99038e+07	9.76604e+06	1.97997e+07	6.33195e+06	4.05747e+06	2.41562	1.2724	0.593252	0.638889	1.09892
Com_1557_pos	TG(18:1/18:1/20:2)	TG(56:4)	M+NH4	TG	56	4	C59 H110 N1 O6	17.6061	928.833	2.61068e+07	1.22655e+07	1.79903e+07	3.42265e+06	5.0083e+06	950261	5.89188e+06	1.11561e+07	4.07063e+06	8.13329e+06	2.85774e+06	1.98777e+06	1.92812	0.947191	0.568669	0.638889	1.0867
Com_1558_pos	TG(18:1/18:1/20:3)	TG(56:5)	M+NH4	TG	56	5	C59 H108 N1 O6	17.3338	926.817	1.79764e+07	5.74458e+06	1.05442e+07	1.77731e+06	2.37085e+06	479776	2.76049e+06	4.69293e+06	2.15291e+06	3.29717e+06	1.56205e+06	952595	2.52255	1.33488	0.45606	0.638889	1.08411
Com_1559_pos	TG(18:1/18:1/20:4)	TG(56:6)	M+Na	TG	56	6	C59 H102 Na1 O6	17.1621	929.757	1.29071e+07	6.55181e+06	1.04973e+07	2.86014e+06	3.7263e+06	772319	3.82459e+06	5.97103e+06	3.18127e+06	4.08839e+06	2.54416e+06	1.66105e+06	1.7543	0.8109	0.542029	0.638889	1.08319
Com_155_pos	DG(16:0/18:0)	DG(34:0)	M+Na	DG	34	0	C37 H72 Na1 O5	14.8349	619.527	1.54737e+06	1.57089e+06	1.63658e+06	2.09418e+06	1.99465e+06	2.13307e+06	2.00778e+06	1.70774e+06	1.94432e+06	2.05393e+06	1.80828e+06	1.90897e+06	0.960258	-0.0585053	0.499172	0.555556	0.909623
Com_1560_pos	TG(18:1/18:1/21:3)	TG(57:5)	M+NH4	TG	57	5	C60 H110 N1 O6	17.6052	940.833	2.30658e+06	530301	526609	335883	293903	62177.2	206772	347175	226605	408773	136568	119853	2.80509	1.48805	0.286135	0.722222	1.04599
Com_1561_pos	TG(18:1/18:1/21:3COOH)	TG(57:5COOH)	M+Na	TG	57	5	C60 H104 Na1 O8	17.5475	975.762	590408	505629	624838	224681	238090	55936.6	309709	385714	255374	338515	165951	124210	1.41793	0.503785	0.710599	0.611111	1.09031
Com_1562_pos	TG(18:1/18:1/22:1)	TG(58:3)	M+NH4	TG	58	3	C61 H116 N1 O6	18.1464	958.88	1.76852e+07	5.55302e+06	1.07008e+07	1.20679e+06	1.73701e+06	281556	2.55373e+06	5.15896e+06	1.63827e+06	3.26231e+06	994705	654248	2.60579	1.38172	0.555379	0.638889	1.09106
Com_1563_pos	TG(18:1/18:1/22:2)	TG(58:4)	M+NH4	TG	58	4	C61 H116 N1 O5	18.3488	942.885	95153.3	30770.6	48132.3	1886.15	3322.6	1540.7	4890.09	20885.7	5483.67	8301.51	7937.62	1545.6	3.68659	1.88229	0.536731	0.555556	1.01573
Com_1564_pos	TG(18:1/18:1/22:3)	TG(58:5)	M+NH4	TG	58	5	C61 H112 N1 O6	17.6564	954.848	8.76789e+06	2.8242e+06	5.3907e+06	720837	1.08914e+06	188722	1.41831e+06	2.57832e+06	846248	1.81675e+06	627562	382806	2.47477	1.30729	0.510664	0.638889	1.08148
Com_1565_pos	TG(18:1/18:1/22:4)	TG(58:6)	M+NH4	TG	58	6	C61 H110 N1 O6	17.4099	952.833	2.5871e+07	7.62535e+06	1.45266e+07	2.40783e+06	3.2348e+06	479272	3.45238e+06	5.97809e+06	3.01802e+06	4.2985e+06	1.89322e+06	1.19309e+06	2.73	1.4489	0.473307	0.638889	1.08627
Com_1566_pos	TG(18:1/18:1/22:5)	TG(58:7)	M+NH4	TG	58	7	C61 H108 N1 O6	17.1651	950.817	1.24381e+07	3.23122e+06	6.49234e+06	1.21938e+06	1.5595e+06	254454	2.08748e+06	3.31955e+06	1.33042e+06	2.08527e+06	917904	652127	2.42428	1.27756	0.535487	0.611111	1.08624
Com_1567_pos	TG(18:1/18:1/22:6)	TG(58:8)	M+NH4	TG	58	8	C61 H106 N1 O6	17.0391	948.801	1.00749e+07	2.8796e+06	7.04553e+06	1.22801e+06	1.41284e+06	279573	1.85182e+06	2.7641e+06	1.58052e+06	2.06135e+06	964661	636849	2.32476	1.21708	0.533918	0.611111	1.08849
Com_1568_pos	TG(18:1/18:1/23:2)	TG(59:4)	M+NH4	TG	59	4	C62 H116 N1 O6	18.1268	970.88	222487	108707	217150	7783.71	21543	1928.11	32746.8	69332.1	6472.08	48613	11464.5	10473.3	3.23615	1.69428	0.590845	0.611111	1.07414
Com_1569_pos	TG(18:1/18:1/23:3)	TG(59:5)	M+NH4	TG	59	5	C62 H114 N1 O6	17.7893	968.864	676920	231851	459747	54856.8	77143	8819.18	82482.2	170278	59635.2	128399	38701.4	11122.9	3.07639	1.62124	0.402229	0.638889	1.04266
Com_156_pos	DG(16:0/18:1)	DG(34:1)	M+Na	DG	34	1	C37 H70 Na1 O5	13.961	617.512	2.83526e+07	3.75434e+07	3.42131e+07	4.45855e+07	4.06105e+07	3.91291e+07	3.62593e+07	3.27924e+07	4.1198e+07	3.58212e+07	3.71354e+07	3.96235e+07	1.0072	0.0103502	0.998771	0.555556	0.923857
Com_1570_pos	TG(18:1/18:1/24:1)	TG(60:3)	M+NH4	TG	60	3	C63 H120 N1 O6	18.4661	986.911	5.80222e+06	1.88866e+06	3.85751e+06	469000	725239	126668	833102	1.75588e+06	592834	1.28363e+06	350971	228618	2.55088	1.351	0.471128	0.638889	1.07284
Com_1571_pos	TG(18:1/18:1/24:2)	TG(60:4)	M+NH4	TG	60	4	C63 H118 N1 O6	18.2004	984.895	2.72524e+06	825673	1.52325e+06	188113	289024	47955	391554	735796	235374	473567	134630	115589	2.68355	1.42414	0.499672	0.638889	1.08462
Com_1573_pos	TG(18:1/18:1/24:8)	TG(60:10)	M+H	TG	60	10	C63 H105 O5	17.668	941.796	307029	255658	286462	48391.5	73877	4404.81	84056.6	144611	44693.6	127840	38967.6	11264.2	2.16161	1.11211	0.611417	0.666667	1.03373
Com_1574_pos	TG(18:1/18:1/26:3)	TG(62:5)	M+NH4	TG	62	5	C65 H120 N1 O6	18.2347	1010.91	537906	197109	452612	50285	71042.1	5045.64	110678	170050	77321.1	150109	34025.4	16412.8	2.35232	1.23409	0.695158	0.611111	1.09807
Com_1575_pos	TG(18:1/18:1/26:5)	TG(62:7)	M+NH4	TG	62	7	C65 H116 N1 O6	18.1608	1006.88	1.71097e+06	419783	924748	93684.3	163626	18064.3	178925	401893	105563	269224	72563.9	45789.6	3.10149	1.63296	0.488758	0.638889	1.08011
Com_1576_pos	TG(18:1/18:1/28:2)	TG(64:4)	M+NH4	TG	64	4	C67 H126 N1 O6	18.8462	1040.96	167989	69210.7	105016	12644.2	29387.1	4005.22	30682.2	62517.7	11048.6	41979.4	9077.97	4584.23	2.42824	1.27991	0.382907	0.666667	1.02268
Com_1577_pos	TG(18:1/18:1/7:2CHO)	TG(43:4CHO)	M+Na	TG	43	4	C47 H80 Na1 O7	11.9777	779.58	238852	209833	196082	385194	216844	312027	137081	246757	186446	204424	218775	213476	1.29154	0.369087	0.107535	0.722222	1.51533
Com_1578_pos	TG(18:1/18:2/16:3)	TG(52:6)	M+Na	TG	52	6	C55 H94 Na1 O6	16.4445	873.694	597111	126808	175592	84368.5	115609	56896.7	97396.4	138382	79903.2	107035	65947.2	62390	2.0985	1.06936	0.239565	0.694444	1.03757
Com_1579_pos	TG(18:1/18:2/18:2)	TG(54:5)	M+NH4	TG	54	5	C57 H104 N1 O6	16.9601	898.786	9.87884e+06	1.56355e+06	6.34547e+06	1.2512e+06	1.19811e+06	1.10357e+06	1.31686e+06	982591	1.29651e+06	3.12108e+06	1.14793e+06	1.12877e+06	2.37284	1.24662	0.257616	0.666667	0.964617
Com_157_pos	DG(16:0/18:2)	DG(34:2)	M+Na	DG	34	2	C37 H68 Na1 O5	13.3202	615.496	822660	1.26441e+06	959517	1.45957e+06	1.08005e+06	1.05933e+06	1.09654e+06	895607	1.32989e+06	957809	1.14294e+06	1.15812e+06	1.00982	0.0140998	0.991581	0.527778	0.631965
Com_1580_pos	TG(18:1/18:2/18:3)	TG(54:6)	M+NH4	TG	54	6	C57 H102 N1 O6	16.7204	896.77	5.12499e+06	1.95471e+06	3.44829e+06	1.54007e+06	1.49142e+06	865317	1.55459e+06	1.87004e+06	1.56616e+06	1.52804e+06	1.32025e+06	750961	1.67925	0.747818	0.228008	0.666667	1.06512
Com_1581_pos	TG(18:1/18:3/22:6)	TG(58:10)	M+Na	TG	58	10	C61 H98 Na1 O6	16.4835	949.726	220617	74054.2	110608	19190.9	20863.7	3015.53	29007.5	41383.5	25062.9	27597.7	7907.21	3859.25	3.32559	1.73361	0.340617	0.611111	1.04591
Com_1582_pos	TG(18:1/19:1/20:1)	TG(57:3)	M+NH4	TG	57	3	C60 H114 N1 O6	17.7047	944.864	1.33737e+06	278153	901985	90133.9	107620	75587.8	244274	126653	715659	235684	157308	158910	1.70331	0.768342	0.856606	0.527778	0.953139
Com_1583_pos	TG(18:1/19:1/22:1)	TG(59:3)	M+NH4	TG	59	3	C62 H118 N1 O6	18.3057	972.895	306458	145713	214726	46509.6	53152.6	14128.9	65921.6	98283.7	51031.9	89611.4	39366	27194.1	2.10197	1.07174	0.467414	0.638889	1.08933
Com_1584_pos	TG(18:1/19:1/22:4)	TG(59:6)	M+NH4	TG	59	6	C62 H112 N1 O6	17.9962	966.848	633742	249625	308847	56271.4	87413.5	2338.07	86391.8	214407	40344	108769	33665	29100.1	2.61029	1.38421	0.721719	0.694444	1.10111
Com_1585_pos	TG(18:1/19:1/22:5)	TG(59:7)	M+NH4	TG	59	7	C62 H110 N1 O6	17.312	964.833	479904	176431	245430	23339.4	49722.1	4645.03	52936	84716.6	33146.6	61692.1	18391.1	7479.19	3.79109	1.92261	0.374927	0.638889	1.06113
Com_1586_pos	TG(18:1/19:1/24:1)	TG(61:3)	M+NH4	TG	61	3	C64 H122 N1 O6	18.6273	1000.93	130777	71377.5	86343.8	21703.2	26794.7	7442.44	37093.7	53452.6	18679.7	57824.2	13953.4	21753.6	1.69877	0.764492	0.589024	0.638889	1.08056
Com_1587_pos	TG(18:1/19:1/26:1)	TG(63:3)	M+NH4	TG	63	3	C66 H126 N1 O6	18.9961	1028.96	53504.6	13042.2	32853.1	2445.42	4986.69	3477.34	10916.3	8253.87	2626.88	6153.49	5609.67	3046.21	3.01339	1.59139	0.312411	0.611111	0.984238
Com_1588_pos	TG(18:1/20:1/19:2)	TG(57:4)	M+Na	TG	57	4	C60 H108 Na1 O6	17.768	947.804	369561	210390	219450	87652.3	103993	34066.6	103541	104584	77597	89480.7	64281	44934.9	2.11617	1.08145	0.197664	0.722222	1.12752
Com_1589_pos	TG(18:1/20:1/20:2)	TG(58:4)	M+NH4	TG	58	4	C61 H114 N1 O6	17.8908	956.864	7.44216e+06	2.44716e+06	5.0254e+06	538664	810825	152072	1.11978e+06	2.12583e+06	692300	1.4814e+06	427455	310650	2.6661	1.41473	0.490706	0.638889	1.08201
Com_1591_pos	TG(18:1/20:1/21:3)	TG(59:5)	M+NH4	TG	59	5	C62 H114 N1 O6	17.9081	968.864	156933	109524	134458	19588.5	29794.7	2481.16	43810.2	63374.9	19361	67588.7	14992.5	6512.29	2.0997	1.07018	0.632116	0.666667	1.06173
Com_1592_pos	TG(18:1/20:1/22:4)	TG(60:6)	M+NH4	TG	60	6	C63 H114 N1 O6	17.7022	980.864	5.61943e+06	1.48904e+06	3.3319e+06	430242	708738	117961	716631	1.42931e+06	539633	1.01441e+06	471257	250493	2.64541	1.40349	0.495168	0.611111	1.08427
Com_1593_pos	TG(18:1/20:1/22:5)	TG(60:7)	M+NH4	TG	60	7	C63 H112 N1 O6	17.5065	978.848	3.83318e+06	1.72628e+06	2.72137e+06	467510	697096	95646.2	783895	814205	595158	1.0175e+06	306934	213649	2.55701	1.35446	0.425506	0.638889	1.07133
Com_1594_pos	TG(18:1/20:1/22:6)	TG(60:8)	M+Na	TG	60	8	C63 H106 Na1 O6	17.3813	981.788	666808	276711	451880	129738	160865	22584.6	149566	187871	110524	190064	85693.8	42840.7	2.2289	1.15633	0.401431	0.694444	1.05153
Com_1595_pos	TG(18:1/20:1/26:1)	TG(64:3)	M+NH4	TG	64	3	C67 H128 N1 O6	19.1573	1042.97	305277	97356.5	175691	22398.4	40447.4	4074.73	51137.2	106087	24991.8	69540	14718.8	18670.2	2.26286	1.17815	0.653587	0.611111	1.10809
Com_1596_pos	TG(18:1/20:1/26:2)	TG(64:4)	M+NH4	TG	64	4	C67 H126 N1 O6	18.7298	1040.96	48265.3	25017.3	25180.3	8202.49	16248.3	2440.21	15397.3	22856.5	4708.47	7250.9	4923.41	2145.85	2.18835	1.12984	0.221798	0.777778	1.01779
Com_1597_pos	TG(18:1/20:3/22:4)	TG(60:8)	M+NH4	TG	60	8	C63 H110 N1 O6	17.2326	976.833	2.48071e+06	803098	1.66408e+06	263840	338916	52156.5	363340	664384	290887	466879	160148	136462	2.69094	1.42811	0.441564	0.638889	1.08545
Com_1598_pos	TG(18:1/20:3/22:6)	TG(60:10)	M+NH4	TG	60	10	C63 H106 N1 O6	16.8988	972.801	368540	133150	283180	50028.5	47407.7	15559.4	57501.5	100990	43059.3	64494.9	34955.3	24531.3	2.75814	1.4637	0.297728	0.666667	1.09366
Com_1599_pos	TG(18:1/20:4/20:4)	TG(58:9)	M+NH4	TG	58	9	C61 H104 N1 O6	16.7332	946.786	437206	394357	830161	202251	237963	42402.9	232338	313802	206717	243738	142110	95038.7	1.73808	0.797491	0.533222	0.666667	1.01888
Com_159_pos	DG(16:0/19:3)	DG(35:3)	M+H	DG	35	3	C38 H69 O5	14.2137	605.514	111001	126434	162312	265533	173337	114127	197062	137868	157010	127357	198303	112227	1.02465	0.0351247	0.99188	0.555556	0.236008
Com_15_pos	BisMePA(17:1/18:1)	BisMePA(35:2)	M+NH4	BisMePA	35	2	C40 H79 N1 O8 P1	12.8457	732.554	2.77305e+06	3.01019e+06	2.82335e+06	3.25306e+06	3.26218e+06	3.84285e+06	3.33121e+06	3.24515e+06	3.2612e+06	3.47443e+06	3.52328e+06	3.59007e+06	0.928488	-0.107045	0.174803	0.75	1.13475
Com_1600_pos	TG(18:1/20:4/22:4)	TG(60:9)	M+Na	TG	60	9	C63 H104 Na1 O6	17.0108	979.773	1.06118e+06	425103	763004	201137	199183	19615	213162	316202	194490	247737	129930	85665.1	2.24836	1.16887	0.604205	0.666667	1.08436
Com_1601_pos	TG(18:1/20:4/22:6)	TG(60:11)	M+NH4	TG	60	11	C63 H104 N1 O6	16.5952	970.786	358592	138954	207177	60768.3	74037.2	10106.7	69791.1	94425.7	67596.4	81496.4	35674.1	23798.5	2.27917	1.18851	0.440258	0.666667	1.06116
Com_1602_pos	TG(18:1/22:1/21:3)	TG(61:5)	M+NH4	TG	61	5	C64 H118 N1 O6	18.053	996.895	140473	34722.7	97228.1	1815.77	3461.9	969.309	8605.56	24363.8	8103.7	11543.8	7054.18	4264.93	4.3586	2.12386	0.780645	0.5	1.13863
Com_1603_pos	TG(18:1/22:1/22:5)	TG(62:7)	M+NH4	TG	62	7	C65 H116 N1 O6	18.185	1006.88	1.71097e+06	419783	924748	93684.3	163626	18064.3	178925	401893	105563	269224	72563.9	45789.6	3.10149	1.63296	0.488758	0.638889	1.08011
Com_1604_pos	TG(18:1/22:1/22:6)	TG(62:8)	M+Na	TG	62	8	C65 H110 Na1 O6	17.6809	1009.82	108445	54836.7	80401.1	4857.5	12370.3	1432.23	17715.7	33030.9	7417.39	22717	6882	11066.6	2.6545	1.40844	0.71844	0.583333	1.13121
Com_1605_pos	TG(18:1/22:3/22:4)	TG(62:8)	M+NH4	TG	62	8	C65 H114 N1 O6	17.5083	1004.86	542035	207558	346287	60861.5	78364.1	5255.23	63501.6	227473	51034.2	123402	45649.9	18009.8	2.34441	1.22923	0.593635	0.666667	1.06654
Com_1606_pos	TG(18:1/22:3/22:6)	TG(62:10)	M+NH4	TG	62	10	C65 H110 N1 O6	17.1263	1000.83	318442	74214.1	161130	28527.6	29227.2	25.3841	32099.1	69689.2	38968.5	77305	38002.1	10881.3	2.29098	1.19597	0.694521	0.527778	1.28681
Com_1607_pos	TG(18:1/22:4/22:4)	TG(62:9)	M+NH4	TG	62	9	C65 H112 N1 O6	17.2627	1002.85	833531	364053	568825	109305	121642	13115.8	158382	199101	106067	141788	94711	49207.2	2.68329	1.42401	0.527288	0.666667	1.08064
Com_1608_pos	TG(18:1/22:4/22:5)	TG(62:10)	M+NH4	TG	62	10	C65 H110 N1 O6	17.0024	1000.83	363290	103054	252256	45464.5	59691.4	1464.69	45619.6	71523.8	43596.7	104520	41067.5	23712	2.50037	1.32214	0.855223	0.666667	1.13218
Com_1609_pos	TG(18:1/22:4/22:6)	TG(62:11)	M+NH4	TG	62	11	C65 H108 N1 O6	16.8673	998.817	355645	102611	187985	35413.1	49008.9	2978.8	53077	70276.2	50025.1	52199.3	23454.8	10742.5	2.82414	1.49781	0.568864	0.611111	1.06356
Com_160_pos	DG(16:0/20:1)	DG(36:1)	M+NH4	DG	36	1	C39 H78 N1 O5	14.7543	640.587	1.459e+06	1.04294e+06	1.51991e+06	1.68499e+06	1.49722e+06	1.96585e+06	1.55998e+06	915361	1.66794e+06	1.90385e+06	1.59554e+06	1.10771e+06	1.04794	0.0675609	0.68432	0.5	0.690926
Com_1611_pos	TG(18:1/22:4/24:5)	TG(64:10)	M+NH4	TG	64	10	C67 H114 N1 O6	17.3262	1028.86	96090.5	17897.8	62607	6601.66	9733.27	1902.99	5373.16	11413	7179.41	4687.85	5606.74	2568.84	5.29021	2.40332	0.156282	0.75	1.15466
Com_1612_pos	TG(18:1/22:5/22:6)	TG(62:12)	M+NH4	TG	62	12	C65 H106 N1 O6	16.6036	996.801	95987.3	33179.7	68164.7	5062.45	9712.37	1808.83	16185.2	24640.2	6255.62	8598.09	2166.99	1866.1	3.58244	1.84094	0.270761	0.666667	1.05226
Com_1613_pos	TG(18:1/24:1/22:4)	TG(64:6)	M+NH4	TG	64	6	C67 H122 N1 O6	18.3069	1036.93	279002	100913	134104	20985.5	35303.2	3693.06	42762.5	83441.4	29520.9	58294	9172.69	5039.21	2.515	1.33056	0.460411	0.638889	1.02246
Com_1615_pos	TG(18:1/24:1/24:1)	TG(66:3)	M+NH4	TG	66	3	C69 H132 N1 O6	19.5172	1071	55650.8	11783.4	29862.6	7662.02	9197.28	3477.34	3876.22	15828.3	5647.93	6331.23	1844.91	3046.21	3.21624	1.68537	0.0798201	0.805556	1.21978
Com_1616_pos	TG(18:1/24:3/22:4)	TG(64:8)	M+H	TG	64	8	C67 H115 O6	18.2175	1015.87	164739	80782.7	148766	21471.5	29667.4	5925.48	34030.6	79674.2	12426.3	59858	1662.37	1908.15	2.38106	1.2516	0.208167	0.722222	0.992007
Com_1618_pos	TG(18:1/26:1/20:3)	TG(64:5)	M+NH4	TG	64	5	C67 H124 N1 O6	19.0601	1038.94	159616	61506.2	114524	7011.53	15392.3	5632.66	23280.9	56809.9	7021.14	44124.2	12008.5	10867.7	2.35985	1.2387	0.55041	0.583333	1.02956
Com_1619_pos	TG(18:1/26:1/20:4)	TG(64:6)	M+NH4	TG	64	6	C67 H122 N1 O6	18.4223	1036.93	135431	27500.9	87353.6	6566.68	10294.6	934.852	13503.1	32032.6	15548	20774.1	3065.57	1952.38	3.0858	1.62565	0.558695	0.583333	1.05751
Com_161_pos	DG(16:0/20:3)	DG(36:3)	M+Na	DG	36	3	C39 H70 Na1 O5	13.6611	641.512	910910	837258	788759	873277	1.04777e+06	865222	1.13308e+06	1.12692e+06	1.14614e+06	847863	1.09474e+06	1.1347e+06	0.821045	-0.284466	0.0106008	0.888889	1.64482
Com_1620_pos	TG(18:2/16:1/17:1)	TG(51:4)	M+NH4	TG	51	4	C54 H100 N1 O6	17.0248	858.755	465290	236244	67243.1	237718	241508	156064	197151	217952	234650	257571	183929	182570	1.10225	0.140446	0.87017	0.583333	0.252238
Com_1623_pos	TG(18:2/18:3/18:3)	TG(54:8)	M+NH4	TG	54	8	C57 H98 N1 O6	16.0051	892.739	43286.3	17999.2	31462.6	17841.2	18867.2	6726.13	17858.7	15033.7	19847	17891.4	11937.1	10252.9	1.46716	0.553024	0.385612	0.694444	0.996447
Com_1624_pos	TG(18:2/20:0/20:0)	TG(58:2)	M+NH4	TG	58	2	C61 H118 N1 O6	17.5798	960.895	537389	273154	427587	172982	236293	63049.4	227373	327010	198121	296670	165782	118463	1.28276	0.359249	0.768888	0.611111	1.11575
Com_1626_pos	TG(18:2CHO/18:1/18:1)	TG(54:4CHO)	M+H	TG	54	4	C57 H101 O7	16.0469	897.754	182223	143300	173466	168312	170046	123049	164712	175238	179418	132674	177625	159278	0.971131	-0.042262	0.67602	0.555556	0.790933
Com_1628_pos	TG(18:4/12:0/14:0)	TG(44:4)	M+H	TG	44	4	C47 H83 O6	16.0707	743.618	264791	357428	275239	339207	327997	269856	263378	255481	325443	280633	348940	229004	1.0773	0.107426	0.377098	0.694444	0.767323
Com_162_pos	DG(16:0/20:4)	DG(36:4)	M+Na	DG	36	4	C39 H68 Na1 O5	12.8215	639.496	2.0208e+06	2.81435e+06	2.37428e+06	3.38705e+06	3.10385e+06	2.2383e+06	2.52495e+06	2.0043e+06	2.92555e+06	2.0109e+06	2.91505e+06	2.95361e+06	1.03941	0.0557598	0.755094	0.416667	0.648113
Com_1632_pos	TG(18:4/14:0/16:1)	TG(48:5)	M+H	TG	48	5	C51 H89 O6	16.4638	797.665	2.30881e+06	1.7272e+06	2.2863e+06	2.0472e+06	1.54475e+06	971771	803322	1.75127e+06	1.29492e+06	953286	1.61059e+06	849896	1.49877	0.583782	0.0568004	0.833333	1.23477
Com_1633_pos	TG(18:4/14:1/16:1)	TG(48:6)	M+H	TG	48	6	C51 H87 O6	16.1499	795.65	326115	412817	339224	500176	486394	411139	403120	380223	486015	410421	488240	387130	0.968971	-0.0454747	0.658116	0.527778	0.702217
Com_1634_pos	TG(18:4/15:1/16:1)	TG(49:6)	M+H	TG	49	6	C52 H89 O6	16.3847	809.665	356275	468655	342398	532645	531419	441499	417258	376490	492256	402489	465923	465894	1.02007	0.0286636	0.919209	0.555556	0.862912
Com_1635_pos	TG(19:0/19:0/18:1)	TG(56:1)	M+H	TG	56	1	C59 H113 O6	18.3857	917.853	242071	27230.8	78692.8	31244.9	20346.1	13484.7	50850.4	8256.95	4984.26	8828.78	4845.76	8355.15	4.79638	2.26195	0.0270186	0.888889	1.39535
Com_1636_pos	TG(19:0CHO/13:1/13:1)	TG(45:2CHO)	M+NH4	TG	45	2	C48 H90 N1 O7	14.4467	792.671	71744.8	63720.1	60197.6	90746.3	70413	148191	84530.6	62596.8	116669	69147.6	103246	97300.7	0.946621	-0.0791409	0.632868	0.611111	0.905271
Com_1637_pos	TG(19:1/16:0/17:0)	TG(52:1)	M+H	TG	52	1	C55 H105 O6	20.0733	861.791	302929	77102.4	107618	107330	50112.5	21886.6	86818.2	110705	64836.6	105148	65863.2	55570.3	1.36413	0.447981	0.92884	0.527778	1.05471
Com_1638_pos	TG(19:1/18:1/22:6)	TG(59:8)	M+H	TG	59	8	C62 H105 O6	17.6736	945.791	205950	157755	185995	152582	121975	22.3687	95607.7	85214.8	48780.1	104101	54785.3	54369.4	1.86127	0.89629	0.681116	0.833333	1.13839
Com_1639_pos	TG(19:1/20:1/22:4)	TG(61:6)	M+NH4	TG	61	6	C64 H116 N1 O6	17.845	994.88	110487	32412.5	62500.5	7666.25	4076.15	1514.72	8051.95	20941.5	5236.22	10097.2	5430.94	3890.47	4.07575	2.02706	0.389432	0.611111	1.0699
Com_1640_pos	TG(19:1CHO/18:1/17:3)	TG(54:5CHO)	M+H	TG	54	5	C57 H99 O7	15.6807	895.739	138927	98965.4	129086	107891	117229	92783	151222	143194	140075	103667	125176	111687	0.883692	-0.178384	0.187564	0.75	1.40575
Com_1642_pos	TG(19:4/18:1/19:1)	TG(56:6)	M+Na	TG	56	6	C59 H104 Na1 O5	17.7584	915.778	232137	92823.9	170667	22486.3	39393.5	4631.84	42739.7	61046.9	38061.1	64256.4	16315.9	23404.3	2.28675	1.1933	0.64779	0.611111	1.12395
Com_1643_pos	TG(19:4/18:1/2:0)	TG(39:5)	M+H	TG	39	5	C42 H73 O5	14.3808	657.545	1.09755e+06	1.00571e+06	1.20291e+06	1.4011e+06	1.2785e+06	1.38216e+06	1.46872e+06	1.34707e+06	1.42965e+06	1.18392e+06	1.36121e+06	1.37474e+06	0.902346	-0.148248	0.118802	0.722222	1.09375
Com_1644_pos	TG(20:0/16:0/18:1)	TG(54:1)	M+NH4	TG	54	1	C57 H112 N1 O5	18.3929	890.854	746598	229447	520073	56715.6	3169.06	9038.78	342.135	184400	210.255	159291	102.973	20673.9	4.28755	2.10015	0.120696	0.777778	1.059
Com_1645_pos	TG(20:0/18:0/18:4)	TG(56:4)	M+H	TG	56	4	C59 H107 O6	18.3559	911.806	775145	432365	512653	316448	325979	90494.4	326527	336465	338925	330358	290997	284410	1.2859	0.362776	0.810286	0.611111	1.10522
Com_1646_pos	TG(20:0/18:1/18:1)	TG(56:2)	M+NH4	TG	56	2	C59 H114 N1 O6	17.2408	932.864	298930	142878	203163	66607.4	96157.2	39109.8	136489	169029	109815	161382	63493	53558.5	1.22065	0.287649	0.842453	0.444444	1.12236
Com_1647_pos	TG(20:0CHO/18:1/18:1)	TG(56:2CHO)	M+NH4	TG	56	2	C59 H112 N1 O7	16.9657	946.843	143667	37164	87383.2	40625.2	50971.4	18660.6	56360.2	66734.8	54211.9	47639.3	44366.2	26511	1.27938	0.355447	0.817933	0.527778	1.01226
Com_1648_pos	TG(20:1/16:1/18:1)	TG(54:3)	M+NH4	TG	54	3	C57 H108 N1 O6	18.0159	902.817	450738	185814	124174	82753.6	118672	62411.1	133266	177678	127088	130603	86172.2	31334.3	1.49322	0.578429	0.4497	0.5	0.838396
Com_1649_pos	TG(20:1/18:1/20:4)	TG(58:6)	M+H	TG	58	6	C61 H107 O6	18.0804	935.806	55448.3	83313.1	109982	35978.5	41080	18592.1	44832.8	50230.4	41654	51866.8	38084	31098.8	1.33607	0.417995	0.605723	0.583333	0.988927
Com_164_pos	DG(16:0/22:1)	DG(38:1)	M+Na	DG	38	1	C41 H78 Na1 O5	15.4158	673.574	1.06792e+06	877025	1.05094e+06	1.46977e+06	1.23229e+06	1.484e+06	1.42549e+06	1.29075e+06	1.34314e+06	1.31173e+06	1.20048e+06	1.4014e+06	0.900784	-0.150748	0.221357	0.638889	0.973761
Com_1651_pos	TG(20:2/16:0/18:1)	TG(54:3)	M+NH4	TG	54	3	C57 H110 N1 O5	18.2417	888.838	99971.8	19655.5	49061.3	6319.32	11577.3	30.944	7088.22	14197	3746.91	88788.7	51.829	1686.33	1.6149	0.691445	0.654363	0.638889	0.926803
Com_1653_pos	TG(20:3/16:0/18:0)	TG(54:3)	M+H	TG	54	3	C57 H105 O6	18.3419	885.791	131020	207719	143749	187726	146263	108015	128519	110799	126229	111281	152444	144191	1.19526	0.25733	0.184693	0.694444	0.972767
Com_1654_pos	TG(20:3CHO/18:1/18:1)	TG(56:5CHO)	M+H	TG	56	5	C59 H103 O7	16.364	923.77	160813	71768.9	132145	86364.5	93561	35818.7	85197.9	99385.4	97136.8	82191.6	58344	80232.1	1.15519	0.208136	0.815835	0.583333	1.00469
Com_1657_pos	TG(20:4/14:1/16:1)	TG(50:6)	M+H	TG	50	6	C53 H91 O6	16.5834	823.681	1.98563e+06	1.69082e+06	1.52865e+06	1.73782e+06	1.3744e+06	1.3035e+06	1.4661e+06	1.62764e+06	1.61974e+06	1.46307e+06	1.47761e+06	1.54309e+06	1.04606	0.0649587	0.613916	0.583333	0.739845
Com_1658_pos	TG(20:4/15:0/16:1)	TG(51:5)	M+H	TG	51	5	C54 H95 O6	16.9728	839.712	2.24017e+06	1.10608e+06	2.24141e+06	2.0525e+06	1.75124e+06	82773.1	2.38614e+06	1.54033e+06	1.82117e+06	1.15424e+06	734439	1.38932e+06	1.0497	0.0699721	0.653546	0.555556	1.10052
Com_165_pos	DG(16:0/22:4)	DG(38:4)	M+H	DG	38	4	C41 H73 O5	14.8248	645.545	9.71077e+06	1.09206e+07	1.07489e+07	1.22105e+07	1.34891e+07	1.64818e+07	1.92342e+07	1.78743e+07	1.04383e+07	1.25448e+07	1.20729e+07	1.99203e+07	0.798847	-0.324009	0.162614	0.722222	0.958845
Com_1660_pos	TG(20:4/16:0/18:0)	TG(54:4)	M+H	TG	54	4	C57 H103 O6	17.9392	883.775	3.55188e+06	1.75497e+06	2.63346e+06	841477	990918	466112	998404	1.31441e+06	886434	1.15588e+06	619073	644393	1.82231	0.865767	0.260395	0.638889	1.11113
Com_1663_pos	TG(20:4/18:1/20:2)	TG(58:7)	M+Na	TG	58	7	C61 H106 Na1 O5	17.6655	941.793	360162	187312	280167	47870.3	72222.4	4347.4	82629.8	146051	45785.1	129139	38413.8	11216	2.10064	1.07083	0.643692	0.666667	1.05134
Com_1664_pos	TG(20:4/18:1/20:4)	TG(58:9)	M+H	TG	58	9	C61 H103 O5	17.7117	915.78	583886	252550	454951	68827	101421	11893.1	101421	208962	71718.1	173533	51036.1	33831.8	2.30058	1.202	0.544551	0.666667	1.08582
Com_1665_pos	TG(20:4/18:1/22:1)	TG(60:6)	M+H	TG	60	6	C63 H113 O5	18.6674	949.858	128951	43657.8	81636.3	12183.5	7137.02	1245.67	8243.96	31617.1	1715.07	24949.3	6728.42	4882.95	3.51706	1.81437	0.353974	0.694444	1.01769
Com_1667_pos	TG(20:4/2:0/18:1)	TG(40:5)	M+H	TG	40	5	C43 H73 O6	14.5159	685.54	83915.2	76962.1	151998	89495.7	100561	59348.1	209159	167564	242928	158449	242709	148400	0.480906	-1.05617	0.000934369	0.972222	2.18114
Com_1668_pos	TG(20:4/4:0/18:1)	TG(42:5)	M+H	TG	42	5	C45 H77 O6	15.1317	713.571	280886	171810	326935	255931	252241	117242	403948	391991	390987	350127	366826	289649	0.640541	-0.642637	0.022639	0.972222	2.04494
Com_166_pos	DG(16:0/22:5)	DG(38:5)	M+Na	DG	38	5	C41 H70 Na1 O5	13.3037	665.512	341320	477009	386683	572547	521416	418206	464717	373047	514901	364643	478793	508877	1.00451	0.00649301	0.988526	0.472222	0.676341
Com_1672_pos	TG(20:6/15:0/18:1)	TG(53:7)	M+H	TG	53	7	C56 H95 O6	16.9089	863.712	372098	211322	302619	275271	204875	151852	172619	204308	172897	209977	182095	192929	1.33768	0.419737	0.115041	0.805556	1.16076
Com_1673_pos	TG(21:1/18:1/18:1)	TG(57:3)	M+NH4	TG	57	3	C60 H114 N1 O6	17.7769	944.864	1.48579e+06	742096	919624	103945	75468.8	99659.9	402518	76216.5	68663.3	504398	58256.2	65080	2.91591	1.54395	0.225767	0.805556	0.971805
Com_1675_pos	TG(21:1/25:8)	TG(46:9)	M+H	TG	46	9	C49 H77 O6	5.27116	761.571	31315.1	19195.7	16621.6	29638.1	24802.6	19431.1	29012.4	22953.4	33299.9	22845.8	22623	29236.5	0.881435	-0.182074	0.28622	0.638889	0.823223
Com_1677_pos	TG(21:1CHO/18:1/15:2)	TG(54:4CHO)	M+H	TG	54	4	C57 H101 O7	15.9196	897.754	94703.1	59887	144573	124116	96519.1	51059.1	105776	99071.2	111373	76334.1	98084.7	85773.1	0.990363	-0.0139703	0.714991	0.555556	0.688973
Com_1678_pos	TG(21:1CHO/18:1/17:2)	TG(56:4CHO)	M+H	TG	56	4	C59 H105 O7	16.3011	925.785	110125	48941.7	102691	83496.7	39401.4	38417.4	71100.9	100858	71620.6	59432.9	74950	57388.8	0.971797	-0.0412728	0.637795	0.527778	1.06319
Com_1679_pos	TG(21:1CHO/18:1/17:3)	TG(56:5CHO)	M+H	TG	56	5	C59 H103 O7	16.0337	923.77	237988	151951	218698	225369	169420	158570	282327	228152	243546	157771	212547	183504	0.88848	-0.170589	0.340889	0.666667	0.969374
Com_167_pos	DG(16:0/22:6)	DG(38:6)	M+H	DG	38	6	C41 H69 O5	13.5278	641.514	647732	858937	873073	1.19538e+06	1.12024e+06	954925	793083	1.09622e+06	1.03785e+06	1.01484e+06	1.08742e+06	851674	0.960757	-0.0577562	0.634151	0.5	0.599739
Com_1680_pos	TG(21:2/17:3/23:4)	TG(61:9)	M+NH4	TG	61	9	C64 H110 N1 O6	18.1671	988.833	78629.8	75969.8	81968.4	105593	85749.7	69229.9	63368.1	92407.9	90888.6	72162.1	86763.1	87504.3	1.00821	0.0117899	0.921933	0.583333	0.0974841
Com_1681_pos	TG(21:3/15:1CHO/18:1)	TG(54:5CHO)	M+H	TG	54	5	C57 H99 O7	15.7747	895.739	82396.9	70373.9	87292.7	67387.5	77192.2	46646.2	97915.6	79576	98364.8	71357.5	91445.2	80892.2	0.830119	-0.26861	0.096545	0.805556	1.6984
Com_1682_pos	TG(21:3/17:1COOH/18:1)	TG(56:5COOH)	M+H	TG	56	5	C59 H103 O8	16.0068	939.765	29047.7	14039.2	23763	13537.5	13282.6	3446.23	16577.8	19052.5	17704	13624	15513.1	14221.6	1.00438	0.0063023	0.600892	0.638889	1.35618
Com_1683_pos	TG(21:3/18:1/22:4)	TG(61:8)	M+NH4	TG	61	8	C64 H112 N1 O6	17.3725	990.848	137782	32575.5	60009.5	11293.7	12862.2	769.06	6121.09	22620.5	4289.43	7675.27	6635.85	3221.3	5.04894	2.33598	0.266429	0.777778	1.07998
Com_1684_pos	TG(21:4/19:1/19:1)	TG(59:6)	M+NH4	TG	59	6	C62 H112 N1 O6	17.8506	966.848	438709	174737	322682	53241.7	76540.8	10930.1	71748.6	138792	63752.5	94754.4	46634.7	39650.4	2.36496	1.24181	0.537822	0.666667	1.10442
Com_1685_pos	TG(21:5/18:1/3:0)	TG(42:6)	M+H	TG	42	6	C45 H77 O5	14.8599	697.577	685335	652492	762216	870755	834912	964926	965318	883841	925826	963946	895644	844774	0.870657	-0.199823	0.0614773	0.833333	1.2916
Com_1686_pos	TG(21:6/16:0/3:0)	TG(40:6)	M+H	TG	40	6	C43 H71 O5	13.7024	667.53	4.84182e+06	4.87969e+06	4.96318e+06	5.57999e+06	6.65577e+06	5.6702e+06	7.31826e+06	5.28933e+06	6.25874e+06	5.67328e+06	5.82509e+06	6.03563e+06	0.89534	-0.159492	0.12968	0.805556	1.02199
Com_1687_pos	TG(21:6/18:1/3:0)	TG(42:7)	M+H	TG	42	7	C45 H73 O5	13.9041	693.545	1.06395e+06	1.91114e+06	1.05201e+06	1.64741e+06	1.03856e+06	1.00921e+06	1.10521e+06	801279	1.22774e+06	1.19099e+06	1.96264e+06	1.38635e+06	1.00626	0.0090084	0.963023	0.611111	0.166723
Com_1689_pos	TG(22:1/17:0)	TG(39:1)	M+H	TG	39	1	C42 H79 O6	14.7326	679.587	17029.1	38303.7	47304.1	62555.2	47136.4	80566.3	23705.3	31429.6	24391.3	45724.9	17594.9	31683.3	1.6782	0.746913	0.107512	0.805556	1.61066
Com_168_pos	DG(16:0/24:1)	DG(40:1)	M+NH4	DG	40	1	C43 H86 N1 O5	15.9759	696.65	37139	26188.2	31775.3	51950.4	34438.5	50078.7	40101.2	51147.8	43881.6	51488	37072.5	36570.8	0.889758	-0.168515	0.307003	0.666667	0.738375
Com_1690_pos	TG(22:3/18:1/20:4)	TG(60:8)	M+H	TG	60	8	C63 H109 O5	18.2527	945.827	122446	44746.7	79316.9	10011.5	15909.1	1705.13	14597.7	31257.1	4548.26	27120.3	6440	1505.56	3.20743	1.68142	0.290249	0.722222	1.03169
Com_1691_pos	TG(22:5/16:1/16:3)	TG(54:9)	M+H	TG	54	9	C57 H93 O6	16.442	873.697	595070	126718	186754	129398	105906	56879.7	96327.7	133878	56497.8	114691	67175.5	59761.2	2.27268	1.18439	0.142184	0.75	1.11405
Com_1692_pos	TG(22:5/18:1/18:1)	TG(58:7)	M+H	TG	58	7	C61 H107 O5	17.6012	919.811	167798	61242.1	119408	9750.89	20401.5	2637.83	28338	48901.6	14286.6	42410.9	7430.21	3402.47	2.63341	1.39693	0.484765	0.638889	1.04088
Com_1693_pos	TG(22:5COOH/29:1/29:1)	TG(80:7COOH)	M+NH4	TG	80	7	C83 H150 N1 O8	14.2406	1289.14	99436.4	102391	107435	104843	106059	92788.4	121324	104224	118657	119621	128893	112996	0.868555	-0.203311	0.00392864	0.916667	1.94397
Com_1695_pos	TG(22:6/17:0)	TG(39:6)	M+H	TG	39	6	C42 H69 O5	13.494	653.514	202953	322890	248991	335943	352693	266990	271611	232282	347663	256166	274761	288398	1.03566	0.050546	0.816104	0.527778	0.710185
Com_1696_pos	TG(22:6/18:0)	TG(40:6)	M+H	TG	40	6	C43 H71 O5	14.0095	667.53	2.41651e+06	4.22642e+06	2.87093e+06	4.84029e+06	5.10566e+06	2.88039e+06	3.20069e+06	2.87125e+06	4.0383e+06	2.77474e+06	3.67387e+06	4.0913e+06	1.08184	0.11349	0.741837	0.583333	0.664099
Com_1697_pos	TG(22:6/18:1)	TG(40:7)	M+H	TG	40	7	C43 H69 O5	12.8971	665.514	3.02613e+06	1.11776e+07	1.01735e+07	7.05397e+06	5.86691e+06	8.47315e+06	4.73723e+06	3.8785e+06	5.83692e+06	6.29705e+06	1.16277e+07	6.36855e+06	1.18132	0.240395	0.565102	0.638889	0.725662
Com_1698_pos	TG(22:6/18:1/18:1)	TG(58:8)	M+H	TG	58	8	C61 H105 O5	17.92	917.796	522557	229915	391046	56882.4	66933.9	10819.3	85002.8	169655	52063.7	164347	41670	24985.8	2.37697	1.24912	0.521965	0.666667	1.07895
Com_1699_pos	TG(22:7/12:0/18:1)	TG(52:8)	M+H	TG	52	8	C55 H91 O6	16.4068	847.681	478830	197428	356030	152628	183270	74003.9	170338	204287	153905	200897	128932	80526.2	1.53607	0.619241	0.346268	0.611111	1.03742
Com_169_pos	DG(16:0/26:1)	DG(42:1)	M+Na	DG	42	1	C45 H86 Na1 O5	16.4641	729.637	156061	94351	116587	239546	172702	178731	132993	142724	158367	159993	113821	138750	1.13149	0.17823	0.574002	0.638889	0.881334
Com_16_pos	BisMePA(18:1/16:0)	BisMePA(34:1)	M+NH4	BisMePA	34	1	C39 H79 N1 O8 P1	13.3693	720.554	908134	1.01229e+06	1.05287e+06	1.18848e+06	1.2214e+06	1.39008e+06	1.20026e+06	1.20253e+06	1.20243e+06	1.31257e+06	1.31712e+06	1.27762e+06	0.901594	-0.14945	0.134526	0.75	1.16472
Com_1701_pos	TG(22:7/16:1/20:4)	TG(58:12)	M+H	TG	58	12	C61 H95 O6	16.3259	923.712	123071	33357.1	75793.2	21534.4	27959.4	1152.39	15928.8	33967.8	16067.9	23252.7	8156.71	5377.17	2.75294	1.46097	0.486258	0.722222	1.02616
Com_1702_pos	TG(23:5/18:1/3:0)	TG(44:6)	M+H	TG	44	6	C47 H81 O5	15.4312	725.608	264791	198862	216742	236541	259642	313042	312988	254687	269843	238236	273324	284732	0.911747	-0.133295	0.225914	0.722222	0.880294
Com_1703_pos	TG(23:6/18:1/18:1)	TG(59:8)	M+H	TG	59	8	C62 H105 O6	17.5116	945.791	318346	193813	260748	85392.2	93338.1	73114.6	88686	122902	68138	122239	79897.3	42378.8	1.95473	0.966971	0.096728	0.75	1.19782
Com_1704_pos	TG(23:6/18:1/3:0)	TG(44:7)	M+H	TG	44	7	C47 H79 O5	14.9966	723.592	102492	80039.7	102513	209676	99622.8	134460	131720	160102	123214	117696	142799	309953	0.739538	-0.435304	0.177541	0.777778	0.917385
Com_1705_pos	TG(23:6/22:1COOH)	TG(45:7COOH)	M+NH4	TG	45	7	C48 H80 N1 O8	7.02102	798.588	119718	148645	107093	155354	163640	147142	145985	162289	123852	140871	189327	278681	0.808441	-0.306785	0.20691	0.638889	0.880813
Com_1706_pos	TG(23:6/24:4)	TG(47:10)	M+Na	TG	47	10	C50 H76 Na1 O5	11.839	779.558	131420	246484	98917.2	269832	171840	333816	279830	205988	199655	90120.4	410632	330868	0.825467	-0.276718	0.559961	0.611111	0.756312
Com_1707_pos	TG(23:7/18:1/3:0)	TG(44:8)	M+H	TG	44	8	C47 H75 O5	13.9228	719.561	510926	537767	611227	547212	671746	712043	713395	665348	713443	670039	740274	741983	0.846021	-0.241234	0.0222827	0.888889	1.51718
Com_1708_pos	TG(24:0/16:1/18:1)	TG(58:2)	M+NH4	TG	58	2	C61 H118 N1 O6	18.5743	960.895	664880	208215	1.74743e+06	276941	222377	52748	569977	231037	133201	442343	242411	144915	1.79864	0.846906	0.752216	0.555556	0.915107
Com_1709_pos	TG(24:0CHO)	TG(24:0CHO)	M+NH4	TG	24	0	C27 H52 N1 O7	2.1976	502.374	76718.3	67367.3	50105.2	56337	69532.4	62369.6	114917	51825.7	102987	59398.2	111267	95818.4	0.713204	-0.487613	0.0896575	0.75	1.22943
Com_170_pos	DG(16:0/26:4)	DG(42:4)	M+H	DG	42	4	C45 H81 O5	15.9719	701.608	315498	233486	279711	487578	369209	453942	315419	352201	338605	346663	311412	306094	1.08579	0.118739	0.686114	0.583333	1.03894
Com_1710_pos	TG(24:7/18:0)	TG(42:7)	M+H	TG	42	7	C45 H73 O5	14.0401	693.545	172719	309752	206247	404948	385303	175603	258693	156313	307038	205033	302718	325756	1.06366	0.089032	0.878518	0.416667	0.448975
Com_1711_pos	TG(24:7/18:1)	TG(42:8)	M+H	TG	42	8	C45 H71 O5	12.9583	691.53	2.14812e+06	2.75756e+06	2.68641e+06	3.22172e+06	2.92429e+06	2.25934e+06	3.33881e+06	2.51835e+06	3.77152e+06	2.21172e+06	3.42487e+06	3.48364e+06	0.853246	-0.228966	0.191815	0.75	0.902828
Com_1712_pos	TG(24:7/18:1/22:3)	TG(64:11)	M+H	TG	64	11	C67 H109 O6	17.5079	1009.82	66420.8	48192.6	66013.7	17413.7	17850.9	1316.52	13860.1	32352.1	2190.35	23887.9	6790.09	1995.9	2.67905	1.42172	0.258498	0.722222	0.995938
Com_1713_pos	TG(24:7/18:1/22:6)	TG(64:14)	M+H	TG	64	14	C67 H103 O6	16.8649	1003.77	188780	71252.4	121412	30031.5	34563.1	3824.79	27706.1	57828.6	28775	36044.1	13664.2	12185.2	2.55309	1.35225	0.420954	0.722222	1.06706
Com_1714_pos	TG(25:0/16:1/16:1)	TG(57:2)	M+NH4	TG	57	2	C60 H116 N1 O6	18.4517	946.88	397034	299523	298820	185938	190527	148367	158119	141351	111710	150202	194197	209747	1.57482	0.655183	0.0468778	0.777778	1.30701
Com_1715_pos	TG(25:0/16:1/18:1)	TG(59:2)	M+NH4	TG	59	2	C62 H120 N1 O6	18.748	974.911	258155	279280	216837	201645	198985	149742	165859	220412	204408	142991	121434	212619	1.22189	0.28912	0.157395	0.694444	0.9785
Com_1716_pos	TG(25:6/16:3/17:3)	TG(58:12)	M+H	TG	58	12	C61 H95 O6	16.3855	923.712	123071	33357.1	75793.2	21534.4	27959.4	1152.38	15928.8	33967.8	16067.9	23252.7	8156.71	5377.17	2.75294	1.46097	0.486259	0.722222	1.02616
Com_1717_pos	TG(25:6/17:3/17:3)	TG(59:12)	M+NH4	TG	59	12	C62 H102 N1 O5	17.6954	940.775	23487.3	9796.3	28494	3784.12	1853.57	1711.81	3509.77	13452.9	3472.26	8480.88	2139.86	9866.42	1.68924	0.75637	0.785918	0.527778	0.99368
Com_1719_pos	TG(26:0/16:1)	TG(42:1)	M+Na	TG	42	1	C45 H84 Na1 O6	16.1529	743.616	78436.5	67221.6	45733.9	84577.6	115081	87168.9	75529.5	93683.8	93319.6	85158.3	99282.5	100495	0.873509	-0.195105	0.252864	0.722222	0.852822
Com_171_pos	DG(16:0/28:4)	DG(44:4)	M+H	DG	44	4	C47 H85 O5	16.463	729.639	156846	96098.6	118863	215414	171866	184197	131722	142754	160842	161146	114285	141283	1.1071	0.146788	0.598591	0.638889	0.877291
Com_1720_pos	TG(26:0/18:1/18:1)	TG(62:2)	M+NH4	TG	62	2	C65 H126 N1 O6	19.4039	1016.96	156327	73401.4	120973	22601.8	40100.8	26582.5	44479.9	61716.8	24035.8	48531.7	26843.8	51292.9	1.71267	0.776249	0.381067	0.583333	0.980186
Com_1721_pos	TG(26:1/8:0/18:1)	TG(52:2)	M+Na	TG	52	2	C55 H104 Na1 O5	17.5643	867.778	200617	132928	300516	32489.6	79788.3	9404.81	77422.2	149623	30468.1	86062.1	12345.1	11795.7	2.05523	1.0393	0.376943	0.666667	0.980099
Com_1722_pos	TG(26:2/16:1/16:1)	TG(58:4)	M+H	TG	58	4	C61 H111 O6	18.1453	939.838	254805	323175	234508	276859	218979	194267	247222	259272	289301	209787	208786	211952	1.05348	0.0751568	0.625644	0.583333	0.507738
Com_1724_pos	TG(26:8/18:1/18:2)	TG(62:11)	M+NH4	TG	62	11	C65 H108 N1 O5	16.8261	982.822	85328.6	38435.4	66121.7	57125.9	57378	39584.4	62206	45021.2	58018.5	51253.2	45597	60293.9	1.06695	0.0934938	0.809808	0.5	0.592901
Com_1726_pos	TG(27:4/16:0/16:0)	TG(59:4)	M+H	TG	59	4	C62 H113 O6	18.8171	953.853	119384	181912	143085	219442	188565	161394	153420	158800	182225	141017	145442	164592	1.07222	0.100605	0.590278	0.611111	0.941289
Com_1728_pos	TG(28:4/18:1/18:1)	TG(64:6)	M+NH4	TG	64	6	C67 H122 N1 O6	18.2347	1036.93	100947	47560	90124.2	4165.21	20874.8	3593.5	25774	82389.9	15808.8	27221.6	3248.45	3400.11	1.69324	0.759784	0.599459	0.666667	0.960877
Com_1729_pos	TG(28:7/18:1/18:1)	TG(64:9)	M+H	TG	64	9	C67 H113 O6	17.9368	1013.85	419036	165863	99143.2	41323.4	61774.9	3805.51	72392.1	132411	14456	102900	26319.2	14923.4	2.17651	1.12202	0.603786	0.611111	0.998474
Com_172_pos	DG(16:1/18:1)	DG(34:2)	M+Na	DG	34	2	C37 H68 Na1 O5	12.9348	615.496	3.80541e+06	7.25962e+06	5.99317e+06	7.29515e+06	7.19865e+06	4.57685e+06	6.59752e+06	5.31869e+06	6.29854e+06	4.61529e+06	6.1004e+06	5.57135e+06	1.04716	0.0664804	0.859431	0.583333	0.332026
Com_1730_pos	TG(28:8/16:1)	TG(44:9)	M+NH4	TG	44	9	C47 H76 N1 O6	9.38807	750.567	159391	138094	151587	189296	175669	244427	185377	171125	171630	199223	185814	188220	0.961027	-0.0573507	0.538268	0.638889	0.918224
Com_1731_pos	TG(29:3/14:0)	TG(43:3)	M+H	TG	43	3	C46 H83 O6	16.2583	731.618	92996.7	128930	91907.5	149868	154105	117153	95704.9	106897	141267	108507	148491	142152	0.989154	-0.0157331	0.88695	0.5	0.68234
Com_1732_pos	TG(29:3/16:1)	TG(45:4)	M+H	TG	45	4	C48 H85 O6	16.1914	757.634	226656	523203	222054	328072	343710	330431	461259	249587	559121	279359	475063	487390	0.785947	-0.347495	0.227337	0.694444	0.830023
Com_1734_pos	TG(29:4/16:1)	TG(45:5)	M+H	TG	45	5	C48 H83 O6	15.7575	755.618	66678.7	77296.5	76439.5	104571	93394	76608.9	103625	67762.4	122706	87726	118295	97215.9	0.828668	-0.271134	0.137775	0.75	1.00274
Com_1735_pos	TG(29:7/17:5CHO)	TG(46:12CHO)	M+NH4	TG	46	12	C49 H72 N1 O7	10.3498	786.53	169054	163319	161202	177664	165188	201094	208828	196635	179216	176358	179974	176503	0.928418	-0.107153	0.121343	0.805556	1.0422
Com_1736_pos	TG(2:0/16:0/18:1)	TG(36:1)	M+Na	TG	36	1	C39 H72 Na1 O6	14.5261	659.522	24649.8	26951.1	56703	28690.1	40411.5	18827.3	51464.6	44901.6	71697.1	31670.4	88730.7	41879.9	0.594025	-0.751404	0.0380723	0.861111	1.57721
Com_1737_pos	TG(2:0/18:1/18:1)	TG(38:2)	M+Na	TG	38	2	C41 H74 Na1 O6	14.5088	685.538	83455.4	69846.4	145210	96617	74111	55065.2	215763	163873	228119	154760	255142	143536	0.451523	-1.14713	0.000787509	0.972222	2.1959
Com_1738_pos	TG(30:3/3:0/3:0)	TG(36:3)	M+H	TG	36	3	C39 H71 O5	13.1954	619.53	89135.8	84266.1	63862.2	71550	85510.3	72319.5	83936.2	80280.8	93555.6	38141.2	69003.1	64890	1.08571	0.118633	0.449358	0.611111	0.595698
Com_1739_pos	TG(31:0/10:2CHO)	TG(41:2CHO)	M+Na	TG	41	2	C44 H78 Na1 O7	11.3976	741.564	3.03492e+06	4.01215e+06	3.58222e+06	4.68003e+06	4.49454e+06	4.36773e+06	3.94776e+06	3.75072e+06	3.98858e+06	4.57418e+06	3.68007e+06	4.14871e+06	1.00339	0.0048774	0.950183	0.555556	0.842561
Com_173_pos	DG(16:1/20:4)	DG(36:5)	M+H	DG	36	5	C39 H67 O5	12.9392	615.498	4.85778e+06	8.75557e+06	7.99743e+06	7.63879e+06	8.93349e+06	9.25395e+06	7.01857e+06	5.41526e+06	6.9018e+06	6.08783e+06	6.28853e+06	6.28993e+06	1.24828	0.319941	0.0959865	0.833333	1.68784
Com_1740_pos	TG(31:3/6:0COOH)	TG(37:3COOH)	M+NH4	TG	37	3	C40 H72 N1 O8	9.62139	694.525	341959	347871	302140	388414	333538	449618	309615	345617	333685	340523	410497	387695	1.01688	0.0241457	0.856308	0.527778	1.01324
Com_1741_pos	TG(31:8/17:4CHO)	TG(48:12CHO)	M+Na	TG	48	12	C51 H72 Na1 O7	7.02697	819.517	150817	214156	159504	214839	205139	190814	221381	198551	192480	194259	243629	277448	0.855034	-0.225947	0.100883	0.75	1.09217
Com_1742_pos	TG(32:0/10:2CHO)	TG(42:2CHO)	M+Na	TG	42	2	C45 H80 Na1 O7	12.7612	755.58	359525	387176	369292	469218	399920	469689	409053	419528	387416	434779	415367	461345	0.971249	-0.0420872	0.549831	0.638889	0.899924
Com_1743_pos	TG(32:0/18:1)	TG(50:1)	M+Na	TG	50	1	C53 H102 Na1 O5	18.1283	841.762	1.0612e+06	383796	684362	128108	176321	42428.5	169077	296166	146543	264326	114251	57358.3	2.36343	1.24088	0.37815	0.666667	1.07013
Com_1744_pos	TG(32:0/18:3)	TG(50:3)	M+H	TG	50	3	C53 H99 O5	18.1989	815.749	69390.5	30150.1	48151.2	21833.4	15418	11560.1	17089.7	22794.3	16563.9	24327.4	15564.8	10929.5	1.83186	0.873312	0.183112	0.666667	1.11776
Com_1745_pos	TG(32:0/22:6)	TG(54:6)	M+NH4	TG	54	6	C57 H102 N1 O6	17.0701	896.77	277520	65387.5	211115	28091.4	120750	59069.3	195250	135141	298225	346958	79423.1	198874	0.607665	-0.718653	0.141613	0.75	1.57248
Com_1746_pos	TG(32:1/10:2COOH)	TG(42:3COOH)	M+Na	TG	42	3	C45 H78 Na1 O8	10.9515	769.559	797564	939447	962323	1.14492e+06	1.04649e+06	1.03275e+06	1.02854e+06	974903	1.04028e+06	859998	1.06608e+06	1.00479e+06	0.991447	-0.0123927	0.839658	0.527778	0.843809
Com_1748_pos	TG(33:1/19:0)	TG(52:1)	M+H	TG	52	1	C55 H105 O6	17.7537	861.791	1.97976e+06	444024	837331	437659	405048	248240	365483	353035	274198	318906	188122	183700	2.58521	1.37028	0.0573995	0.888889	1.31144
Com_1749_pos	TG(33:2/10:2CHO)	TG(43:4CHO)	M+Na	TG	43	4	C46 H78 Na1 O7	10.7231	765.564	159428	171159	161723	170577	248371	147498	182285	128347	192816	121091	192733	206145	1.03453	0.0489757	0.747012	0.555556	0.451231
Com_174_pos	DG(16:3/20:0)	DG(36:3)	M+Na	DG	36	3	C39 H72 Na1 O4	14.6132	627.532	207409	246130	275525	389471	354992	332828	364216	273547	282803	320983	306168	371037	0.94142	-0.087089	0.507413	0.583333	0.816386
Com_1751_pos	TG(34:0/18:3)	TG(52:3)	M+H	TG	52	3	C55 H103 O5	18.5613	843.78	72207.3	23382.3	42085.7	14376.2	15367.6	4740.6	11899	16760.3	9104.29	17093.5	11826.4	4277.54	2.42612	1.27865	0.182567	0.75	1.10695
Com_1752_pos	TG(34:1/10:2CHO)	TG(44:3CHO)	M+Na	TG	44	3	C47 H82 Na1 O7	14.052	781.595	625237	701562	588096	722018	751885	901776	882785	697423	757566	685604	811269	762838	0.933244	-0.0996743	0.329627	0.666667	0.971933
Com_1753_pos	TG(34:1/21:3COOH)	TG(55:4COOH)	M+Na	TG	55	4	C58 H102 Na1 O8	17.5776	949.747	191999	115880	140892	43447.6	103504	25110.6	63993.6	44034.6	39230.1	107405	65634.5	38144.6	1.73203	0.792465	0.281038	0.694444	0.992758
Com_1754_pos	TG(34:2/10:2CHO)	TG(44:4CHO)	M+Na	TG	44	4	C47 H80 Na1 O7	11.5689	779.58	128152	106666	138564	146230	122615	129233	203470	149154	163649	163407	120212	181255	0.786284	-0.346878	0.0257677	0.861111	1.5738
Com_1755_pos	TG(34:2/9:0COOH)	TG(43:2COOH)	M+NH4	TG	43	2	C46 H86 N1 O8	11.5759	780.635	581388	723889	593575	753330	824235	600449	743434	648312	811959	619990	746717	792426	0.934453	-0.0978067	0.360536	0.666667	0.648315
Com_1756_pos	TG(34:6/16:1)	TG(50:7)	M+H	TG	50	7	C53 H89 O6	16.2763	821.665	183847	154358	136527	120037	249312	161026	149776	163754	67824.7	183146	212192	196229	1.03308	0.0469502	0.754541	0.555556	0.259122
Com_1757_pos	TG(34:6/20:4)	TG(54:10)	M+H	TG	54	10	C57 H91 O6	16.2386	871.681	85933.4	26340.6	60697.8	13852.4	23489.6	2985.31	15714.3	24082.5	14275.7	23823.3	6382.39	5156.42	2.38497	1.25397	0.332099	0.666667	1.04871
Com_1758_pos	TG(35:3/10:2CHO)	TG(45:5CHO)	M+Na	TG	45	5	C48 H80 Na1 O7	10.4181	791.58	105431	127343	89927.8	125101	106455	133453	150498	95936.5	145716	141241	151045	166233	0.808436	-0.306795	0.0652832	0.861111	1.20766
Com_1759_pos	TG(35:4/10:2CHO)	TG(45:6CHO)	M+Na	TG	45	6	C48 H78 Na1 O7	10.3557	789.564	126664	135818	120646	158565	156452	207755	145116	127092	116928	155801	145663	134911	1.09738	0.134065	0.406097	0.638889	1.42301
Com_175_pos	DG(16:3/21:5)	DG(37:8)	M+Na	DG	37	8	C40 H64 Na1 O4	12.9297	631.47	539749	1.10672e+06	829478	1.2089e+06	1.01552e+06	751686	942743	821319	875453	912130	893498	973423	1.00618	0.00888567	0.834979	0.527778	0.394417
Com_1760_pos	TG(36:1/9:2CHO)	TG(45:3CHO)	M+NH4	TG	45	3	C48 H88 N1 O7	13.4966	790.656	564404	368109	331058	554371	439050	798563	495967	481810	555115	475201	540795	600180	0.970305	-0.0434901	0.623935	0.583333	0.764745
Com_1761_pos	TG(36:2/17:1)	TG(53:3)	M+NH4	TG	53	3	C56 H106 N1 O6	17.2415	888.801	1.57586e+06	832736	1.08964e+06	425907	492762	153203	482807	805487	542619	600916	395012	719049	1.28885	0.366081	0.912218	0.583333	1.16997
Com_1762_pos	TG(36:2/24:0)	TG(60:2)	M+NH4	TG	60	2	C63 H122 N1 O6	17.9001	988.927	383460	148667	295277	48666.3	68782	17864.3	60356.1	144972	58124.2	106582	50938.1	33328.9	2.11911	1.08346	0.469751	0.638889	1.0832
Com_1763_pos	TG(36:2/26:0)	TG(62:2)	M+NH4	TG	62	2	C65 H126 N1 O6	18.1716	1016.96	64138.9	26629.7	42704.6	1915.88	5039.46	4404.93	3565.48	19694.9	2313.03	14072.4	9838.49	2.59649	2.9267	1.54928	0.263355	0.694444	0.80829
Com_1765_pos	TG(36:2/5:0COOH)	TG(41:2COOH)	M+Na	TG	41	2	C44 H78 Na1 O8	12.1885	757.559	102132	264602	243742	294677	408360	242513	120841	218522	430472	207392	317535	265984	0.996977	-0.0043681	0.982309	0.5	0.566028
Com_1766_pos	TG(36:2/5:1CHO)	TG(41:3CHO)	M+Na	TG	41	3	C44 H76 Na1 O7	14.7713	739.548	103214	91462.2	104306	117585	96808.7	113795	128715	113993	132039	118676	103792	143815	0.84635	-0.240674	0.0231968	0.888889	1.46795
Com_1767_pos	TG(36:4/7:1COOH)	TG(43:5COOH)	M+Na	TG	43	5	C46 H76 Na1 O8	10.7003	779.543	311281	340243	164200	406078	460858	320851	315422	148411	414905	241987	352590	380985	1.08047	0.111657	0.702842	0.444444	0.782845
Com_1769_pos	TG(37:1/10:2CHO)	TG(47:3CHO)	M+Na	TG	47	3	C50 H88 Na1 O7	13.4311	823.642	843363	863767	814207	852156	940861	969998	903178	886235	974946	996071	940793	963412	0.932867	-0.100256	0.0647077	0.805556	1.22544
Com_176_pos	DG(17:0/18:1)	DG(35:1)	M+Na	DG	35	1	C38 H72 Na1 O5	14.4185	631.527	1.27994e+06	1.32424e+06	1.4183e+06	1.76219e+06	1.60926e+06	1.59013e+06	1.57177e+06	1.59659e+06	1.68208e+06	1.53653e+06	1.70212e+06	1.77963e+06	0.910357	-0.135496	0.119132	0.722222	1.12728
Com_1770_pos	TG(37:1/6:1CHO)	TG(43:2CHO)	M+NH4	TG	43	2	C46 H86 N1 O7	13.3548	764.64	295893	286886	278464	354413	293487	464387	334585	303237	390045	339939	415588	351875	0.924253	-0.113641	0.3563	0.722222	0.938576
Com_1771_pos	TG(37:2/5:0CHO)	TG(42:2CHO)	M+Na	TG	42	2	C45 H80 Na1 O7	13.2312	755.58	770562	813626	828987	934470	705263	1.22245e+06	1.04514e+06	973629	834189	1.22038e+06	906360	1.0861e+06	0.869689	-0.201429	0.157708	0.777778	0.967068
Com_1772_pos	TG(37:8/24:3)	TG(61:11)	M+Na	TG	61	11	C64 H104 Na1 O5	17.6519	975.778	410990	234688	332111	86500.1	122725	23606.3	126406	222129	96130.3	180976	59478.3	49619.4	1.64769	0.720441	0.579872	0.638889	1.07522
Com_1773_pos	TG(38:2/21:3COOH)	TG(59:5COOH)	M+Na	TG	59	5	C62 H108 Na1 O8	17.8554	1003.79	231112	103716	164002	11635.5	27453.8	3443.56	37957.2	76183.2	23949.4	59536.1	10522.7	5050.02	2.53924	1.3444	0.550055	0.638889	1.0523
Com_1774_pos	TG(38:2/9:0COOH)	TG(47:2COOH)	M+NH4	TG	47	2	C50 H94 N1 O8	15.3474	836.697	97127.2	82831.4	70897.8	139813	100743	134026	104536	99388	105190	99338.7	127521	123318	0.948652	-0.0760489	0.534021	0.611111	0.894188
Com_1775_pos	TG(38:4/18:0)	TG(56:4)	M+H	TG	56	4	C59 H107 O6	18.2687	911.806	748402	398446	462387	339100	288534	214228	306290	320409	275140	271493	326979	295324	1.36503	0.448935	0.240825	0.722222	1.04088
Com_1777_pos	TG(38:5/27:6)	TG(65:11)	M+H	TG	65	11	C68 H113 O5	18.8525	1009.86	98062.7	38320.9	62740.2	4480.84	7864.84	3083.52	7687.41	31082	3915.1	21979	4463.48	4000.13	2.93397	1.55286	0.343467	0.694444	1.03451
Com_1778_pos	TG(38:6/12:3COOH)	TG(50:9COOH)	M+NH4	TG	50	9	C53 H86 N1 O8	10.9566	864.635	364740	553922	439800	497427	501057	434213	557685	457361	488044	455985	588422	556107	0.899329	-0.153079	0.176517	0.75	0.921654
Com_1779_pos	TG(38:6/18:1)	TG(56:7)	M+H	TG	56	7	C59 H103 O5	17.953	891.78	386122	146817	265241	67901.6	90240.6	3137.51	88879.1	134183	56260.2	119536	29795.3	21617.1	2.13085	1.09143	0.719413	0.694444	1.07349
Com_177_pos	DG(17:0/20:4)	DG(37:4)	M+H	DG	37	4	C40 H71 O5	14.4225	631.53	1.33184e+06	1.28e+06	1.42465e+06	1.69699e+06	1.58965e+06	1.60103e+06	1.7793e+06	1.58873e+06	1.81394e+06	1.47842e+06	1.59222e+06	1.72246e+06	0.894644	-0.160614	0.0732882	0.777778	1.19446
Com_1780_pos	TG(38:7/7:0COOH)	TG(45:7COOH)	M+Na	TG	45	7	C48 H76 Na1 O8	10.0051	803.543	653779	619658	629912	720216	673428	919364	684507	666032	616673	714282	721899	597234	1.05392	0.0757714	0.520333	0.444444	1.19262
Com_1781_pos	TG(39:3/10:2CHO)	TG(49:5CHO)	M+Na	TG	49	5	C52 H88 Na1 O7	12.5889	847.642	66044.2	63994.8	37807.5	69577.6	41514	76401.7	78277.3	49093.4	41537.4	65970.6	51550.8	119990	0.874318	-0.193771	0.616517	0.416667	0.403508
Com_1783_pos	TG(40:0/20:4)	TG(60:4)	M+H	TG	60	4	C63 H115 O6	19.2343	967.869	105931	84030.3	95282.6	79870	79174.6	90249.3	47599.7	56360.8	77774.6	65029.9	67573	63846.4	1.41343	0.499201	0.00223108	1	1.89316
Com_1785_pos	TG(40:4/9:2COOH)	TG(49:6COOH)	M+Na	TG	49	6	C52 H86 Na1 O8	12.5609	861.621	823523	1.12045e+06	936173	1.25987e+06	1.06914e+06	1.00217e+06	1.024e+06	807366	1.07912e+06	1.00024e+06	1.15124e+06	1.12317e+06	1.00423	0.00609606	0.982899	0.527778	0.683986
Com_1787_pos	TG(40:6/20:4)	TG(60:10)	M+H	TG	60	10	C63 H105 O5	17.7435	941.796	234607	209008	177973	12751.9	26353.2	38.4193	29675.5	62913.3	15632.9	56418.7	14268.1	4126.52	3.60986	1.85194	0.98655	0.611111	1.15901
Com_1788_pos	TG(40:6/7:0COOH)	TG(47:6COOH)	M+Na	TG	47	6	C50 H82 Na1 O8	12.1169	833.59	8.19466e+06	8.57608e+06	4.99855e+06	1.943e+06	2.1856e+06	9.45598e+06	9.46514e+06	9.5484e+06	6.69067e+06	9.23326e+06	9.33041e+06	9.89303e+06	0.652756	-0.615384	0.0939696	0.861111	1.41773
Com_178_pos	DG(17:1/18:1)	DG(35:2)	M+Na	DG	35	2	C38 H70 Na1 O5	13.4906	629.512	1.92128e+06	2.26404e+06	2.16882e+06	2.57242e+06	2.45008e+06	2.20512e+06	2.6805e+06	2.22953e+06	2.88989e+06	2.37625e+06	2.29731e+06	2.64819e+06	0.898166	-0.154946	0.0980488	0.805556	1.09719
Com_1790_pos	TG(40:8/7:0COOH)	TG(47:8COOH)	M+Na	TG	47	8	C50 H78 Na1 O8	10.5806	829.559	31864.8	135345	62479	88618.5	134764	99218.8	62538.6	153636	202190	86649	89369.2	82442.3	0.816001	-0.293357	0.449763	0.416667	0.57939
Com_1791_pos	TG(40:9/10:2CHO)	TG(50:11CHO)	M+Na	TG	50	11	C53 H78 Na1 O7	12.05	849.564	602756	796140	638000	907878	898136	672417	691852	688639	791366	725027	1.00017e+06	820731	0.957086	-0.0632789	0.613637	0.611111	0.526806
Com_1792_pos	TG(41:4/4:0COOH)	TG(45:4COOH)	M+Na	TG	45	4	C48 H82 Na1 O8	13.7296	809.59	33528	23279.8	42553.5	23252	64824.2	39674.8	56575	56384.4	54586.7	32872.6	36514.2	48318.8	0.796182	-0.32883	0.184346	0.694444	0.975482
Com_1794_pos	TG(42:7/7:0COOH)	TG(49:7COOH)	M+Na	TG	49	7	C52 H84 Na1 O8	12.5268	859.606	356209	503838	411662	536323	583288	408645	470035	407173	570911	439854	603420	542791	0.922806	-0.1159	0.416734	0.638889	0.617002
Com_1795_pos	TG(44:11/18:1)	TG(62:12)	M+NH4	TG	62	12	C65 H108 N1 O5	16.8328	982.822	88702.1	38773.7	80361.3	58354.7	57624.4	39370.3	61086	54802.7	58107.8	51116.5	45496.9	60372.6	1.0973	0.133957	0.754037	0.527778	0.713361
Com_1796_pos	TG(44:4/4:0CHO)	TG(48:4CHO)	M+Na	TG	48	4	C51 H88 Na1 O7	15.4153	835.642	51766	53812.8	55951.2	68325.1	65890.6	77902.7	73648.8	69419.5	70466.1	56345.4	70075.3	72507.2	0.905897	-0.142581	0.20355	0.777778	1.05791
Com_1797_pos	TG(45:10CHO/29:5)	TG(74:15CHO)	M+Na	TG	74	15	C77 H118 Na1 O7	11.9522	1177.88	35951.5	144103	160013	159945	149527	93542.6	11529.1	51644.5	168863	172876	77172.9	228129	1.04628	0.0652694	0.575773	0.444444	0.582175
Com_1798_pos	TG(45:11CHO/30:4)	TG(75:15CHO)	M+Na	TG	75	15	C78 H120 Na1 O7	13.1171	1191.89	165870	258423	229262	247134	186704	229175	206460	214812	219994	136798	295515	269799	0.980043	-0.0290834	0.976386	0.5	0.432825
Com_1799_pos	TG(45:12CHO/27:3)	TG(72:15CHO)	M+Na	TG	72	15	C75 H114 Na1 O7	11.7912	1149.85	217734	619735	424111	575935	593787	294853	355792	340604	592224	403803	559358	451777	1.00836	0.0120075	0.847266	0.555556	0.250628
Com_179_pos	DG(17:1/19:1)	DG(36:2)	M+NH4	DG	36	2	C39 H78 N1 O4	14.6425	624.593	60007.6	43183.2	78757.6	73640.3	79361.5	90905.1	121715	102703	87795.8	122508	90125.5	90828.6	0.691687	-0.531808	0.0152965	0.916667	1.58126
Com_17_pos	BisMePA(18:1/18:1)	BisMePA(36:2)	M+NH4	BisMePA	36	2	C41 H81 N1 O8 P1	13.4363	746.569	6.07297e+07	6.66254e+07	6.28327e+07	6.75527e+07	7.16547e+07	8.60594e+07	7.07565e+07	7.31707e+07	7.49673e+07	7.62419e+07	7.54918e+07	7.65008e+07	0.929161	-0.106	0.180234	0.805556	1.1023
Com_1800_pos	TG(45:12CHO/30:7)	TG(75:19CHO)	M+Na	TG	75	19	C78 H112 Na1 O7	10.7551	1183.83	63768.9	171938	161640	124439	206564	128374	148815	146422	116758	106703	188110	197677	0.947194	-0.0782677	0.653949	0.5	0.422822
Com_1801_pos	TG(45:13CHO/28:6)	TG(73:19CHO)	M+H	TG	73	19	C76 H109 O7	10.7607	1133.82	93140.1	215945	297475	286828	169800	359635	226032	179268	187291	161210	106340	148955	1.41	0.495693	0.250873	0.722222	1.24141
Com_1803_pos	TG(46:7/7:0)	TG(53:7)	M+Na	TG	53	7	C56 H96 Na1 O5	17.6258	871.715	504581	486633	406636	392301	458212	341861	387712	372738	372990	400475	318843	371958	1.16429	0.219455	0.0670019	0.833333	1.23886
Com_1804_pos	TG(47:12CHO/30:4)	TG(77:16CHO)	M+Na	TG	77	16	C80 H122 Na1 O7	13.1218	1217.91	667201	723243	596371	746512	715702	709437	768021	666395	832907	691634	728016	780050	0.930926	-0.103262	0.161083	0.722222	0.957224
Com_1805_pos	TG(47:13CHO/29:5)	TG(76:18CHO)	M+H	TG	76	18	C79 H117 O7	11.9169	1177.88	126887	155229	236395	200471	144784	110966	155550	87415.2	269242	201086	164393	224046	0.884727	-0.176695	0.628283	0.666667	0.450256
Com_1806_pos	TG(47:13CHO/30:5)	TG(77:18CHO)	M+Na	TG	77	18	C80 H118 Na1 O7	12.0251	1213.88	313538	315894	324198	449016	395684	336400	335879	320307	385045	339585	432716	429931	0.951533	-0.071674	0.533868	0.638889	0.617094
Com_1807_pos	TG(48:13COOH/18:1)	TG(66:14COOH)	M+Na	TG	66	14	C69 H104 Na1 O8	15.5595	1083.76	34154.4	40576.4	36656.1	44232.3	37881	43641.4	46830.3	41510.8	39449.4	48826.6	33962	52412.9	0.901706	-0.149271	0.23987	0.694444	0.815226
Com_1808_pos	TG(49:13CHO/30:6)	TG(79:19CHO)	M+H	TG	79	19	C82 H121 O7	13.0792	1217.91	668436	759260	590989	838262	727640	759509	818094	749490	866545	736316	827748	802116	0.904962	-0.144071	0.100132	0.75	1.13252
Com_1809_pos	TG(4:0/16:0/18:1)	TG(38:1)	M+Na	TG	38	1	C41 H76 Na1 O6	15.1451	687.553	39934	30033.7	46742.6	53836.5	50767.2	24742	65292	65743.9	53951.7	46772.3	71433.4	48321	0.699988	-0.514597	0.0310892	0.888889	1.67529
Com_180_pos	DG(17:1/22:4)	DG(39:5)	M+H	DG	39	5	C42 H73 O5	14.3868	657.545	1.1014e+06	1.00477e+06	1.18892e+06	1.4154e+06	1.28332e+06	1.32717e+06	1.45433e+06	1.28542e+06	1.40921e+06	1.18465e+06	1.40366e+06	1.37243e+06	0.902743	-0.147613	0.114116	0.75	1.09731
Com_1810_pos	TG(4:0/16:3/22:5)	TG(42:8)	M+H	TG	42	8	C45 H71 O5	13.3149	691.53	1.27668e+06	1.67514e+06	1.55265e+06	1.94064e+06	1.65636e+06	1.35226e+06	1.77467e+06	1.46648e+06	2.00575e+06	1.37792e+06	1.73999e+06	1.90932e+06	0.920149	-0.120061	0.35596	0.694444	0.642106
Com_1811_pos	TG(4:0/16:3/22:6)	TG(42:9)	M+H	TG	42	9	C45 H71 O5	13.7432	691.53	579650	576403	568861	667497	672992	725746	685783	657666	605462	631088	602841	751402	0.963629	-0.0534496	0.495042	0.638889	0.832131
Com_1812_pos	TG(4:0/18:1/18:1)	TG(40:2)	M+Na	TG	40	2	C43 H78 Na1 O6	15.1336	713.569	261043	172646	335206	258860	258073	116297	389588	370705	363355	332067	341944	271372	0.677673	-0.56134	0.0364275	0.944444	1.93682
Com_1813_pos	TG(4:0/18:1/20:1)	TG(42:2)	M+NH4	TG	42	2	C45 H86 N1 O6	15.7055	736.645	33959.1	23938.6	33036.5	21799.9	24451.3	16056	34395.5	30274	33995.9	34983.1	35858.8	20009.4	0.808591	-0.306519	0.154037	0.805556	1.6616
Com_1814_pos	TG(4:0COOH/16:0/20:4)	TG(40:4COOH)	M+Na	TG	40	4	C43 H72 Na1 O8	11.0192	739.512	270306	412547	337486	637753	449150	491996	314039	339764	333200	416141	471943	334661	1.17626	0.234207	0.353199	0.666667	1.3459
Com_1815_pos	TG(4:0COOH/18:1/22:4)	TG(44:5COOH)	M+Na	TG	44	5	C47 H78 Na1 O8	12.011	793.559	2.93082e+06	3.37339e+06	3.03147e+06	3.25722e+06	3.626e+06	4.06165e+06	3.44475e+06	3.48956e+06	3.51859e+06	3.52879e+06	3.83651e+06	3.9284e+06	0.932585	-0.100693	0.209088	0.722222	1.0554
Com_1816_pos	TG(52:0COOH/18:3)	TG(70:3COOH)	M+H	TG	70	3	C73 H135 O8	19.6525	1140.02	419057	74641	145719	157859	81594.1	36447.5	91150.5	120411	85008.5	134864	90659.4	88647.7	1.4987	0.58371	0.73302	0.5	0.880236
Com_1818_pos	TG(5:0/18:1/18:1)	TG(41:2)	M+Na	TG	41	2	C44 H80 Na1 O6	15.3449	727.585	49575.5	44082.8	59814.1	53068.2	59568.5	35608.7	57537.2	57605.4	65924.8	53273.5	55389.8	52481.2	0.88167	-0.18169	0.159493	0.694444	1.40423
Com_1819_pos	TG(6:0CHO/30:1)	TG(36:1CHO)	M+NH4	TG	36	1	C39 H74 N1 O7	10.2228	668.546	61678.3	62565.8	56357.3	73771.7	56274.9	71974.5	77869.1	71550.5	71015.5	67185.2	94580	70385.5	0.845414	-0.24227	0.0370789	0.777778	1.33288
Com_181_pos	DG(17:1/22:5)	DG(39:6)	M+NH4	DG	39	6	C42 H74 N1 O5	13.9142	672.556	17216	17897.8	15168.9	27408.3	23062.9	16543.3	16576.3	7165.34	7428.58	8416.78	15769	20635.7	1.54355	0.626253	0.0485549	0.805556	1.64058
Com_1820_pos	TG(6:0COOH/18:1/18:1)	TG(42:2COOH)	M+Na	TG	42	2	C45 H80 Na1 O8	12.1194	771.575	781334	924262	759705	1.04691e+06	989171	878711	888818	826672	868394	788751	881866	945500	1.03463	0.0491185	0.632109	0.555556	1.0002
Com_1821_pos	TG(7:0/18:1/29:1)	TG(54:2)	M+H	TG	54	2	C57 H107 O5	18.0357	871.811	599125	164936	388248	33714.7	55611	4102.38	74528.9	175222	38371.1	127986	26818.8	14587.1	2.72284	1.44511	0.639959	0.611111	1.10065
Com_1823_pos	TG(7:0/24:2/11:0)	TG(42:2)	M+Na	TG	42	2	C45 H82 Na1 O5	15.4295	725.605	256138	199929	211989	244936	254393	274065	316331	314574	272038	268903	266590	278252	0.839669	-0.252107	0.0156669	0.916667	1.55756
Com_1824_pos	TG(9:0/18:1)	TG(27:1)	M+Na	TG	27	1	C30 H54 Na1 O6	7.34415	533.381	10674.9	9021.47	1525.72	3626.32	8052.4	3815.72	4445.97	10799.6	12124.6	5668.53	14988.8	5122.27	0.690813	-0.533632	0.245989	0.75	0.944087
Com_1825_pos	TG(9:0CHO/16:0/16:0)	TG(41:0CHO)	M+Na	TG	41	0	C44 H82 Na1 O7	14.2906	745.595	191710	216250	211680	230141	232362	258524	229390	260406	265666	267334	209762	247778	0.90565	-0.142974	0.111225	0.75	1.06542
Com_1826_pos	TG(9:0CHO/18:1/18:1)	TG(45:2CHO)	M+Na	TG	45	2	C48 H86 Na1 O7	14.5608	797.627	49199.5	66560	57584.1	51695.3	58683.5	57491.9	55144.6	63123.2	85198.6	59409	60391.2	68212	0.871604	-0.198256	0.116433	0.805556	1.12983
Com_1828_pos	WE(18:1)	WE(18:1)	M+NH4	WE	18	1	C18 H38 N1 O2	1.57237	300.29	51173.8	57463	50980.7	48972.3	61210.4	51576.8	62596.8	71250.6	64634.8	57751.3	67974.3	64355.4	0.827091	-0.273882	0.0020065	0.972222	1.93967
Com_1829_pos	WE(22:3)	WE(22:3)	M+NH4	WE	22	3	C22 H42 N1 O2	3.27868	352.321	252453	250344	197930	259525	254244	269801	584786	244250	304962	256445	297049	246139	0.767622	-0.381533	0.179007	0.666667	0.975971
Com_182_pos	DG(17:1/24:4)	DG(41:5)	M+H	DG	41	5	C44 H77 O5	15.0915	685.577	141324	115580	147681	190534	157499	206486	167664	169678	152714	171598	160078	172768	0.964407	-0.0522855	0.566913	0.638889	0.814151
Com_1831_pos	WE(27:5/18:1)	WE(45:6)	M+Na	WE	45	6	C45 H78 Na1 O2	18.5966	673.589	608387	97216	183037	49824.9	61880.6	25832.1	49895.5	81228.7	47491	84635.8	40796.7	36328.5	3.01483	1.59208	0.257164	0.694444	1.07331
Com_1833_pos	WE(34:6)	WE(34:6)	M+NH4	WE	34	6	C34 H60 N1 O2	9.2477	514.462	23044.9	15742.9	20269	17602.9	19633.8	32150.8	27602.3	26946.9	20798.9	27006.2	27277.4	23182.5	0.840526	-0.250635	0.124091	0.805556	1.06631
Com_1834_pos	WE(35:6)	WE(35:6)	M+NH4	WE	35	6	C35 H62 N1 O2	11.175	528.478	32120.6	106595	72247.7	69572	103973	50123	70038.2	82407.2	122363	103294	115333	98173.6	0.734658	-0.444856	0.113909	0.75	1.14426
Com_1835_pos	WE(36:7)	WE(36:7)	M+NH4	WE	36	7	C36 H62 N1 O2	9.43031	540.478	110422	118337	105521	124360	108156	168479	135339	132303	125832	151013	116747	140253	0.917388	-0.124396	0.262686	0.777778	0.867012
Com_1836_pos	WE(44:4)	WE(44:4)	M+NH4	WE	44	4	C44 H84 N1 O2	15.8106	658.65	43929.5	59325	52271.2	53972.2	62113.1	63438.9	46509.9	61477.2	51417.9	61907.4	42078.1	55762.8	1.04981	0.0701261	0.560652	0.638889	0.746269
Com_1837_pos	WE(44:5)	WE(44:5)	M+NH4	WE	44	5	C44 H82 N1 O2	15.6936	656.634	92394.8	99532.8	109700	120180	110546	131736	123030	120350	121799	123571	124474	113231	0.914153	-0.129493	0.126793	0.805556	1.14002
Com_1838_pos	WE(45:10)	WE(45:10)	M+NH4	WE	45	10	C45 H74 N1 O2	15.0452	660.571	377671	669125	582576	438415	654524	450760	499057	571135	451194	601623	378219	493011	1.05973	0.0836904	0.705087	0.527778	0.285543
Com_1839_pos	WE(45:11)	WE(45:11)	M+NH4	WE	45	11	C45 H72 N1 O2	14.153	658.556	312057	498041	436956	414287	395498	372588	344294	320645	332958	349488	299174	324710	1.23242	0.301491	0.0249637	0.861111	1.651
Com_183_pos	DG(17:2/22:5)	DG(39:7)	M+NH4	DG	39	7	C42 H72 N1 O5	14.0293	670.541	30536	33625	43072.7	73195.1	98648.6	48360.4	42627.2	59498.2	81263.2	29888.5	64140.7	35558.5	1.04621	0.0651673	0.949484	0.472222	0.596306
Com_1840_pos	WE(47:10)	WE(47:10)	M+NH4	WE	47	10	C47 H78 N1 O2	15.7021	688.603	436639	794287	727973	554495	785734	543670	619395	699144	611823	673860	470787	512063	1.07129	0.0993504	0.653461	0.611111	0.321345
Com_1841_pos	WE(48:11)	WE(48:11)	M+NH4	WE	48	11	C48 H78 N1 O2	15.2456	700.603	37214.6	55753.4	50810.3	38953.5	64277.1	42511.6	45904.4	51861.6	43374.2	43668.3	36364.9	40738.6	1.10541	0.144584	0.415465	0.583333	0.590682
Com_184_pos	DG(17:3/18:1)	DG(35:4)	M+H	DG	35	4	C38 H69 O4	17.0701	589.519	664279	209762	448960	314696	397928	240115	200200	318829	384205	338231	214967	318087	1.28246	0.358909	0.355378	0.638889	0.734062
Com_185_pos	DG(17:3/20:3)	DG(37:6)	M+NH4	DG	37	6	C40 H70 N1 O5	13.3673	644.525	23933.1	33093	28676.5	37635.4	27802.5	19812.1	37400.6	22749.2	35433.8	21889.8	22684.3	35685.3	0.972189	-0.0406912	0.885134	0.5	0.168202
Com_186_pos	DG(17:3/22:4)	DG(39:7)	M+NH4	DG	39	7	C42 H72 N1 O5	13.6558	670.541	64487.3	109585	79102.6	87500.7	125347	130609	122462	128087	112249	82188.3	132718	104875	0.874081	-0.194161	0.284353	0.666667	0.863653
Com_187_pos	DG(18:0/18:1)	DG(36:1)	M+Na	DG	36	1	C39 H74 Na1 O5	14.8266	645.543	1.60321e+07	1.51365e+07	1.71983e+07	1.96851e+07	1.86989e+07	2.08744e+07	2.01022e+07	1.82806e+07	1.79665e+07	1.95437e+07	1.79644e+07	1.95694e+07	0.948852	-0.0757457	0.325231	0.611111	0.906491
Com_188_pos	DG(18:0/18:3)	DG(36:3)	M+H	DG	36	3	C39 H71 O5	14.3374	619.53	1.48029e+06	1.59515e+06	1.74841e+06	2.22316e+06	1.9489e+06	2.31489e+06	1.96824e+06	1.8393e+06	2.03806e+06	2.20409e+06	2.02097e+06	1.99501e+06	0.937437	-0.0932062	0.358763	0.638889	0.967257
Com_189_pos	DG(18:0/20:3)	DG(38:3)	M+Na	DG	38	3	C41 H74 Na1 O5	14.3948	669.543	1.16835e+06	1.23231e+06	1.4086e+06	1.80415e+06	1.66591e+06	1.51162e+06	1.47431e+06	1.37272e+06	1.59245e+06	1.42606e+06	1.57007e+06	1.68313e+06	0.964053	-0.0528163	0.56213	0.583333	0.791325
Com_18_pos	BisMePA(18:1/19:1)	BisMePA(37:2)	M+NH4	BisMePA	37	2	C42 H83 N1 O8 P1	14.0333	760.585	334162	387943	397420	531896	404551	494526	331112	417499	580853	519160	456809	1.18849e+06	0.729982	-0.454068	0.261361	0.694444	0.80044
Com_190_pos	DG(18:0/20:4)	DG(38:4)	M+Na	DG	38	4	C41 H72 Na1 O5	14.0062	667.527	2.31492e+06	4.01024e+06	2.39054e+06	4.50619e+06	4.95258e+06	3.09803e+06	3.19486e+06	2.91965e+06	3.62925e+06	2.84839e+06	3.65769e+06	3.50708e+06	1.07671	0.106631	0.806152	0.555556	0.793768
Com_191_pos	DG(18:0/22:3)	DG(40:3)	M+Na	DG	40	3	C43 H78 Na1 O5	15.142	697.574	109443	79651.1	98150.8	125127	127265	162872	115987	98375.9	106174	106303	112181	94098.2	1.1096	0.150038	0.466626	0.638889	1.27175
Com_192_pos	DG(18:0/22:4)	DG(40:4)	M+H	DG	40	4	C43 H77 O5	14.5941	673.577	176774	172408	178535	187870	231120	239250	211747	205621	187791	235067	189344	239451	0.934547	-0.0976615	0.346264	0.722222	0.779161
Com_193_pos	DG(18:0/22:5)	DG(40:5)	M+Na	DG	40	5	C43 H74 Na1 O5	14.0367	693.543	172690	318818	203704	389983	389333	175847	258128	144278	307168	217084	316166	338206	1.04386	0.0619283	0.924155	0.444444	0.415203
Com_194_pos	DG(18:0/22:6)	DG(40:6)	M+H	DG	40	6	C43 H73 O5	14.6322	669.545	639313	802391	813616	962515	987826	1.13565e+06	823092	916247	923530	1.00941e+06	731138	954550	0.996891	-0.00449219	0.885115	0.5	0.866613
Com_195_pos	DG(18:0/23:6)	DG(41:6)	M+H	DG	41	6	C44 H75 O5	14.8097	683.561	72796.2	72469.6	78009.8	98851.5	102192	107304	95126.5	86263.4	86331.4	89357.9	86488.4	96198.3	0.984914	-0.0219303	0.73053	0.5	1.00685
Com_196_pos	DG(18:1)	DG(18:1)	M+H	DG	18	1	C21 H41 O4	5.28097	357.3	76036.1	32144.7	27512.7	48453.2	38920.1	34677.5	48978.7	39263.3	52973.5	32538.3	42115.5	57871	0.941565	-0.0868676	0.570702	0.694444	0.519168
Com_197_pos	DG(18:1/16:0)	DG(34:1)	M+H	DG	34	1	C37 H71 O5	16.9845	595.53	6.64374e+06	1.98882e+06	3.5459e+06	3.16217e+06	2.6596e+06	2.27578e+06	2.23074e+06	1.96855e+06	2.07332e+06	1.976e+06	1.54032e+06	1.49585e+06	1.79676	0.845395	0.0314727	0.944444	1.44132
Com_198_pos	DG(18:1/18:0)	DG(36:1)	M+H	DG	36	1	C39 H75 O5	17.7598	623.561	1.09005e+07	2.66486e+06	4.90806e+06	2.91863e+06	2.71466e+06	1.66332e+06	2.17618e+06	2.17059e+06	1.7787e+06	1.94008e+06	1.24846e+06	1.19991e+06	2.45104	1.29339	0.041986	0.888889	1.37588
Com_199_pos	DG(18:1/18:1)	DG(36:2)	M+Na	DG	36	2	C39 H72 Na1 O5	13.9868	643.527	6.54154e+07	8.94708e+07	7.60941e+07	9.71283e+07	9.03412e+07	7.75226e+07	9.9089e+07	8.32689e+07	1.11122e+08	7.85218e+07	9.80976e+07	9.92067e+07	0.871188	-0.198944	0.108423	0.833333	1.0695
Com_19_pos	BisMePA(18:1/20:1)	BisMePA(38:2)	M+NH4	BisMePA	38	2	C43 H85 N1 O8 P1	14.3741	774.601	1.46019e+06	1.41229e+06	1.68395e+06	1.90615e+06	1.74496e+06	2.04574e+06	1.60213e+06	1.79361e+06	1.496e+06	1.96079e+06	1.69518e+06	1.80233e+06	0.990651	-0.0135517	0.844616	0.555556	0.739471
Com_1_pos	AcCa(14:0)	AcCa(14:0)	M+H	AcCa	14	0	C21 H42 N1 O4	1.5359	372.311	16079.8	19775.6	26540.2	18962.9	18713.1	35818.4	29341.3	31924.6	24835	35211.9	41992.3	23346.6	0.728042	-0.457907	0.0506657	0.805556	1.28471
Com_202_pos	DG(18:1/19:1)	DG(37:2)	M+NH4	DG	37	2	C40 H78 N1 O5	14.3813	652.587	115717	86350.7	127805	118397	119824	135898	141952	140794	105282	120898	133277	125278	0.917276	-0.124572	0.278125	0.722222	0.752378
Com_203_pos	DG(18:1/19:4)	DG(37:5)	M+NH4	DG	37	5	C40 H72 N1 O5	14.1377	646.541	59235.4	39323.7	67218.7	87178.1	65819.7	69113.7	63865.7	57863.4	83517.2	55061.9	91701.3	87276	0.883	-0.179515	0.376861	0.583333	0.676892
Com_204_pos	DG(18:1/20:1)	DG(38:2)	M+Na	DG	38	2	C41 H76 Na1 O5	14.7593	671.558	1.74541e+07	1.51297e+07	1.78904e+07	2.15978e+07	1.91548e+07	2.05402e+07	2.61696e+07	2.18368e+07	2.27491e+07	2.22656e+07	2.05832e+07	2.3643e+07	0.814348	-0.296282	0.00868466	0.972222	1.6321
Com_205_pos	DG(18:1/20:2)	DG(38:3)	M+Na	DG	38	3	C41 H74 Na1 O5	14.1657	669.543	4.03979e+06	3.99935e+06	4.73717e+06	5.94496e+06	4.52095e+06	5.41737e+06	6.55287e+06	5.07959e+06	6.27022e+06	5.10628e+06	5.42896e+06	5.80831e+06	0.836868	-0.256927	0.043402	0.833333	1.31216
Com_206_pos	DG(18:1/20:3)	DG(38:4)	M+Na	DG	38	4	C41 H72 Na1 O5	13.6875	667.527	4.7381e+06	4.8968e+06	5.07829e+06	5.67506e+06	5.74921e+06	6.17297e+06	5.88628e+06	5.29243e+06	6.13941e+06	5.50426e+06	5.67228e+06	7.41432e+06	0.899787	-0.152344	0.140376	0.694444	1.05278
Com_207_pos	DG(18:1/20:4)	DG(38:5)	M+H	DG	38	5	C41 H71 O5	13.9782	643.53	6.65636e+07	9.03305e+07	7.72078e+07	9.36535e+07	9.15914e+07	7.82332e+07	9.96363e+07	8.38892e+07	1.12618e+08	7.99598e+07	9.9014e+07	9.9633e+07	0.865733	-0.208007	0.0825638	0.833333	1.1458
Com_208_pos	DG(18:1/21:3)	DG(39:4)	M+Na	DG	39	4	C42 H74 Na1 O5	13.9446	681.543	251389	278747	278364	326721	282363	370064	353561	281059	327916	313281	315573	378591	0.907444	-0.14012	0.185939	0.75	1.03459
Com_209_pos	DG(18:1/21:5)	DG(39:6)	M+H	DG	39	6	C42 H71 O5	13.6998	655.53	344342	369868	360287	461695	433043	467427	415079	419263	465428	476132	396888	454418	0.927473	-0.108623	0.23384	0.666667	0.972694
Com_20_pos	BisMePA(18:1/22:1)	BisMePA(40:2)	M+NH4	BisMePA	40	2	C45 H89 N1 O8 P1	15.0927	802.632	585482	549769	543342	638612	603116	843039	603591	627112	557416	746665	629202	713501	0.970567	-0.0431007	0.656886	0.666667	0.762271
Com_210_pos	DG(18:1/22:1)	DG(40:2)	M+NH4	DG	40	2	C43 H84 N1 O5	15.4082	694.634	407087	275552	345974	411292	359942	434747	493488	469352	427186	448689	424553	490009	0.811613	-0.301136	0.022138	0.944444	1.55275
Com_211_pos	DG(18:1/22:2)	DG(40:3)	M+NH4	DG	40	3	C43 H82 N1 O5	14.8619	692.619	179520	163336	205975	233831	195682	271008	261173	257761	239367	242304	210917	231986	0.865496	-0.2084	0.0968713	0.777778	1.14827
Com_212_pos	DG(18:1/22:4)	DG(40:5)	M+H	DG	40	5	C43 H75 O5	14.2681	671.561	1.7257e+07	1.66689e+07	1.79884e+07	2.11881e+07	1.90529e+07	1.98406e+07	2.57257e+07	2.20021e+07	2.23584e+07	2.13687e+07	2.02934e+07	2.352e+07	0.827955	-0.272376	0.00350178	0.972222	1.7314
Com_213_pos	DG(18:1/22:5)	DG(40:6)	M+H	DG	40	6	C43 H73 O5	14.1674	669.545	4.03246e+06	4.54394e+06	4.75408e+06	6.08114e+06	4.94727e+06	4.97023e+06	5.30874e+06	5.51421e+06	6.17964e+06	5.16543e+06	5.1673e+06	5.99691e+06	0.879903	-0.184583	0.0692099	0.861111	1.21331
Com_214_pos	DG(18:1/22:6)	DG(40:7)	M+H	DG	40	7	C43 H71 O5	13.6971	667.53	4.77536e+06	4.84155e+06	5.09109e+06	5.79219e+06	6.67429e+06	6.69944e+06	7.17014e+06	5.54898e+06	6.16351e+06	5.44192e+06	6.95735e+06	6.20079e+06	0.903722	-0.14605	0.207859	0.722222	1.00109
Com_215_pos	DG(18:1/23:6)	DG(41:7)	M+H	DG	41	7	C44 H73 O5	13.9422	681.545	268109	281785	278788	364294	325982	369502	313621	241111	323849	282266	311300	378174	1.02061	0.0294342	0.806291	0.5	1.10216
Com_216_pos	DG(18:1/24:1)	DG(42:2)	M+Na	DG	42	2	C45 H84 Na1 O5	15.9653	727.621	881522	570758	712745	1.10898e+06	824646	999312	844708	892493	934663	874802	786745	796043	0.99386	-0.00888511	0.796947	0.5	0.543801
Com_217_pos	DG(18:1/24:2)	DG(42:3)	M+Na	DG	42	3	C45 H82 Na1 O5	15.4256	725.605	254583	210666	166804	254424	252101	264795	234709	307599	228636	286862	265599	277856	0.876417	-0.190311	0.146519	0.777778	0.989386
Com_219_pos	DG(18:1/24:4)	DG(42:5)	M+H	DG	42	5	C45 H79 O5	15.3273	699.592	2.53891e+06	2.05511e+06	2.49666e+06	3.23102e+06	2.83603e+06	3.15408e+06	3.77274e+06	3.33302e+06	3.38268e+06	3.00232e+06	2.82292e+06	3.11109e+06	0.839743	-0.251981	0.0532676	0.805556	1.27479
Com_21_pos	BisMePA(18:2/14:0)	BisMePA(32:2)	M+NH4	BisMePA	32	2	C37 H73 N1 O8 P1	10.925	690.507	2.10115e+06	2.69332e+06	2.36807e+06	3.42942e+06	3.19165e+06	3.15842e+06	2.67474e+06	2.4532e+06	2.7404e+06	3.03401e+06	2.74663e+06	2.97122e+06	1.01936	0.0276697	0.93979	0.555556	1.05307
Com_220_pos	DG(18:1/24:5)	DG(42:6)	M+Na	DG	42	6	C45 H76 Na1 O5	13.9748	719.558	510649	529675	611127	696072	672912	707824	705757	664869	713567	669982	725691	795494	0.872034	-0.197544	0.0586682	0.805556	1.29631
Com_221_pos	DG(18:1/24:6)	DG(42:7)	M+H	DG	42	7	C45 H75 O5	14.374	695.561	1.49381e+06	1.37033e+06	1.69505e+06	2.00451e+06	1.63167e+06	1.93148e+06	1.86869e+06	1.72257e+06	2.03253e+06	1.57458e+06	1.94007e+06	2.03892e+06	0.906014	-0.142395	0.189052	0.75	0.967454
Com_222_pos	DG(18:1/24:7)	DG(42:8)	M+H	DG	42	8	C45 H73 O5	13.696	693.545	7.99455e+06	7.72202e+06	8.68677e+06	9.91443e+06	9.21407e+06	9.40878e+06	1.01953e+07	9.94838e+06	1.02396e+07	8.79916e+06	1.07435e+07	1.05407e+07	0.875533	-0.191766	0.0223244	0.916667	1.43869
Com_223_pos	DG(18:1/26:1)	DG(44:2)	M+Na	DG	44	2	C47 H88 Na1 O5	16.4483	755.652	381806	226316	303782	439158	390550	409831	327028	354226	327388	352288	284725	316274	1.0966	0.133032	0.52697	0.694444	0.841477
Com_224_pos	DG(18:1/26:4)	DG(44:5)	M+H	DG	44	5	C47 H83 O5	15.9649	727.624	871159	577541	729332	1.13596e+06	807130	985998	837930	890601	934362	823970	812185	814668	0.998711	-0.00186088	0.82724	0.444444	0.568453
Com_225_pos	DG(18:1/26:6)	DG(44:7)	M+H	DG	44	7	C47 H79 O5	14.994	723.592	124814	83704.1	115994	204801	117795	133071	138335	132898	176406	138171	208965	155419	0.821075	-0.284414	0.149033	0.833333	0.986363
Com_227_pos	DG(18:2/18:1)	DG(36:3)	M+Na	DG	36	3	C39 H72 Na1 O4	16.4885	627.532	258273	114030	208703	183491	200700	257751	231608	231147	230869	281244	245303	202167	0.859815	-0.217903	0.21379	0.694444	0.930686
Com_228_pos	DG(18:2/18:2)	DG(36:4)	M+NH4	DG	36	4	C39 H72 N1 O5	12.4303	634.541	145911	116902	139230	150635	138366	164678	145878	131851	189883	112014	188500	160618	0.921377	-0.118136	0.490816	0.583333	0.584728
Com_229_pos	DG(18:2/20:4)	DG(38:6)	M+H	DG	38	6	C41 H69 O5	13.2305	641.514	2.27129e+06	3.37772e+06	3.14284e+06	3.57382e+06	3.5241e+06	2.8762e+06	3.35802e+06	2.73083e+06	3.91597e+06	2.73156e+06	3.36359e+06	3.456e+06	0.959603	-0.0594898	0.635688	0.5	0.480171
Com_22_pos	BisMePA(18:2/18:1)	BisMePA(36:3)	M+NH4	BisMePA	36	3	C41 H79 N1 O8 P1	12.2539	744.554	1.53431e+08	1.87985e+08	1.73226e+08	2.01536e+08	1.98912e+08	2.13826e+08	2.11787e+08	2.05021e+08	2.15132e+08	2.08891e+08	2.13206e+08	2.11441e+08	0.892086	-0.164745	0.0583797	0.861111	1.3585
Com_230_pos	DG(18:2/22:6)	DG(40:8)	M+H	DG	40	8	C43 H69 O5	12.5788	665.514	62271.5	108213	52496.2	124181	135531	45308.6	85757.1	113531	194510	72909.9	107597	79455	0.807636	-0.308223	0.335727	0.611111	0.722851
Com_231_pos	DG(18:3/16:0)	DG(34:3)	M+H	DG	34	3	C37 H69 O4	10.9361	577.519	1.93739e+06	2.81416e+06	1.94382e+06	2.75375e+06	2.8596e+06	2.41767e+06	2.60932e+06	2.4489e+06	3.03693e+06	2.79423e+06	2.965e+06	3.36083e+06	0.855428	-0.225282	0.0952357	0.777778	1.12329
Com_232_pos	DG(18:3/16:1)	DG(34:4)	M+H	DG	34	4	C37 H67 O4	11.0345	575.503	3.28762e+06	4.62209e+06	3.58186e+06	5.27454e+06	4.85863e+06	4.65434e+06	3.10285e+06	3.70907e+06	3.77908e+06	4.14482e+06	3.5824e+06	3.84875e+06	1.18551	0.245504	0.101156	0.722222	1.66407
Com_233_pos	DG(18:3/17:0)	DG(35:3)	M+H	DG	35	3	C38 H69 O5	14.4384	605.514	190940	200759	212010	285401	269305	245429	238708	228902	240704	223471	259803	228527	0.988543	-0.0166249	0.770294	0.527778	0.864787
Com_234_pos	DG(18:3/18:1)	DG(36:4)	M+H	DG	36	4	C39 H71 O4	12.3136	603.535	7.15066e+07	8.54524e+07	8.0596e+07	9.50806e+07	8.89265e+07	9.34594e+07	9.26497e+07	9.0108e+07	1.00979e+08	9.45584e+07	9.7845e+07	9.39748e+07	0.903364	-0.146621	0.0600714	0.833333	1.3038
Com_235_pos	DG(18:3/24:1)	DG(42:4)	M+H	DG	42	4	C45 H83 O4	14.9514	687.629	441228	412249	436065	491786	513733	738641	497764	619809	568663	634236	443923	471376	0.937552	-0.0930298	0.492961	0.694444	0.663426
Com_236_pos	DG(18:4/18:1)	DG(36:5)	M+H	DG	36	5	C39 H69 O4	17.2789	601.519	1.10243e+07	4.01243e+06	7.44131e+06	1.83435e+06	1.813e+06	694161	2.75483e+06	4.10952e+06	2.17068e+06	2.87269e+06	1.59476e+06	1.16458e+06	1.82856	0.870705	0.542191	0.583333	1.08724
Com_237_pos	DG(18:4/18:2)	DG(36:6)	M+H	DG	36	6	C39 H67 O4	16.9951	599.503	1.76016e+06	794348	1.27765e+06	530526	567643	284510	590330	763198	559681	646977	475415	397684	1.51891	0.603033	0.381551	0.638889	1.07975
Com_239_pos	DG(19:3/18:1)	DG(37:4)	M+H	DG	37	4	C40 H73 O4	12.8034	617.55	699889	730156	664452	850637	785331	1.04978e+06	794909	815865	814338	896000	938757	908938	0.924826	-0.112747	0.27083	0.75	1.03686
Com_23_pos	BisMePA(18:2/24:1)	BisMePA(42:3)	M+NH4	BisMePA	42	3	C47 H91 N1 O8 P1	14.9579	828.648	1.14635e+06	1.06715e+06	1.02246e+06	1.17729e+06	1.25495e+06	1.6065e+06	1.27632e+06	1.46922e+06	1.25194e+06	1.52268e+06	1.01046e+06	1.22265e+06	0.938274	-0.0919182	0.473374	0.638889	0.588767
Com_240_pos	DG(19:3/22:4)	DG(41:7)	M+NH4	DG	41	7	C44 H76 N1 O5	14.0755	698.572	10732.2	13135.7	13319.6	18320.7	12046.8	19925.7	16056.8	17749.9	13701.7	18761.7	18077.7	20369	0.835404	-0.259454	0.122522	0.75	1.08476
Com_241_pos	DG(19:4/18:1)	DG(37:5)	M+H	DG	37	5	C40 H71 O4	17.4346	615.535	326218	87386.3	211250	47753.2	51430.5	12946.9	56336.5	94194.8	30421.3	61605.7	33486.7	18570.1	2.50152	1.3228	0.313393	0.638889	1.06554
Com_242_pos	DG(20:0/17:3)	DG(37:3)	M+Na	DG	37	3	C40 H72 Na1 O5	13.695	655.527	231864	359977	359535	309173	282541	338464	401708	408982	316842	270475	293659	314320	0.93797	-0.0923862	0.530048	0.416667	0.44554
Com_243_pos	DG(20:0/18:1)	DG(38:1)	M+Na	DG	38	1	C41 H78 Na1 O5	15.5098	673.574	285628	226018	273902	344647	301129	328919	286271	319207	282082	275268	264816	242492	1.05395	0.075808	0.530792	0.638889	0.865346
Com_244_pos	DG(20:1/16:0)	DG(36:1)	M+H	DG	36	1	C39 H75 O5	18.0808	623.561	8.34594e+06	1.85832e+06	3.45351e+06	1.54148e+06	1.47808e+06	846678	1.10664e+06	1.27088e+06	748939	1.06954e+06	591197	531907	3.29454	1.72008	0.0337054	0.916667	1.41735
Com_245_pos	DG(20:1/18:0)	DG(38:1)	M+H	DG	38	1	C41 H79 O5	18.0113	651.592	4.10524e+06	914470	1.68689e+06	717103	697011	418121	535639	611683	348458	531761	241807	238609	3.4047	1.76753	0.0304067	0.916667	1.42252
Com_246_pos	DG(20:1/22:4)	DG(42:5)	M+Na	DG	42	5	C45 H78 Na1 O5	14.5363	721.574	454768	338145	553998	511876	490719	563191	557922	561353	516435	543050	514349	502319	0.91152	-0.133653	0.23338	0.694444	0.854285
Com_247_pos	DG(20:1/22:6)	DG(42:7)	M+Na	DG	42	7	C45 H74 Na1 O5	14.1706	717.543	298190	248748	298319	271086	313298	297785	358995	339714	350618	303943	311018	352349	0.856588	-0.223327	0.00630186	0.944444	1.77034
Com_248_pos	DG(20:2)	DG(20:2)	M+NH4	DG	20	2	C23 H44 N1 O5	2.25759	414.321	52249.9	40224.4	36088.5	53428.2	52917.8	58324.7	80118.7	55214.8	187885	66205.7	199840	67518.4	0.44647	-1.16337	0.0303918	0.972222	1.50406
Com_249_pos	DG(20:3/18:0)	DG(38:3)	M+H	DG	38	3	C41 H77 O4	13.4616	633.582	1.00704e+06	889902	981816	1.02204e+06	1.01012e+06	1.02533e+06	1.16063e+06	1.28851e+06	1.17394e+06	985752	1.0776e+06	1.1366e+06	0.870029	-0.200865	0.0120736	0.888889	1.67743
Com_24_pos	BisMePA(18:2/26:1)	BisMePA(44:3)	M+NH4	BisMePA	44	3	C49 H95 N1 O8 P1	15.5477	856.679	91623.9	67301.2	74360.4	84577.6	93524.6	126329	95938.2	123531	79094.9	91621.1	89116.7	82953.7	0.956356	-0.0643797	0.631855	0.555556	0.515905
Com_250_pos	DG(20:3/18:1)	DG(38:4)	M+H	DG	38	4	C41 H75 O4	13.3611	631.566	8.34869e+06	8.92884e+06	8.47981e+06	9.1567e+06	8.15878e+06	1.08307e+07	1.00987e+07	1.09239e+07	1.02885e+07	1.09643e+07	9.96616e+06	9.87326e+06	0.867805	-0.204557	0.0163007	0.888889	1.56981
Com_251_pos	DG(20:3/20:3)	DG(40:6)	M+H	DG	40	6	C43 H73 O5	14.3856	669.545	1.11885e+06	1.39459e+06	1.46915e+06	2.00789e+06	1.80983e+06	1.77334e+06	1.71491e+06	1.53468e+06	1.71573e+06	1.36578e+06	1.8453e+06	1.74798e+06	0.96466	-0.0519074	0.627686	0.5	0.908396
Com_252_pos	DG(20:4/16:0)	DG(36:4)	M+Na	DG	36	4	C39 H68 Na1 O5	12.9786	639.496	746342	1.5294e+06	1.446e+06	1.72313e+06	1.97898e+06	1.32627e+06	1.09602e+06	960666	1.3789e+06	779899	928412	1.65722e+06	1.28657	0.363533	0.204979	0.722222	1.2917
Com_253_pos	DG(20:4/18:1)	DG(38:5)	M+H	DG	38	5	C41 H73 O4	17.6064	629.55	5.77799e+06	2.33448e+06	4.25942e+06	832922	1.06088e+06	236764	1.26984e+06	2.16263e+06	924112	1.62218e+06	661223	410909	2.05683	1.04042	0.487914	0.638889	1.07526
Com_254_pos	DG(20:4/20:4)	DG(40:8)	M+Na	DG	40	8	C43 H68 Na1 O5	11.5296	687.496	71049.6	100991	84910.7	132162	118400	50202.4	115140	88760.7	143425	73484.1	120080	136630	0.823172	-0.280734	0.256452	0.722222	0.874138
Com_255_pos	DG(20:4/22:2)	DG(42:6)	M+H	DG	42	6	C45 H77 O5	14.8594	697.577	690805	653167	764515	862450	825158	947994	970355	865468	892482	967840	894756	844893	0.87275	-0.19636	0.055751	0.861111	1.30159
Com_256_pos	DG(20:4/24:0)	DG(44:4)	M+H	DG	44	4	C47 H85 O5	16.6018	729.639	92612.9	82170.6	96036.5	119648	101216	147131	99878.3	90359.8	125434	118470	110979	117673	0.96382	-0.0531639	0.629483	0.583333	0.880347
Com_257_pos	DG(20:4/24:2)	DG(44:6)	M+H	DG	44	6	C47 H81 O5	15.422	725.608	238901	198806	216449	238238	258857	317860	305715	306527	232862	234517	261858	283568	0.904042	-0.145538	0.233774	0.666667	0.867528
Com_258_pos	DG(20:4/24:5)	DG(44:9)	M+NH4	DG	44	9	C47 H78 N1 O5	11.3472	736.587	220691	207831	235113	320825	329725	369638	222326	232426	206622	304962	187925	223815	1.22186	0.289085	0.152183	0.75	1.53931
Com_259_pos	DG(20:5/17:0)	DG(37:5)	M+H	DG	37	5	C40 H71 O4	11.0191	615.535	276835	367469	219784	424608	384094	339671	380054	318060	326441	308502	283074	320789	1.039	0.0551981	0.864286	0.611111	0.745371
Com_25_pos	BisMePA(19:2)	BisMePA(19:2)	M+NH4	BisMePA	19	2	C24 H47 N1 O8 P1	3.1028	508.303	16512.4	17873.6	12419.1	16491.4	16636.5	12482.2	20912.2	24586.6	26752.4	21270.3	17460.7	20206.9	0.704443	-0.505446	0.00289327	0.972222	2.01093
Com_260_pos	DG(20:5/18:0)	DG(38:5)	M+H	DG	38	5	C41 H73 O4	12.0381	629.55	7.48622e+06	8.9087e+06	7.86834e+06	9.82875e+06	9.65482e+06	1.08601e+07	8.63361e+06	9.1825e+06	8.20359e+06	9.76235e+06	8.41356e+06	8.89356e+06	1.02859	0.0406658	0.742845	0.583333	1.1308
Com_261_pos	DG(20:5/18:1)	DG(38:6)	M+H	DG	38	6	C41 H71 O4	10.8945	627.535	5.35903e+06	6.23972e+06	5.75704e+06	7.02234e+06	5.69599e+06	7.37036e+06	6.89455e+06	6.87166e+06	7.04875e+06	7.42429e+06	6.69111e+06	6.70075e+06	0.899435	-0.152909	0.0829995	0.75	1.21843
Com_262_pos	DG(20:6/16:0)	DG(36:6)	M+H	DG	36	6	C39 H67 O4	9.96324	599.503	3.04562e+06	2.86473e+06	2.79677e+06	3.03928e+06	3.11036e+06	3.74697e+06	2.97275e+06	2.99979e+06	2.70556e+06	2.94365e+06	2.97441e+06	2.82218e+06	1.06805	0.0949839	0.217093	0.75	1.51386
Com_263_pos	DG(20:6/17:0)	DG(37:6)	M+H	DG	37	6	C40 H69 O4	10.5629	613.519	1.93012e+06	2.01104e+06	1.65492e+06	2.0924e+06	2.11412e+06	2.28019e+06	2.16158e+06	1.97856e+06	2.05868e+06	1.9383e+06	2.12163e+06	2.22119e+06	0.968178	-0.0466559	0.488975	0.611111	0.903203
Com_264_pos	DG(20:6/18:0)	DG(38:6)	M+H	DG	38	6	C41 H71 O4	11.1759	627.535	5.40112e+07	5.66887e+07	4.58073e+07	6.13736e+07	6.55797e+07	6.22878e+07	5.56277e+07	5.36181e+07	5.80503e+07	4.99624e+07	5.86434e+07	6.14014e+07	1.02504	0.0356755	0.747918	0.611111	1.07272
Com_265_pos	DG(20:6/18:1)	DG(38:7)	M+H	DG	38	7	C41 H69 O4	10.0434	625.519	2.90156e+07	2.94936e+07	2.6657e+07	2.90685e+07	3.00679e+07	3.17093e+07	3.08063e+07	3.10476e+07	3.01501e+07	3.00894e+07	3.0583e+07	3.07453e+07	0.959603	-0.0594905	0.127542	0.833333	1.11226
Com_266_pos	DG(21:1/18:1)	DG(39:2)	M+Na	DG	39	2	C42 H78 Na1 O5	15.0895	685.574	143676	100925	146542	193651	153073	189193	168594	165100	153007	174455	150572	164355	0.949776	-0.0743404	0.49539	0.611111	0.66342
Com_268_pos	DG(21:5/18:1)	DG(39:6)	M+H	DG	39	6	C42 H73 O4	17.5105	641.55	133950	67002.3	102731	12760.2	22065.9	7298.06	19784.9	54756.8	15948.4	36595.2	11548.4	9055.53	2.34145	1.2274	0.347781	0.666667	1.05956
Com_269_pos	DG(22:1/22:4)	DG(44:5)	M+Na	DG	44	5	C47 H82 Na1 O5	15.7061	749.605	98166.1	70506.7	91796	113480	91476.9	166713	104466	107447	103075	95977	96738.9	101339	1.03792	0.053701	0.989294	0.611111	0.884143
Com_26_pos	BisMePA(22:5/18:0)	BisMePA(40:5)	M+NH4	BisMePA	40	5	C45 H83 N1 O8 P1	13.1706	796.585	1.28612e+07	1.30768e+07	1.30967e+07	1.47015e+07	1.47667e+07	1.68176e+07	1.48698e+07	1.51824e+07	1.62584e+07	1.52153e+07	1.68496e+07	1.63529e+07	0.900686	-0.150904	0.0551019	0.861111	1.32813
Com_270_pos	DG(22:1/24:7)	DG(46:8)	M+H	DG	46	8	C49 H81 O5	15.2138	749.608	106228	73080.7	92876.9	106547	88902.6	110554	108273	104030	92547.4	92631.6	107905	92176.3	0.96758	-0.0475479	0.592309	0.472222	0.431611
Com_271_pos	DG(22:3/18:0)	DG(40:3)	M+Na	DG	40	3	C43 H80 Na1 O4	13.939	683.595	210534	190519	208599	254381	249007	299039	257731	278237	261734	274004	283008	334503	0.835937	-0.258534	0.0430935	0.861111	1.34058
Com_272_pos	DG(22:3/18:1)	DG(40:4)	M+H	DG	40	4	C43 H79 O4	13.4928	659.597	3.7372e+06	3.66759e+06	3.36551e+06	3.69839e+06	3.70928e+06	4.98353e+06	4.30179e+06	4.56521e+06	3.97605e+06	4.46896e+06	3.60522e+06	3.90127e+06	0.933236	-0.0996867	0.295693	0.722222	0.760851
Com_273_pos	DG(22:4/18:1)	DG(40:5)	M+H	DG	40	5	C43 H77 O4	13.5577	657.582	417734	440830	402079	476268	461767	493702	384546	524241	429129	528695	445249	453754	0.97352	-0.0387179	0.705082	0.444444	0.420429
Com_274_pos	DG(22:5/18:0)	DG(40:5)	M+H	DG	40	5	C43 H77 O4	13.9318	657.582	457130	450574	476071	520613	472657	681296	519821	568650	523385	576333	522666	564269	0.93381	-0.0987991	0.284639	0.805556	0.914925
Com_275_pos	DG(22:5/18:1)	DG(40:6)	M+H	DG	40	6	C43 H75 O4	12.8933	655.566	584509	609973	644562	759756	704050	743375	681064	716901	718942	756432	750281	661391	0.944274	-0.0827227	0.251499	0.666667	0.930222
Com_276_pos	DG(22:5/24:4)	DG(46:9)	M+NH4	DG	46	9	C49 H82 N1 O5	12.6322	764.619	77425.3	149235	133048	153196	150514	175430	101981	56462.7	94927.7	116901	76922.1	84128	1.57879	0.658822	0.0166589	0.888889	1.93927
Com_277_pos	DG(22:5/25:6)	DG(47:11)	M+Na	DG	47	11	C50 H76 Na1 O5	11.8385	779.558	130811	309052	115727	235582	219851	280976	312494	327590	203393	78363.2	385161	279758	0.814238	-0.296478	0.598217	0.666667	0.567469
Com_278_pos	DG(22:6/18:0)	DG(40:6)	M+H	DG	40	6	C43 H75 O4	13.1737	655.566	3.89696e+06	4.18217e+06	3.96035e+06	4.71171e+06	4.52788e+06	5.26205e+06	4.73885e+06	4.46248e+06	5.31059e+06	4.1851e+06	5.54664e+06	5.07606e+06	0.905231	-0.143643	0.148767	0.777778	1.09586
Com_279_pos	DG(22:6/18:1)	DG(40:7)	M+H	DG	40	7	C43 H73 O4	11.9736	653.55	3.31357e+06	3.75455e+06	3.12022e+06	3.75175e+06	3.93561e+06	3.82445e+06	4.03653e+06	3.86646e+06	4.32901e+06	3.5595e+06	4.49928e+06	4.3085e+06	0.882145	-0.180913	0.0352528	0.861111	1.33891
Com_27_pos	BisMePA(22:5/18:1)	BisMePA(40:6)	M+NH4	BisMePA	40	6	C45 H81 N1 O8 P1	11.9746	794.569	1.00262e+07	1.22077e+07	1.16024e+07	1.3338e+07	1.41644e+07	1.35171e+07	1.42253e+07	1.22486e+07	1.46538e+07	1.33162e+07	1.40033e+07	1.43712e+07	0.903856	-0.145836	0.109638	0.805556	1.14639
Com_280_pos	DG(22:7/18:0)	DG(40:7)	M+H	DG	40	7	C43 H71 O4	11.0571	651.535	2.44844e+06	2.49232e+06	2.35261e+06	2.7075e+06	2.69021e+06	2.76268e+06	2.36397e+06	2.71631e+06	2.72756e+06	2.55546e+06	3.22807e+06	2.90258e+06	0.936935	-0.0939787	0.256958	0.722222	0.854728
Com_281_pos	DG(22:7/18:1)	DG(40:8)	M+H	DG	40	8	C43 H71 O4	17.1743	651.535	1.79234e+06	612631	852097	207828	245234	32901.3	237518	481607	153411	309094	141169	121574	2.59146	1.37376	0.467784	0.694444	1.08239
Com_283_pos	DG(24:3/18:1)	DG(42:4)	M+H	DG	42	4	C45 H83 O4	14.3764	687.629	420538	342211	403028	486104	466348	622144	493048	565416	489332	440892	443732	458252	0.948005	-0.0770329	0.484247	0.666667	0.767958
Com_284_pos	DG(24:4/18:1)	DG(42:5)	M+H	DG	42	5	C45 H81 O4	18.1337	685.613	400783	128065	233910	21972.5	50027.3	2330.47	53565.8	109616	36539.3	82986.9	14994.8	10186.9	2.71879	1.44297	0.650852	0.638889	1.09723
Com_285_pos	DG(24:4/25:7)	DG(49:11)	M+NH4	DG	49	11	C52 H84 N1 O5	13.706	802.634	2.98815e+06	2.70353e+06	2.86487e+06	3.2135e+06	2.97978e+06	4.36115e+06	3.26968e+06	3.64589e+06	3.35428e+06	4.19189e+06	4.54359e+06	4.17664e+06	0.82439	-0.278601	0.0498511	0.861111	1.2725
Com_286_pos	DG(24:4/26:8)	DG(50:12)	M+Na	DG	50	12	C53 H80 Na1 O5	13.9489	819.59	39868.6	55314.8	87374.1	95974.8	61786.4	121054	63894.4	76432.8	62251.1	86261.8	41495.9	43988.3	1.23255	0.301643	0.410452	0.611111	0.998613
Com_287_pos	DG(24:5/18:1)	DG(42:6)	M+H	DG	42	6	C45 H79 O4	17.9387	683.597	237457	79245.5	153169	13499.1	23617	1594.3	38924.2	67041.7	21895.5	41325.6	7584.65	8790.53	2.74077	1.45458	0.6701	0.638889	1.11375
Com_288_pos	DG(24:6/18:0)	DG(42:6)	M+H	DG	42	6	C45 H79 O4	13.9446	683.597	223175	202343	214773	269969	339236	301463	255748	269853	247056	258570	273592	299729	0.966602	-0.049006	0.593169	0.555556	0.830051
Com_289_pos	DG(24:6/18:1)	DG(42:7)	M+H	DG	42	7	C45 H77 O4	17.7015	681.582	429627	165310	297105	64045.8	72789.5	12594.2	83862.2	144032	65960.6	119870	49252.5	32756.3	2.10087	1.07099	0.560672	0.638889	1.09594
Com_28_pos	BisMePA(22:6/18:0)	BisMePA(40:6)	M+NH4	BisMePA	40	6	C45 H81 N1 O8 P1	12.3872	794.569	6.25861e+06	6.21134e+06	6.9814e+06	6.62668e+06	6.29675e+06	7.77431e+06	8.49067e+06	6.17003e+06	6.95284e+06	8.18162e+06	7.95781e+06	8.89367e+06	0.860707	-0.216406	0.0580916	0.777778	1.25873
Com_290_pos	DG(24:7/16:1)	DG(40:8)	M+H	DG	40	8	C43 H69 O5	12.6643	665.514	83014.7	161767	117743	185773	134687	99814.1	135665	71055.9	341355	84522.1	195306	218742	0.747912	-0.419059	0.521762	0.638889	0.47357
Com_291_pos	DG(24:7/18:1)	DG(42:8)	M+H	DG	42	8	C45 H75 O4	17.4685	679.566	215714	66038.1	147800	26229.7	33708.8	3585.21	44908.4	67105.6	20428.3	54722.7	5079.08	9746.16	2.44109	1.28752	0.42385	0.638889	1.01921
Com_292_pos	DG(24:7/20:1)	DG(44:8)	M+H	DG	44	8	C47 H77 O5	14.5268	721.577	560700	338319	559228	652857	596640	725261	734039	665692	684089	675362	526933	716211	0.857753	-0.221366	0.184303	0.75	0.928754
Com_293_pos	DG(26:1/20:4)	DG(46:5)	M+H	DG	46	5	C49 H87 O5	16.4488	755.655	384676	208240	290106	454602	369550	409309	329113	350169	324261	338192	281426	333940	1.08144	0.112951	0.696319	0.694444	0.706337
Com_296_pos	DG(26:7/18:0)	DG(44:7)	M+H	DG	44	7	C47 H79 O5	15.1558	723.592	85154.6	52410.7	82600.1	101209	75084.4	98207.8	81065.1	70405.3	94998	65276.9	123462	86065	0.948958	-0.0755833	0.706982	0.5	0.516362
Com_297_pos	DG(28:8/16:1)	DG(44:9)	M+NH4	DG	44	9	C47 H78 N1 O5	10.09	736.587	65081.2	77674.9	64394	68865	65170.1	107152	64133.9	79706.8	57381.9	81562.1	57769.9	64764.6	1.10613	0.145526	0.385258	0.694444	1.00504
Com_298_pos	DG(30:0/18:1)	DG(48:1)	M+Na	DG	48	1	C51 H98 Na1 O5	17.7984	813.731	472983	201104	320389	88020.7	129716	30143.4	118808	169938	61627.7	172903	76577.9	47702.2	1.91853	0.940003	0.374945	0.694444	1.05444
Com_299_pos	DG(30:1/18:1)	DG(48:2)	M+Na	DG	48	2	C51 H96 Na1 O5	17.4324	811.715	453995	207585	318369	92923.6	140749	34492.6	122211	176695	99628.9	173291	74284.2	53753.9	1.78337	0.834603	0.413021	0.666667	1.06638
Com_29_pos	BisMePA(24:1/18:1)	BisMePA(42:2)	M+NH4	BisMePA	42	2	C47 H93 N1 O8 P1	15.7031	830.663	233365	259600	228828	281398	255339	314671	300452	284652	264298	328619	268939	232984	0.93646	-0.0947101	0.35811	0.694444	0.706821
Com_2_pos	AcCa(14:1)	AcCa(14:1)	M+H	AcCa	14	1	C21 H40 N1 O4	1.29757	370.295	19873.1	18353.5	30091.8	15853.3	11427.3	27554.5	34924.3	25856	28674.5	40194.2	57610.8	25269.9	0.579465	-0.787207	0.0178159	0.861111	1.64146
Com_301_pos	DG(5:0/17:3)	DG(22:3)	M+Na	DG	22	3	C25 H42 Na1 O4	4.67068	429.298	443423	63504.1	67602.7	101895	55404.6	105256	79840.9	83332.3	92187.2	73911.5	77873.3	86338.8	1.69628	0.762371	0.516789	0.5	0.496826
Com_304_pos	Hex1Cer(d18:1/16:0)	Hex1Cer(d34:1)	M+H	Hex1Cer	34	1	C40 H78 N1 O8	10.8641	700.572	3.69777e+06	4.53587e+06	3.72535e+06	4.94883e+06	4.3451e+06	5.25319e+06	4.34408e+06	4.1661e+06	4.56764e+06	4.36195e+06	5.40962e+06	5.16147e+06	0.946279	-0.0796622	0.436877	0.611111	0.953619
Com_305_pos	Hex1Cer(d18:1/16:2)	Hex1Cer(d34:3)	M+H	Hex1Cer	34	3	C40 H74 N1 O8	10.0697	696.541	64734.9	95945.8	87782.5	87071.1	90188.3	113248	115112	100512	102923	99852.1	109391	107927	0.847815	-0.238178	0.0633827	0.861111	1.29132
Com_306_pos	Hex1Cer(d18:1/17:0)	Hex1Cer(d35:1)	M+H	Hex1Cer	35	1	C41 H80 N1 O8	11.5169	714.588	85769.8	127642	105740	111979	95077.8	156091	114059	106912	136096	100693	141042	155467	0.904584	-0.144674	0.361783	0.666667	0.811418
Com_307_pos	Hex1Cer(d18:1/18:0)	Hex1Cer(d36:1)	M+H	Hex1Cer	36	1	C42 H82 N1 O8	12.1887	728.603	468680	621090	519353	616775	601430	768548	557614	540343	674917	612231	766070	626962	0.951759	-0.0713319	0.544659	0.611111	0.919893
Com_308_pos	Hex1Cer(d18:1/20:0)	Hex1Cer(d38:1)	M+H	Hex1Cer	38	1	C44 H86 N1 O8	13.4546	756.635	89919.2	94410.4	83810.7	106617	80656	163292	106106	90934	127399	110516	137491	132656	0.87747	-0.188578	0.256067	0.75	0.939137
Com_309_pos	Hex1Cer(d18:1/22:0)	Hex1Cer(d40:1)	M+H	Hex1Cer	40	1	C46 H90 N1 O8	14.403	784.666	618367	450357	483479	820428	588097	945241	630392	610888	716068	609689	899683	818748	0.911445	-0.133772	0.416605	0.638889	0.883462
Com_30_pos	BisMePA(30:2)	BisMePA(30:2)	M+NH4	BisMePA	30	2	C35 H69 N1 O8 P1	9.70682	662.476	28850.5	29337.5	36465	45884.6	42161.2	58647.5	34002.2	39485.7	39365.6	51669.9	53236.1	36060.3	0.950857	-0.072699	0.631539	0.555556	0.822368
Com_310_pos	Hex1Cer(d18:1/23:0)	Hex1Cer(d41:1)	M+H	Hex1Cer	41	1	C47 H92 N1 O8	14.792	798.682	95123.5	69243	69822.6	103822	84069.3	143157	91468.5	86025	96685.4	96185.8	132952	139914	0.878747	-0.186479	0.330249	0.666667	0.862106
Com_311_pos	Hex1Cer(d18:1/24:0)	Hex1Cer(d42:1)	M+H	Hex1Cer	42	1	C48 H94 N1 O8	15.1345	812.697	459872	268695	259976	620860	287847	720944	389060	352474	442488	396347	647116	510594	0.956215	-0.0645925	0.611115	0.583333	0.727817
Com_312_pos	Hex1Cer(d18:1/24:1)	Hex1Cer(d42:2)	M+H	Hex1Cer	42	2	C48 H92 N1 O8	14.2743	810.682	1.86396e+06	1.59636e+06	1.33134e+06	1.93133e+06	1.80642e+06	1.66163e+06	2.12033e+06	2.09128e+06	1.88626e+06	2.10765e+06	1.99079e+06	1.44776e+06	0.875212	-0.192295	0.135733	0.833333	1.0853
Com_313_pos	Hex1Cer(d18:2/16:0)	Hex1Cer(d34:2)	M+H	Hex1Cer	34	2	C40 H76 N1 O8	9.79936	698.557	69862.2	73449.2	62024.8	76042.9	84151.6	101874	77586.2	73104.9	79226.9	75461.4	100601	78441.8	0.964869	-0.0515951	0.624987	0.611111	0.933785
Com_315_pos	Hex1Cer(d19:1/23:2)	Hex1Cer(d42:3)	M+H	Hex1Cer	42	3	C48 H90 N1 O8	14.6669	808.666	187160	223365	195139	229876	224131	305336	208806	216372	216341	227973	216585	253312	1.01913	0.0273341	0.917956	0.527778	1.14464
Com_316_pos	Hex1Cer(d20:0/20:4)	Hex1Cer(d40:4)	M+H	Hex1Cer	40	4	C46 H84 N1 O8	13.4589	778.619	717426	846060	654560	876778	897366	925004	769222	719431	944109	783115	1.02577e+06	995358	0.938933	-0.0909061	0.480924	0.666667	0.825402
Com_317_pos	Hex1Cer(d20:1/23:3)	Hex1Cer(d43:4)	M+H	Hex1Cer	43	4	C49 H90 N1 O8	13.9819	820.666	57784.4	74269.1	9802.38	55884.2	67673.6	70083.9	71869.6	37989.8	83661.2	63896.7	15422.5	72104.7	0.972613	-0.0400618	0.882281	0.583333	0.339913
Com_318_pos	Hex1Cer(d42:5)	Hex1Cer(d42:5)	M+H	Hex1Cer	42	5	C48 H86 N1 O8	13.6116	804.635	1.42514e+06	1.16197e+06	989436	398605	582166	1.20497e+06	1.5553e+06	416580	1.28108e+06	1.54847e+06	1.27984e+06	809069	0.836285	-0.257934	0.553942	0.694444	0.607641
Com_319_pos	Hex1Cer(t44:4)	Hex1Cer(t44:4)	M+H	Hex1Cer	44	4	C50 H92 N1 O9	14.0823	850.677	597356	269567	503226	482747	235545	772433	376316	530419	682246	449139	521652	286925	1.00498	0.00716646	0.856559	0.472222	0.151924
Com_31_pos	BisMePA(34:4)	BisMePA(34:4)	M+NH4	BisMePA	34	4	C39 H73 N1 O8 P1	12.1188	714.507	86118.7	114896	109808	132456	105417	143297	122730	94749.4	129767	99692.2	123565	126740	0.99247	-0.0109045	0.887009	0.5	0.950687
Com_320_pos	Hex2Cer(d18:0/24:1)	Hex2Cer(d42:1)	M+H	Hex2Cer	42	1	C54 H104 N1 O13	14.278	974.75	119532	113288	127802	145433	127718	166206	149779	168341	161099	178308	133513	169065	0.83322	-0.263231	0.0273556	0.888889	1.40507
Com_321_pos	Hex2Cer(d18:1/13:1)	Hex2Cer(d31:2)	M+H	Hex2Cer	31	2	C43 H80 N1 O13	14.2719	818.562	192690	268084	220407	270459	289042	250994	245058	300898	280482	289982	285481	261466	0.896781	-0.157172	0.13511	0.75	1.02987
Com_322_pos	Hex2Cer(d18:1/16:0)	Hex2Cer(d34:1)	M+H	Hex2Cer	34	1	C46 H88 N1 O13	10.5085	862.625	1.39921e+06	1.67708e+06	1.61036e+06	1.64624e+06	1.47661e+06	1.67892e+06	1.57729e+06	1.72394e+06	1.84452e+06	1.6345e+06	1.6705e+06	1.81907e+06	0.923912	-0.114172	0.0732348	0.75	1.18454
Com_323_pos	Hex2Cer(d18:1/18:0)	Hex2Cer(d36:1)	M+H	Hex2Cer	36	1	C48 H92 N1 O13	11.7929	890.656	117386	98041.5	141860	26144.3	56093.4	49594.9	134734	23526.9	87880.2	105214	112957	126142	0.82838	-0.271635	0.585988	0.583333	0.800239
Com_324_pos	Hex2Cer(d18:1/22:0)	Hex2Cer(d40:1)	M+H	Hex2Cer	40	1	C52 H100 N1 O13	14.1253	946.719	370542	372144	397330	465951	411446	567150	442412	457753	407297	442100	489612	480964	0.950159	-0.0737593	0.42742	0.694444	0.960674
Com_325_pos	Hex2Cer(d18:1/24:0)	Hex2Cer(d42:1)	M+H	Hex2Cer	42	1	C54 H104 N1 O13	14.8982	974.75	536630	560760	600478	607771	541270	747056	638246	729896	541025	736723	602479	620191	0.929018	-0.106221	0.310563	0.694444	0.710303
Com_326_pos	Hex2Cer(d18:1/24:1)	Hex2Cer(d42:2)	M+H	Hex2Cer	42	2	C54 H102 N1 O13	13.9818	972.735	2.12058e+06	2.25997e+06	2.24885e+06	2.28467e+06	2.43312e+06	2.79731e+06	2.48638e+06	2.52587e+06	2.51586e+06	2.46844e+06	2.78286e+06	2.62793e+06	0.918036	-0.123377	0.0801367	0.833333	1.23742
Com_327_pos	Hex2Cer(d18:2/16:0)	Hex2Cer(d34:2)	M+H	Hex2Cer	34	2	C46 H86 N1 O13	9.46922	860.609	58794.9	59492.3	60978.9	57236.7	46594.1	57146.1	52292	54095	60424.3	60260.9	64330.6	53576.5	0.986271	-0.0199443	0.785283	0.472222	0.432172
Com_328_pos	Hex2Cer(d18:2/24:0)	Hex2Cer(d42:2)	M+H	Hex2Cer	42	2	C54 H102 N1 O13	14.2926	972.735	207371	210257	174316	220174	186241	215047	188009	209877	169125	205683	234349	228558	0.982036	-0.0261523	0.810023	0.472222	0.351069
Com_329_pos	Hex2Cer(d18:2/24:1)	Hex2Cer(d42:3)	M+H	Hex2Cer	42	3	C54 H100 N1 O13	13.1434	970.719	324960	372388	373948	401687	374126	469442	450837	425496	378973	342433	462465	435386	0.928257	-0.107404	0.295592	0.694444	0.891076
Com_32_pos	BisMePA(34:5)	BisMePA(34:5)	M+NH4	BisMePA	34	5	C39 H71 N1 O8 P1	10.9123	712.491	169948	249287	218862	296820	305861	260175	241986	275877	240202	252788	237472	240585	1.00809	0.0116242	0.922707	0.583333	0.75413
Com_330_pos	Hex3Cer(d18:1/16:0)	Hex3Cer(d34:1)	M+H	Hex3Cer	34	1	C52 H98 N1 O18	10.2479	1024.68	378035	323592	160786	359412	260926	395245	353695	207714	276167	363316	327157	322164	1.01502	0.0215028	0.949576	0.583333	0.48403
Com_331_pos	Hex3Cer(d18:1/24:0)	Hex3Cer(d42:1)	M+H	Hex3Cer	42	1	C60 H114 N1 O18	14.7255	1136.8	104427	98021.6	97875.4	122506	106303	124520	125415	113876	109981	110130	119771	134715	0.915625	-0.127172	0.130636	0.777778	1.07328
Com_334_pos	LBPA(18:1/18:1)	LBPA(36:2)	M+H	LBPA	36	2	C42 H80 O10 P1	10.5244	775.548	232970	383997	312404	390017	373867	492167	319001	483126	454568	413520	448324	470185	0.844208	-0.244329	0.160812	0.75	1.03217
Com_337_pos	LBPA(20:4/18:1)	LBPA(38:5)	M+Na	LBPA	38	5	C44 H77 Na1 O10 P1	10.6517	819.515	64747.5	85551.2	44167.1	88706.4	72552.4	36330.9	33933.6	101640	102988	32514	42089.8	71745	1.01856	0.0265357	0.760978	0.555556	0.227288
Com_33_pos	BisMePA(38:7)	BisMePA(38:7)	M+NH4	BisMePA	38	7	C43 H75 N1 O8 P1	10.7422	764.522	1.1104e+06	1.12007e+06	1.0915e+06	1.37615e+06	1.36699e+06	1.56469e+06	1.13215e+06	1.06072e+06	1.26049e+06	1.19308e+06	1.27619e+06	1.29383e+06	1.05728	0.0803531	0.500082	0.583333	1.47142
Com_340_pos	LPC(15:1)	LPC(15:1)	M+Na	LPC	15	1	C23 H46 N1 Na1 O6 P1	2.84981	486.295	50045.5	40671.4	49211.3	80220.2	106837	57071.4	56635.5	84008.6	78256.2	69475.6	60111.7	57817.2	0.945244	-0.0812413	0.550383	0.666667	0.478881
Com_341_pos	LPC(15:2)	LPC(15:2)	M+H	LPC	15	2	C23 H47 N1 O6 P1	4.07801	464.314	115900	101737	86460.4	112809	81518.7	124408	129708	109773	152290	115318	129182	109790	0.834829	-0.260448	0.0596529	0.777778	1.26524
Com_34_pos	BisMePA(39:5)	BisMePA(39:5)	M+NH4	BisMePA	39	5	C44 H81 N1 O8 P1	12.5857	782.569	275517	1.12625e+06	725829	880000	890279	682746	841914	722239	911637	363382	516868	849427	1.08921	0.123278	0.840525	0.583333	0.550948
Com_351_pos	LPC(18:4)	LPC(18:4)	M+H	LPC	18	4	C26 H47 N1 O7 P1	1.80567	516.308	178932	119483	189188	119304	109147	222159	255057	204733	196081	177114	139596	299191	0.737721	-0.438853	0.0870621	0.777778	1.24295
Com_352_pos	LPC(19:0)	LPC(19:0)	M+H	LPC	19	0	C27 H57 N1 O7 P1	5.81097	538.387	59069.6	69724.1	53337.7	64710.5	62117.4	71021.7	76390.6	74071.4	85756.2	80808.3	94368.8	70851	0.78794	-0.343843	0.00299321	0.972222	1.75311
Com_354_pos	LPC(19:3)	LPC(19:3)	M+Na	LPC	19	3	C27 H50 N1 Na1 O6 P1	7.68221	538.327	42991.5	49800.6	41455.3	50416	55268	56739.4	46723.9	45193.2	51042.1	38490.9	51315.6	51410.6	1.04397	0.0620758	0.56624	0.555556	1.24763
Com_355_pos	LPC(20:0)	LPC(20:0)	M+H	LPC	20	0	C28 H59 N1 O6 P1	7.43454	536.407	201592	210440	173016	216894	202660	216859	232278	216475	252366	215919	217361	241428	0.8878	-0.171693	0.021724	0.888889	1.44855
Com_357_pos	LPC(20:2)	LPC(20:2)	M+H	LPC	20	2	C28 H55 N1 O7 P1	3.15788	548.371	146552	97839.5	93666.9	118830	98877.7	96707.5	140582	128040	125390	132580	126901	151254	0.81078	-0.302617	0.0254381	0.861111	1.78349
Com_361_pos	LPC(21:5)	LPC(21:5)	M+Na	LPC	21	5	C29 H50 N1 Na1 O6 P1	4.56293	562.327	55150.5	35280	41302.3	31602.3	29461.6	61653.8	69365.6	74794.5	64720.9	79505.4	73689.2	62699.7	0.599024	-0.739315	0.00550469	1	1.96531
Com_362_pos	LPC(21:6)	LPC(21:6)	M+Na	LPC	21	6	C29 H48 N1 Na1 O6 P1	2.59071	560.311	348483	260992	454791	176226	98712.2	469890	608051	822362	273948	932970	433105	620194	0.490186	-1.0286	0.0331087	0.861111	1.62909
Com_363_pos	LPC(22:0)	LPC(22:0)	M+H	LPC	22	0	C30 H65 N1 O6 P1	8.93776	566.454	207110	162816	158313	161746	187285	190042	171260	170432	176807	161120	183014	175565	1.02804	0.0399005	0.64414	0.555556	0.467557
Com_365_pos	LPC(22:2)	LPC(22:2)	M+H	LPC	22	2	C30 H59 N1 O7 P1	4.96074	576.402	23194	41368.3	41099.3	40511.7	22689.9	44055.5	57517.1	57537.7	36815.8	63783.9	39801.9	47653.5	0.702447	-0.509538	0.0412322	0.777778	1.40792
Com_366_pos	LPC(22:3)	LPC(22:3)	M+H	LPC	22	3	C30 H57 N1 O7 P1	3.64613	574.387	49932	65571.7	72323.6	71471.2	48542.2	77755.4	89993.8	96392.7	63005.3	102014	81334	103553	0.719003	-0.47593	0.0142928	0.888889	1.58541
Com_36_pos	BisMePA(40:8)	BisMePA(40:8)	M+NH4	BisMePA	40	8	C45 H77 N1 O8 P1	10.8132	790.538	1.08767e+07	1.34911e+07	1.20071e+07	1.39982e+07	1.36117e+07	1.39939e+07	1.37754e+07	1.24343e+07	1.36809e+07	1.45749e+07	1.71243e+07	1.48718e+07	0.90189	-0.148977	0.120347	0.777778	1.07109
Com_371_pos	LPC(26:0)	LPC(26:0)	M+H	LPC	26	0	C34 H71 N1 O7 P1	11.0947	636.496	287649	290071	248470	240106	251327	297901	292503	327938	333749	257391	267567	264393	0.926578	-0.110016	0.244329	0.722222	0.910068
Com_372_pos	LPC(26:1)	LPC(26:1)	M+H	LPC	26	1	C34 H69 N1 O7 P1	9.41855	634.481	266854	216896	199006	294358	251015	313362	269369	339399	288313	268783	242529	197149	0.960108	-0.0587317	0.70631	0.555556	0.389465
Com_373_pos	LPC(26:2)	LPC(26:2)	M+Na	LPC	26	2	C34 H66 N1 Na1 O6 P1	9.24423	638.452	155011	150306	138965	174878	165328	214183	187515	215407	179402	199783	171375	152678	0.902827	-0.147479	0.209149	0.75	0.883432
Com_374_pos	LPC(27:0)	LPC(27:0)	M+H	LPC	27	0	C35 H73 N1 O7 P1	9.43143	650.512	209408	187683	177149	236676	237837	267974	213223	233092	222452	201858	202243	204277	1.03099	0.044034	0.761927	0.583333	1.06165
Com_375_pos	LPC(27:2)	LPC(27:2)	M+Na	LPC	27	2	C35 H68 N1 Na1 O6 P1	9.85215	652.468	151936	120357	122740	142462	123932	188728	165066	148217	126497	159448	165313	143544	0.936206	-0.0951027	0.391509	0.722222	0.665682
Com_376_pos	LPC(28:0)	LPC(28:0)	M+Na	LPC	28	0	C36 H74 N1 Na1 O7 P1	10.0421	686.51	1.4809e+06	1.58986e+06	1.43853e+06	1.89574e+06	1.70162e+06	1.83972e+06	1.56294e+06	1.61473e+06	1.69845e+06	1.62569e+06	1.57291e+06	1.62937e+06	1.02497	0.0355759	0.694933	0.555556	1.23016
Com_377_pos	LPC(28:1)	LPC(28:1)	M+Na	LPC	28	1	C36 H72 N1 Na1 O6 P1	10.9838	668.499	815716	1.10433e+06	822974	1.09797e+06	1.06343e+06	1.10064e+06	1.07535e+06	1.12145e+06	1.11504e+06	1.12822e+06	1.04827e+06	1.0853e+06	0.913507	-0.130512	0.166127	0.722222	1.03535
Com_378_pos	LPC(28:2)	LPC(28:2)	M+Na	LPC	28	2	C36 H70 N1 Na1 O6 P1	10.4496	666.483	1.28744e+06	2.06448e+06	1.38209e+06	2.92305e+06	2.18016e+06	2.20021e+06	1.49124e+06	2.234e+06	2.74573e+06	1.85847e+06	2.87255e+06	3.14504e+06	0.839019	-0.253224	0.317212	0.694444	0.826956
Com_379_pos	LPC(28:3)	LPC(28:3)	M+Na	LPC	28	3	C36 H68 N1 Na1 O6 P1	9.42507	664.468	845841	739084	637626	794204	738494	996304	987394	963441	879143	997179	840380	967142	0.843269	-0.245934	0.0336657	0.833333	1.42092
Com_37_pos	BisMePA(42:6)	BisMePA(42:6)	M+NH4	BisMePA	42	6	C47 H85 N1 O8 P1	14.2594	822.601	1.46643e+06	1.47471e+06	1.39859e+06	1.51747e+06	1.50923e+06	1.84598e+06	1.64756e+06	1.81618e+06	1.6178e+06	1.8768e+06	1.6327e+06	1.60488e+06	0.903537	-0.146344	0.0597101	0.861111	1.2365
Com_380_pos	LPC(29:0)	LPC(29:0)	M+H	LPC	29	0	C37 H77 N1 O7 P1	10.6727	678.543	1.57773e+06	1.8318e+06	1.6533e+06	2.0423e+06	1.95956e+06	2.07006e+06	1.86085e+06	1.75256e+06	1.9162e+06	1.81989e+06	1.82628e+06	1.85737e+06	1.00921	0.0132241	0.931332	0.583333	1.19054
Com_381_pos	LPC(29:1)	LPC(29:1)	M+H	LPC	29	1	C37 H75 N1 O7 P1	10.4804	676.528	258727	219232	209676	331960	301395	264602	264951	226674	255813	256151	293459	295090	0.995888	-0.00594389	0.877499	0.5	0.689614
Com_383_pos	LPC(30:0)	LPC(30:0)	M+H	LPC	30	0	C38 H79 N1 O7 P1	11.3281	692.559	2.79087e+07	3.27119e+07	3.07496e+07	3.79449e+07	3.74962e+07	4.19215e+07	3.31501e+07	3.2275e+07	3.3636e+07	3.72693e+07	3.19114e+07	3.28813e+07	1.03784	0.0535783	0.675272	0.555556	1.24437
Com_384_pos	LPC(30:1)	LPC(30:1)	M+H	LPC	30	1	C38 H77 N1 O7 P1	10.1704	690.543	3.15638e+06	3.5093e+06	3.79425e+06	4.06015e+06	3.95815e+06	5.25704e+06	4.50451e+06	4.55017e+06	4.05093e+06	4.94552e+06	4.3452e+06	3.81182e+06	0.905644	-0.142983	0.212065	0.75	0.945899
Com_386_pos	LPC(30:3)	LPC(30:3)	M+Na	LPC	30	3	C38 H72 N1 Na1 O6 P1	10.6918	692.499	51579.3	104465	79411.3	78401.7	98271.3	58178.5	164038	138708	165213	66095.1	120999	87356.6	0.633487	-0.658613	0.0449977	0.833333	1.43896
Com_387_pos	LPC(30:6)	LPC(30:6)	M+H	LPC	30	6	C38 H69 N1 O6 P1	10.0409	666.486	46952.3	42811.1	50603.5	50604.6	41646.6	63194.8	72852.2	77727.2	52532.6	63575.7	59122.3	62929.6	0.760954	-0.394119	0.00866435	0.916667	1.65564
Com_38_pos	BisMePA(42:7)	BisMePA(42:7)	M+NH4	BisMePA	42	7	C47 H83 N1 O8 P1	13.9293	820.585	146601	145469	155799	171342	156100	216663	154576	171448	169207	153523	137908	189088	1.01663	0.0237892	0.880705	0.5	0.911986
Com_39_pos	BisMePA(44:5)	BisMePA(44:5)	M+NH4	BisMePA	44	5	C49 H91 N1 O8 P1	15.7048	852.648	50528.5	51653.3	46337.5	56636	64711.2	63577.8	61455.3	61333	56233.2	61078.2	55631.4	49442.2	0.96602	-0.0498751	0.562038	0.527778	0.661147
Com_3_pos	AcCa(16:0)	AcCa(16:0)	M+H	AcCa	16	0	C23 H46 N1 O4	2.30653	400.342	111801	119172	186931	125881	99297.2	210717	211012	225260	173190	216502	272634	213458	0.650734	-0.619861	0.0113972	0.944444	1.68016
Com_404_pos	LPS(18:0)	LPS(18:0)	M+H	LPS	18	0	C24 H49 N1 O9 P1	3.69214	526.314	156804	104461	83958.6	133480	113083	121774	115586	107430	106393	105930	100013	109279	1.10693	0.146567	0.388428	0.666667	0.75552
Com_407_pos	LSM(d18:1)	LSM(d18:1)	M+H	LSM	18	1	C23 H50 N2 O5 P1	2.14663	465.345	84914	92566.1	86998.1	102211	95976.1	100646	98179.1	100309	105979	97199.2	108377	107006	0.912913	-0.131451	0.0333469	0.833333	1.38698
[truncated: 517 more rows]

## Sheet: supplementary Table S4H and S4I
Figure S4H
[truncated: 95 more rows]
